# Supplementary material for: Large-Scale Whole Genome Sequence Analysis of >22,000 Subjects Provides no Evidence of FMR1 Premutation Allele Involvement in Autism Spectrum Disorder
Source: Genes (Basel). 2023 Jul 25;14(8):1518. doi: 10.3390/genes14081518 (PMC10454383; doi:10.3390/genes14081518)
Supplement: Supplementary file 1 [file genes-14-01518-s001.zip]

Archive with 5 entries (5 files):
- Supplementary_Figure1.pdf
- Supplementary_Table1.xlsx
- Supplementary_Table2.xlsx
- Supplementary_Table3.xlsx
- Supplementary_Table4.xlsx
