# Supplementary material for: Large-Scale Whole Genome Sequence Analysis of >22,000 Subjects Provides no Evidence of FMR1 Premutation Allele Involvement in Autism Spectrum Disorder
Source: Genes (Basel). 2023 Jul 25;14(8):1518. doi: 10.3390/genes14081518 (PMC10454383; doi:10.3390/genes14081518)
Supplement: Supplementary file 1 [file genes-14-01518-s001.zip › Supplementary_Table1.xlsx]

## Sheet: SFARI
Supplementary Table 1: CRAM files processed from the Simons Foundation Autism Research Initiative (SFARI)
Processed CRAM files
SS0012978.final.cram
SS0012979.final.cram
SS0012980.final.cram
SS0012982.final.cram
SS0012986.final.cram
SS0012989.final.cram
SS0012993.final.cram
SS0012997.final.cram
SS0012999.final.cram
SS0013000.final.cram
SS0013001.final.cram
SS0013002.final.cram
SS0013004.final.cram
SS0013009.final.cram
SS0013012.final.cram
SS0013013.final.cram
SS0013015.final.cram
SS0013016.final.cram
SS0013018.final.cram
SS0013020.final.cram
SS0013021.final.cram
SS0013022.final.cram
SS0013023.final.cram
SS0013024.final.cram
SS0013028.final.cram
SS0013029.final.cram
SS0013035.final.cram
SS0013036.final.cram
SS0013040.final.cram
SSC00003.final.cram
SSC00004.final.cram
SSC00005.final.cram
SSC00006.final.cram
SSC00007.final.cram
SSC00008.final.cram
SSC00009.final.cram
SSC00010.final.cram
SSC00011.final.cram
SSC00012.final.cram
SSC00013.final.cram
SSC00014.final.cram
SSC00029.final.cram
SSC00030.final.cram
SSC00031.final.cram
SSC00032.final.cram
SSC00033.final.cram
SSC00034.final.cram
SSC00035.final.cram
SSC00036.final.cram
SSC00046.final.cram
SSC00047.final.cram
SSC00048.final.cram
SSC00049.final.cram
SSC00056.final.cram
SSC00058.final.cram
SSC00059.final.cram
SSC00060.final.cram
SSC00077.final.cram
SSC00078.final.cram
SSC00079.final.cram
SSC00080.final.cram
SSC00081.final.cram
SSC00082.final.cram
SSC00083.final.cram
SSC00084.final.cram
SSC00089.final.cram
SSC00090.final.cram
SSC00091.final.cram
SSC00092.final.cram
SSC00093.final.cram
SSC00094.final.cram
SSC00095.final.cram
SSC00096.final.cram
SSC00097.final.cram
SSC00098.final.cram
SSC00100.final.cram
SSC00101.final.cram
SSC00102.final.cram
SSC00103.final.cram
SSC00104.final.cram
SSC00105.final.cram
SSC00111.final.cram
SSC00112.final.cram
SSC00113.final.cram
SSC00114.final.cram
SSC00115.final.cram
SSC00117.final.cram
SSC00118.final.cram
SSC00119.final.cram
SSC00129.final.cram
SSC00133.final.cram
SSC00134.final.cram
SSC00135.final.cram
SSC00137.final.cram
SSC00138.final.cram
SSC00139.final.cram
SSC00140.final.cram
SSC00146.final.cram
SSC00150.final.cram
SSC00151.final.cram
SSC00152.final.cram
SSC00160.final.cram
SSC00162.final.cram
SSC00163.final.cram
SSC00164.final.cram
SSC00172.final.cram
SSC00173.final.cram
SSC00174.final.cram
SSC00175.final.cram
SSC00176.final.cram
SSC00177.final.cram
SSC00178.final.cram
SSC00179.final.cram
SSC00180.final.cram
SSC00181.final.cram
SSC00182.final.cram
SSC00183.final.cram
SSC00184.final.cram
SSC00185.final.cram
SSC00186.final.cram
SSC00187.final.cram
SSC00225.final.cram
SSC00226.final.cram
SSC00227.final.cram
SSC00228.final.cram
SSC00229.final.cram
SSC00230.final.cram
SSC00231.final.cram
SSC00232.final.cram
SSC00233.final.cram
SSC00234.final.cram
SSC00235.final.cram
SSC00236.final.cram
SSC00237.final.cram
SSC00238.final.cram
SSC00251.final.cram
SSC00252.final.cram
SSC00253.final.cram
SSC00254.final.cram
SSC00255.final.cram
SSC00256.final.cram
SSC00257.final.cram
SSC00258.final.cram
SSC00259.final.cram
SSC00260.final.cram
SSC00261.final.cram
SSC00262.final.cram
SSC00263.final.cram
SSC00264.final.cram
SSC00265.final.cram
SSC00266.final.cram
SSC00267.final.cram
SSC00268.final.cram
SSC00269.final.cram
SSC00270.final.cram
SSC00272.final.cram
SSC00273.final.cram
SSC00274.final.cram
SSC00276.final.cram
SSC00295.final.cram
SSC00296.final.cram
SSC00297.final.cram
SSC00298.final.cram
SSC00299.final.cram
SSC00300.final.cram
SSC00314.final.cram
SSC00315.final.cram
SSC00316.final.cram
SSC00317.final.cram
SSC00318.final.cram
SSC00320.final.cram
SSC00321.final.cram
SSC00322.final.cram
SSC00323.final.cram
SSC00326.final.cram
SSC00327.final.cram
SSC00329.final.cram
SSC00331.final.cram
SSC00332.final.cram
SSC00333.final.cram
SSC00334.final.cram
SSC00335.final.cram
SSC00336.final.cram
SSC00337.final.cram
SSC00341.final.cram
SSC00342.final.cram
SSC00344.final.cram
SSC00345.final.cram
SSC00346.final.cram
SSC00347.final.cram
SSC00348.final.cram
SSC00349.final.cram
SSC00350.final.cram
SSC00351.final.cram
SSC00352.final.cram
SSC00353.final.cram
SSC00354.final.cram
SSC00355.final.cram
SSC00356.final.cram
SSC00357.final.cram
SSC00359.final.cram
SSC00361.final.cram
SSC00362.final.cram
SSC00363.final.cram
SSC00365.final.cram
SSC00366.final.cram
SSC00367.final.cram
SSC00368.final.cram
SSC00369.final.cram
SSC00379.final.cram
SSC00381.final.cram
SSC00382.final.cram
SSC00383.final.cram
SSC00391.final.cram
SSC00392.final.cram
SSC00397.final.cram
SSC00398.final.cram
SSC00399.final.cram
SSC00400.final.cram
SSC00401.final.cram
SSC00402.final.cram
SSC00417.final.cram
SSC00418.final.cram
SSC00419.final.cram
SSC00420.final.cram
SSC00421.final.cram
SSC00422.final.cram
SSC00423.final.cram
SSC00424.final.cram
SSC00426.final.cram
SSC00427.final.cram
SSC00428.final.cram
SSC00429.final.cram
SSC00430.final.cram
SSC00431.final.cram
SSC00432.final.cram
SSC00433.final.cram
SSC00434.final.cram
SSC00439.final.cram
SSC00440.final.cram
SSC00442.final.cram
SSC00443.final.cram
SSC00444.final.cram
SSC00448.final.cram
SSC00449.final.cram
SSC00450.final.cram
SSC00451.final.cram
SSC00452.final.cram
SSC00453.final.cram
SSC00454.final.cram
SSC00458.final.cram
SSC00459.final.cram
SSC00460.final.cram
SSC00461.final.cram
SSC00462.final.cram
SSC00463.final.cram
SSC00464.final.cram
SSC00465.final.cram
SSC00466.final.cram
SSC00467.final.cram
SSC00468.final.cram
SSC00469.final.cram
SSC00470.final.cram
SSC00471.final.cram
SSC00472.final.cram
SSC00473.final.cram
SSC00475.final.cram
SSC00476.final.cram
SSC00477.final.cram
SSC00478.final.cram
SSC00502.final.cram
SSC00503.final.cram
SSC00504.final.cram
SSC00505.final.cram
SSC00506.final.cram
SSC00507.final.cram
SSC00508.final.cram
SSC00509.final.cram
SSC00511.final.cram
SSC00512.final.cram
SSC00513.final.cram
SSC00517.final.cram
SSC00518.final.cram
SSC00519.final.cram
SSC00520.final.cram
SSC00521.final.cram
SSC00522.final.cram
SSC00523.final.cram
SSC00524.final.cram
SSC00526.final.cram
SSC00527.final.cram
SSC00528.final.cram
SSC00529.final.cram
SSC00530.final.cram
SSC00531.final.cram
SSC00532.final.cram
SSC00533.final.cram
SSC00534.final.cram
SSC00535.final.cram
SSC00536.final.cram
SSC00537.final.cram
SSC00538.final.cram
SSC00539.final.cram
SSC00542.final.cram
SSC00543.final.cram
SSC00544.final.cram
SSC00545.final.cram
SSC00546.final.cram
SSC00547.final.cram
SSC00548.final.cram
SSC00549.final.cram
SSC00550.final.cram
SSC00551.final.cram
SSC00552.final.cram
SSC00553.final.cram
SSC00558.final.cram
SSC00570.final.cram
SSC00571.final.cram
SSC00572.final.cram
SSC00573.final.cram
SSC00574.final.cram
SSC00575.final.cram
SSC00577.final.cram
SSC00578.final.cram
SSC00581.final.cram
SSC00582.final.cram
SSC00584.final.cram
SSC00585.final.cram
SSC00586.final.cram
SSC00590.final.cram
SSC00591.final.cram
SSC00592.final.cram
SSC00594.final.cram
SSC00595.final.cram
SSC00596.final.cram
SSC00597.final.cram
SSC00598.final.cram
SSC00599.final.cram
SSC00600.final.cram
SSC00604.final.cram
SSC00605.final.cram
SSC00607.final.cram
SSC00608.final.cram
SSC00609.final.cram
SSC00610.final.cram
SSC00611.final.cram
SSC00612.final.cram
SSC00613.final.cram
SSC00617.final.cram
SSC00618.final.cram
SSC00619.final.cram
SSC00620.final.cram
SSC00621.final.cram
SSC00622.final.cram
SSC00623.final.cram
SSC00624.final.cram
SSC00625.final.cram
SSC00627.final.cram
SSC00628.final.cram
SSC00629.final.cram
SSC00631.final.cram
SSC00634.final.cram
SSC00635.final.cram
SSC00636.final.cram
SSC00645.final.cram
SSC00646.final.cram
SSC00647.final.cram
SSC00648.final.cram
SSC00649.final.cram
SSC00650.final.cram
SSC00653.final.cram
SSC00654.final.cram
SSC00655.final.cram
SSC00656.final.cram
SSC00657.final.cram
SSC00658.final.cram
SSC00659.final.cram
SSC00661.final.cram
SSC00662.final.cram
SSC00663.final.cram
SSC00664.final.cram
SSC00665.final.cram
SSC00668.final.cram
SSC00669.final.cram
SSC00670.final.cram
SSC00671.final.cram
SSC00672.final.cram
SSC00673.final.cram
SSC00674.final.cram
SSC00675.final.cram
SSC00676.final.cram
SSC00678.final.cram
SSC00679.final.cram
SSC00680.final.cram
SSC00681.final.cram
SSC00682.final.cram
SSC00684.final.cram
SSC00685.final.cram
SSC00687.final.cram
SSC00688.final.cram
SSC00691.final.cram
SSC00692.final.cram
SSC00693.final.cram
SSC00695.final.cram
SSC00696.final.cram
SSC00697.final.cram
SSC00698.final.cram
SSC00699.final.cram
SSC00700.final.cram
SSC00701.final.cram
SSC00702.final.cram
SSC00706.final.cram
SSC00719.final.cram
SSC00720.final.cram
SSC00724.final.cram
SSC00727.final.cram
SSC00728.final.cram
SSC00734.final.cram
SSC00735.final.cram
SSC00736.final.cram
SSC00738.final.cram
SSC00740.final.cram
SSC00741.final.cram
SSC00747.final.cram
SSC00749.final.cram
SSC00750.final.cram
SSC00751.final.cram
SSC00752.final.cram
SSC00758.final.cram
SSC00759.final.cram
SSC00761.final.cram
SSC00763.final.cram
SSC00764.final.cram
SSC00765.final.cram
SSC00766.final.cram
SSC00769.final.cram
SSC00770.final.cram
SSC00771.final.cram
SSC00772.final.cram
SSC00773.final.cram
SSC00774.final.cram
SSC00775.final.cram
SSC00776.final.cram
SSC00777.final.cram
SSC00779.final.cram
SSC00796.final.cram
SSC00797.final.cram
SSC00798.final.cram
SSC00799.final.cram
SSC00800.final.cram
SSC00801.final.cram
SSC00802.final.cram
SSC00803.final.cram
SSC00804.final.cram
SSC00805.final.cram
SSC00806.final.cram
SSC00808.final.cram
SSC00809.final.cram
SSC00811.final.cram
SSC00812.final.cram
SSC00813.final.cram
SSC00815.final.cram
SSC00816.final.cram
SSC00818.final.cram
SSC00819.final.cram
SSC00820.final.cram
SSC00821.final.cram
SSC00822.final.cram
SSC00823.final.cram
SSC00826.final.cram
SSC00827.final.cram
SSC00828.final.cram
SSC00833.final.cram
SSC00834.final.cram
SSC00835.final.cram
SSC00836.final.cram
SSC00837.final.cram
SSC00838.final.cram
SSC00839.final.cram
SSC00840.final.cram
SSC00841.final.cram
SSC00843.final.cram
SSC00844.final.cram
SSC00848.final.cram
SSC00849.final.cram
SSC00850.final.cram
SSC00851.final.cram
SSC00852.final.cram
SSC00853.final.cram
SSC00854.final.cram
SSC00855.final.cram
SSC00856.final.cram
SSC00857.final.cram
SSC00858.final.cram
SSC00859.final.cram
SSC00860.final.cram
SSC00861.final.cram
SSC00862.final.cram
SSC00867.final.cram
SSC00868.final.cram
SSC00875.final.cram
SSC00876.final.cram
SSC00877.final.cram
SSC00878.final.cram
SSC00879.final.cram
SSC00881.final.cram
SSC00882.final.cram
SSC00883.final.cram
SSC00886.final.cram
SSC00887.final.cram
SSC00892.final.cram
SSC00893.final.cram
SSC00894.final.cram
SSC00895.final.cram
SSC00896.final.cram
SSC00897.final.cram
SSC00899.final.cram
SSC00901.final.cram
SSC00902.final.cram
SSC00903.final.cram
SSC00904.final.cram
SSC00905.final.cram
SSC00906.final.cram
SSC00907.final.cram
SSC00908.final.cram
SSC00909.final.cram
SSC00910.final.cram
SSC00911.final.cram
SSC00912.final.cram
SSC00913.final.cram
SSC00915.final.cram
SSC00919.final.cram
SSC00920.final.cram
SSC00924.final.cram
SSC00927.final.cram
SSC00928.final.cram
SSC00929.final.cram
SSC00930.final.cram
SSC00933.final.cram
SSC00934.final.cram
SSC00935.final.cram
SSC00936.final.cram
SSC00940.final.cram
SSC00941.final.cram
SSC00942.final.cram
SSC00943.final.cram
SSC00944.final.cram
SSC00945.final.cram
SSC00946.final.cram
SSC00948.final.cram
SSC00949.final.cram
SSC00950.final.cram
SSC00951.final.cram
SSC00952.final.cram
SSC00953.final.cram
SSC00957.final.cram
SSC00958.final.cram
SSC00959.final.cram
SSC00962.final.cram
SSC00965.final.cram
SSC00966.final.cram
SSC00967.final.cram
SSC00975.final.cram
SSC00977.final.cram
SSC00978.final.cram
SSC00979.final.cram
SSC00980.final.cram
SSC00986.final.cram
SSC00987.final.cram
SSC00988.final.cram
SSC00990.final.cram
SSC00996.final.cram
SSC00998.final.cram
SSC01000.final.cram
SSC01001.final.cram
SSC01004.final.cram
SSC01005.final.cram
SSC01010.final.cram
SSC01011.final.cram
SSC01012.final.cram
SSC01013.final.cram
SSC01014.final.cram
SSC01015.final.cram
SSC01016.final.cram
SSC01018.final.cram
SSC01019.final.cram
SSC01020.final.cram
SSC01021.final.cram
SSC01022.final.cram
SSC01023.final.cram
SSC01024.final.cram
SSC01025.final.cram
SSC01031.final.cram
SSC01033.final.cram
SSC01034.final.cram
SSC01035.final.cram
SSC01036.final.cram
SSC01037.final.cram
SSC01041.final.cram
SSC01042.final.cram
SSC01043.final.cram
SSC01045.final.cram
SSC01049.final.cram
SSC01050.final.cram
SSC01051.final.cram
SSC01056.final.cram
SSC01066.final.cram
SSC01067.final.cram
SSC01100.final.cram
SSC01102.final.cram
SSC01105.final.cram
SSC01107.final.cram
SSC01108.final.cram
SSC01109.final.cram
SSC01110.final.cram
SSC01111.final.cram
SSC01112.final.cram
SSC01113.final.cram
SSC01115.final.cram
SSC01116.final.cram
SSC01117.final.cram
SSC01118.final.cram
SSC01119.final.cram
SSC01120.final.cram
SSC01121.final.cram
SSC01122.final.cram
SSC01123.final.cram
SSC01124.final.cram
SSC01125.final.cram
SSC01126.final.cram
SSC01127.final.cram
SSC01128.final.cram
SSC01129.final.cram
SSC01130.final.cram
SSC01131.final.cram
SSC01132.final.cram
SSC01133.final.cram
SSC01135.final.cram
SSC01136.final.cram
SSC01254.final.cram
SSC01258.final.cram
SSC01276.final.cram
SSC01277.final.cram
SSC01281.final.cram
SSC01941.final.cram
SSC01942.final.cram
SSC01943.final.cram
SSC01944.final.cram
SSC01947.final.cram
SSC01948.final.cram
SSC01949.final.cram
SSC01950.final.cram
SSC01951.final.cram
SSC01956.final.cram
SSC01957.final.cram
SSC01958.final.cram
SSC01959.final.cram
SSC01960.final.cram
SSC01961.final.cram
SSC01962.final.cram
SSC01964.final.cram
SSC01965.final.cram
SSC01966.final.cram
SSC01967.final.cram
SSC01968.final.cram
SSC01969.final.cram
SSC01972.final.cram
SSC01973.final.cram
SSC01974.final.cram
SSC01975.final.cram
SSC01976.final.cram
SSC01978.final.cram
SSC01979.final.cram
SSC01981.final.cram
SSC01986.final.cram
SSC01987.final.cram
SSC01988.final.cram
SSC01991.final.cram
SSC01995.final.cram
SSC01996.final.cram
SSC01998.final.cram
SSC01999.final.cram
SSC02000.final.cram
SSC02001.final.cram
SSC02002.final.cram
SSC02003.final.cram
SSC02004.final.cram
SSC02005.final.cram
SSC02006.final.cram
SSC02007.final.cram
SSC02011.final.cram
SSC02013.final.cram
SSC02014.final.cram
SSC02015.final.cram
SSC02016.final.cram
SSC02017.final.cram
SSC02018.final.cram
SSC02019.final.cram
SSC02020.final.cram
SSC02021.final.cram
SSC02022.final.cram
SSC02023.final.cram
SSC02024.final.cram
SSC02027.final.cram
SSC02028.final.cram
SSC02029.final.cram
SSC02031.final.cram
SSC02032.final.cram
SSC02033.final.cram
SSC02035.final.cram
SSC02036.final.cram
SSC02037.final.cram
SSC02040.final.cram
SSC02041.final.cram
SSC02042.final.cram
SSC02043.final.cram
SSC02044.final.cram
SSC02045.final.cram
SSC02046.final.cram
SSC02049.final.cram
SSC02050.final.cram
SSC02051.final.cram
SSC02052.final.cram
SSC02053.final.cram
SSC02055.final.cram
SSC02056.final.cram
SSC02057.final.cram
SSC02059.final.cram
SSC02060.final.cram
SSC02061.final.cram
SSC02062.final.cram
SSC02063.final.cram
SSC02064.final.cram
SSC02065.final.cram
SSC02066.final.cram
SSC02067.final.cram
SSC02068.final.cram
SSC02069.final.cram
SSC02070.final.cram
SSC02071.final.cram
SSC02072.final.cram
SSC02073.final.cram
SSC02074.final.cram
SSC02075.final.cram
SSC02076.final.cram
SSC02077.final.cram
SSC02078.final.cram
SSC02079.final.cram
SSC02080.final.cram
SSC02081.final.cram
SSC02082.final.cram
SSC02083.final.cram
SSC02084.final.cram
SSC02085.final.cram
SSC02088.final.cram
SSC02089.final.cram
SSC02090.final.cram
SSC02091.final.cram
SSC02092.final.cram
SSC02094.final.cram
SSC02095.final.cram
SSC02096.final.cram
SSC02097.final.cram
SSC02099.final.cram
SSC02100.final.cram
SSC02101.final.cram
SSC02102.final.cram
SSC02103.final.cram
SSC02104.final.cram
SSC02106.final.cram
SSC02107.final.cram
SSC02108.final.cram
SSC02109.final.cram
SSC02110.final.cram
SSC02111.final.cram
SSC02112.final.cram
SSC02113.final.cram
SSC02114.final.cram
SSC02117.final.cram
SSC02121.final.cram
SSC02123.final.cram
SSC02124.final.cram
SSC02127.final.cram
SSC02128.final.cram
SSC02129.final.cram
SSC02130.final.cram
SSC02132.final.cram
SSC02133.final.cram
SSC02135.final.cram
SSC02136.final.cram
SSC02139.final.cram
SSC02140.final.cram
SSC02141.final.cram
SSC02142.final.cram
SSC02143.final.cram
SSC02144.final.cram
SSC02145.final.cram
SSC02146.final.cram
SSC02147.final.cram
SSC02148.final.cram
SSC02149.final.cram
SSC02150.final.cram
SSC02151.final.cram
SSC02152.final.cram
SSC02154.final.cram
SSC02155.final.cram
SSC02156.final.cram
SSC02164.final.cram
SSC02165.final.cram
SSC02166.final.cram
SSC02167.final.cram
SSC02168.final.cram
SSC02169.final.cram
SSC02170.final.cram
SSC02171.final.cram
SSC02173.final.cram
SSC02174.final.cram
SSC02175.final.cram
SSC02176.final.cram
SSC02179.final.cram
SSC02180.final.cram
SSC02181.final.cram
SSC02182.final.cram
SSC02183.final.cram
SSC02184.final.cram
SSC02185.final.cram
SSC02186.final.cram
SSC02187.final.cram
SSC02188.final.cram
SSC02190.final.cram
SSC02191.final.cram
SSC02192.final.cram
SSC02193.final.cram
SSC02194.final.cram
SSC02195.final.cram
SSC02197.final.cram
SSC02198.final.cram
SSC02199.final.cram
SSC02200.final.cram
SSC02202.final.cram
SSC02203.final.cram
SSC02205.final.cram
SSC02208.final.cram
SSC02209.final.cram
SSC02210.final.cram
SSC02211.final.cram
SSC02214.final.cram
SSC02215.final.cram
SSC02216.final.cram
SSC02217.final.cram
SSC02218.final.cram
SSC02219.final.cram
SSC02220.final.cram
SSC02223.final.cram
SSC02224.final.cram
SSC02225.final.cram
SSC02226.final.cram
SSC02229.final.cram
SSC02230.final.cram
SSC02231.final.cram
SSC02234.final.cram
SSC02235.final.cram
SSC02236.final.cram
SSC02240.final.cram
SSC02241.final.cram
SSC02242.final.cram
SSC02243.final.cram
SSC02246.final.cram
SSC02248.final.cram
SSC02249.final.cram
SSC02254.final.cram
SSC02255.final.cram
SSC02256.final.cram
SSC02257.final.cram
SSC02259.final.cram
SSC02261.final.cram
SSC02262.final.cram
SSC02264.final.cram
SSC02265.final.cram
SSC02278.final.cram
SSC02281.final.cram
SSC02283.final.cram
SSC02286.final.cram
SSC02287.final.cram
SSC02291.final.cram
SSC02293.final.cram
SSC02294.final.cram
SSC02296.final.cram
SSC02297.final.cram
SSC02298.final.cram
SSC02303.final.cram
SSC02304.final.cram
SSC02305.final.cram
SSC02312.final.cram
SSC02313.final.cram
SSC02314.final.cram
SSC02315.final.cram
SSC02316.final.cram
SSC02317.final.cram
SSC02318.final.cram
SSC02319.final.cram
SSC02324.final.cram
SSC02325.final.cram
SSC02327.final.cram
SSC02328.final.cram
SSC02329.final.cram
SSC02330.final.cram
SSC02331.final.cram
SSC02332.final.cram
SSC02333.final.cram
SSC02335.final.cram
SSC02336.final.cram
SSC02337.final.cram
SSC02338.final.cram
SSC02339.final.cram
SSC02340.final.cram
SSC02341.final.cram
SSC02343.final.cram
SSC02344.final.cram
SSC02346.final.cram
SSC02347.final.cram
SSC02348.final.cram
SSC02349.final.cram
SSC02350.final.cram
SSC02351.final.cram
SSC02353.final.cram
SSC02354.final.cram
SSC02355.final.cram
SSC02356.final.cram
SSC02358.final.cram
SSC02359.final.cram
SSC02360.final.cram
SSC02361.final.cram
SSC02362.final.cram
SSC02366.final.cram
SSC02367.final.cram
SSC02368.final.cram
SSC02369.final.cram
SSC02370.final.cram
SSC02371.final.cram
SSC02372.final.cram
SSC02374.final.cram
SSC02375.final.cram
SSC02382.final.cram
SSC02383.final.cram
SSC02384.final.cram
SSC02385.final.cram
SSC02386.final.cram
SSC02387.final.cram
SSC02388.final.cram
SSC02389.final.cram
SSC02391.final.cram
SSC02392.final.cram
SSC02393.final.cram
SSC02394.final.cram
SSC02396.final.cram
SSC02397.final.cram
SSC02398.final.cram
SSC02399.final.cram
SSC02400.final.cram
SSC02402.final.cram
SSC02405.final.cram
SSC02406.final.cram
SSC02407.final.cram
SSC02408.final.cram
SSC02409.final.cram
SSC02410.final.cram
SSC02411.final.cram
SSC02412.final.cram
SSC02413.final.cram
SSC02416.final.cram
SSC02417.final.cram
SSC02418.final.cram
SSC02420.final.cram
SSC02421.final.cram
SSC02422.final.cram
SSC02423.final.cram
SSC02424.final.cram
SSC02425.final.cram
SSC02426.final.cram
SSC02427.final.cram
SSC02428.final.cram
SSC02429.final.cram
SSC02430.final.cram
SSC02432.final.cram
SSC02433.final.cram
SSC02434.final.cram
SSC02435.final.cram
SSC02436.final.cram
SSC02437.final.cram
SSC02438.final.cram
SSC02439.final.cram
SSC02440.final.cram
SSC02441.final.cram
SSC02442.final.cram
SSC02443.final.cram
SSC02444.final.cram
SSC02445.final.cram
SSC02446.final.cram
SSC02447.final.cram
SSC02448.final.cram
SSC02450.final.cram
SSC02451.final.cram
SSC02453.final.cram
SSC02454.final.cram
SSC02457.final.cram
SSC02458.final.cram
SSC02460.final.cram
SSC02461.final.cram
SSC02462.final.cram
SSC02464.final.cram
SSC02465.final.cram
SSC02467.final.cram
SSC02468.final.cram
SSC02469.final.cram
SSC02471.final.cram
SSC02474.final.cram
SSC02475.final.cram
SSC02477.final.cram
SSC02478.final.cram
SSC02482.final.cram
SSC02483.final.cram
SSC02484.final.cram
SSC02485.final.cram
SSC02486.final.cram
SSC02487.final.cram
SSC02488.final.cram
SSC02489.final.cram
SSC02492.final.cram
SSC02493.final.cram
SSC02495.final.cram
SSC02496.final.cram
SSC02497.final.cram
SSC02499.final.cram
SSC02501.final.cram
SSC02503.final.cram
SSC02504.final.cram
SSC02505.final.cram
SSC02507.final.cram
SSC02509.final.cram
SSC02512.final.cram
SSC02513.final.cram
SSC02514.final.cram
SSC02515.final.cram
SSC02516.final.cram
SSC02517.final.cram
SSC02518.final.cram
SSC02523.final.cram
SSC02524.final.cram
SSC02529.final.cram
SSC02530.final.cram
SSC02531.final.cram
SSC02532.final.cram
SSC02533.final.cram
SSC02534.final.cram
SSC02535.final.cram
SSC02536.final.cram
SSC02537.final.cram
SSC02538.final.cram
SSC02539.final.cram
SSC02540.final.cram
SSC02541.final.cram
SSC02543.final.cram
SSC02544.final.cram
SSC02545.final.cram
SSC02546.final.cram
SSC02547.final.cram
SSC02548.final.cram
SSC02549.final.cram
SSC02550.final.cram
SSC02551.final.cram
SSC02552.final.cram
SSC02553.final.cram
SSC02554.final.cram
SSC02555.final.cram
SSC02559.final.cram
SSC02563.final.cram
SSC02564.final.cram
SSC02565.final.cram
SSC02566.final.cram
SSC02567.final.cram
SSC02568.final.cram
SSC02578.final.cram
SSC02579.final.cram
SSC02580.final.cram
SSC02581.final.cram
SSC02582.final.cram
SSC02583.final.cram
SSC02584.final.cram
SSC02585.final.cram
SSC02586.final.cram
SSC02587.final.cram
SSC02588.final.cram
SSC02589.final.cram
SSC02590.final.cram
SSC02591.final.cram
SSC02592.final.cram
SSC02594.final.cram
SSC02595.final.cram
SSC02599.final.cram
SSC02600.final.cram
SSC02601.final.cram
SSC02602.final.cram
SSC02606.final.cram
SSC02607.final.cram
SSC02613.final.cram
SSC02614.final.cram
SSC02615.final.cram
SSC02616.final.cram
SSC02617.final.cram
SSC02618.final.cram
SSC02619.final.cram
SSC02620.final.cram
SSC02622.final.cram
SSC02623.final.cram
SSC02625.final.cram
SSC02626.final.cram
SSC02627.final.cram
SSC02629.final.cram
SSC02630.final.cram
SSC02631.final.cram
SSC02632.final.cram
SSC02633.final.cram
SSC02635.final.cram
SSC02636.final.cram
SSC02637.final.cram
SSC02638.final.cram
SSC02639.final.cram
SSC02640.final.cram
SSC02643.final.cram
SSC02644.final.cram
SSC02645.final.cram
SSC02646.final.cram
SSC02647.final.cram
SSC02649.final.cram
SSC02650.final.cram
SSC02652.final.cram
SSC02653.final.cram
SSC02654.final.cram
SSC02657.final.cram
SSC02658.final.cram
SSC02659.final.cram
SSC02660.final.cram
SSC02663.final.cram
SSC02665.final.cram
SSC02666.final.cram
SSC02667.final.cram
SSC02669.final.cram
SSC02675.final.cram
SSC02676.final.cram
SSC02677.final.cram
SSC02678.final.cram
SSC02679.final.cram
SSC02680.final.cram
SSC02681.final.cram
SSC02682.final.cram
SSC02683.final.cram
SSC02684.final.cram
SSC02686.final.cram
SSC02687.final.cram
SSC02688.final.cram
SSC02689.final.cram
SSC02690.final.cram
SSC02691.final.cram
SSC02692.final.cram
SSC02693.final.cram
SSC02694.final.cram
SSC02695.final.cram
SSC02696.final.cram
SSC02698.final.cram
SSC02699.final.cram
SSC02700.final.cram
SSC02701.final.cram
SSC02702.final.cram
SSC02703.final.cram
SSC02704.final.cram
SSC02705.final.cram
SSC02706.final.cram
SSC02707.final.cram
SSC02708.final.cram
SSC02709.final.cram
SSC02710.final.cram
SSC02711.final.cram
SSC02712.final.cram
SSC02713.final.cram
SSC02714.final.cram
SSC02715.final.cram
SSC02716.final.cram
SSC02717.final.cram
SSC02722.final.cram
SSC02723.final.cram
SSC02724.final.cram
SSC02725.final.cram
SSC02726.final.cram
SSC02729.final.cram
SSC02730.final.cram
SSC02734.final.cram
SSC02736.final.cram
SSC02737.final.cram
SSC02739.final.cram
SSC02741.final.cram
SSC02742.final.cram
SSC02746.final.cram
SSC02748.final.cram
SSC02750.final.cram
SSC02751.final.cram
SSC02754.final.cram
SSC02757.final.cram
SSC02758.final.cram
SSC02759.final.cram
SSC02760.final.cram
SSC02761.final.cram
SSC02762.final.cram
SSC02763.final.cram
SSC02764.final.cram
SSC02766.final.cram
SSC02774.final.cram
SSC02775.final.cram
SSC02779.final.cram
SSC02780.final.cram
SSC02781.final.cram
SSC02782.final.cram
SSC02783.final.cram
SSC02784.final.cram
SSC02785.final.cram
SSC02786.final.cram
SSC02788.final.cram
SSC02789.final.cram
SSC02790.final.cram
SSC02791.final.cram
SSC02792.final.cram
SSC02793.final.cram
SSC02794.final.cram
SSC02795.final.cram
SSC02798.final.cram
SSC02799.final.cram
SSC02800.final.cram
SSC02801.final.cram
SSC02802.final.cram
SSC02803.final.cram
SSC02804.final.cram
SSC02805.final.cram
SSC02806.final.cram
SSC02807.final.cram
SSC02808.final.cram
SSC02809.final.cram
SSC02810.final.cram
SSC02812.final.cram
SSC02815.final.cram
SSC02816.final.cram
SSC02817.final.cram
SSC02819.final.cram
SSC02820.final.cram
SSC02821.final.cram
SSC02822.final.cram
SSC02823.final.cram
SSC02824.final.cram
SSC02825.final.cram
SSC02828.final.cram
SSC02830.final.cram
SSC02834.final.cram
SSC02837.final.cram
SSC02838.final.cram
SSC02839.final.cram
SSC02840.final.cram
SSC02841.final.cram
SSC02842.final.cram
SSC02843.final.cram
SSC02844.final.cram
SSC02845.final.cram
SSC02846.final.cram
SSC02847.final.cram
SSC02848.final.cram
SSC02849.final.cram
SSC02850.final.cram
SSC02851.final.cram
SSC02852.final.cram
SSC02853.final.cram
SSC02854.final.cram
SSC02855.final.cram
SSC02856.final.cram
SSC02857.final.cram
SSC02858.final.cram
SSC02859.final.cram
SSC02860.final.cram
SSC02862.final.cram
SSC02863.final.cram
SSC02865.final.cram
SSC02866.final.cram
SSC02867.final.cram
SSC02869.final.cram
SSC02870.final.cram
SSC02874.final.cram
SSC02875.final.cram
SSC02876.final.cram
SSC02879.final.cram
SSC02880.final.cram
SSC02881.final.cram
SSC02884.final.cram
SSC02885.final.cram
SSC02886.final.cram
SSC02887.final.cram
SSC02888.final.cram
SSC02889.final.cram
SSC02890.final.cram
SSC02891.final.cram
SSC02892.final.cram
SSC02893.final.cram
SSC02894.final.cram
SSC02895.final.cram
SSC02896.final.cram
SSC02897.final.cram
SSC02898.final.cram
SSC02899.final.cram
SSC02900.final.cram
SSC02901.final.cram
SSC02902.final.cram
SSC02903.final.cram
SSC02904.final.cram
SSC02905.final.cram
SSC02906.final.cram
SSC02907.final.cram
SSC02908.final.cram
SSC02909.final.cram
SSC02911.final.cram
SSC02912.final.cram
SSC02913.final.cram
SSC02915.final.cram
SSC02916.final.cram
SSC02917.final.cram
SSC02918.final.cram
SSC02919.final.cram
SSC02926.final.cram
SSC02927.final.cram
SSC02929.final.cram
SSC02930.final.cram
SSC02933.final.cram
SSC02934.final.cram
SSC02936.final.cram
SSC02937.final.cram
SSC02938.final.cram
SSC02939.final.cram
SSC02940.final.cram
SSC02941.final.cram
SSC02942.final.cram
SSC02943.final.cram
SSC02945.final.cram
SSC02946.final.cram
SSC02947.final.cram
SSC02948.final.cram
SSC02949.final.cram
SSC02952.final.cram
SSC02954.final.cram
SSC02955.final.cram
SSC02956.final.cram
SSC02958.final.cram
SSC02959.final.cram
SSC02960.final.cram
SSC02962.final.cram
SSC02963.final.cram
SSC02964.final.cram
SSC02965.final.cram
SSC02967.final.cram
SSC02968.final.cram
SSC02969.final.cram
SSC02970.final.cram
SSC02971.final.cram
SSC02974.final.cram
SSC02978.final.cram
SSC02979.final.cram
SSC02982.final.cram
SSC02983.final.cram
SSC02985.final.cram
SSC02986.final.cram
SSC02989.final.cram
SSC02990.final.cram
SSC02991.final.cram
SSC02992.final.cram
SSC02993.final.cram
SSC02994.final.cram
SSC02995.final.cram
SSC02996.final.cram
SSC02997.final.cram
SSC02998.final.cram
SSC03000.final.cram
SSC03001.final.cram
SSC03002.final.cram
SSC03003.final.cram
SSC03004.final.cram
SSC03005.final.cram
SSC03006.final.cram
SSC03007.final.cram
SSC03008.final.cram
SSC03009.final.cram
SSC03010.final.cram
SSC03012.final.cram
SSC03013.final.cram
SSC03014.final.cram
SSC03016.final.cram
SSC03018.final.cram
SSC03019.final.cram
SSC03020.final.cram
SSC03022.final.cram
SSC03023.final.cram
SSC03025.final.cram
SSC03026.final.cram
SSC03028.final.cram
SSC03029.final.cram
SSC03030.final.cram
SSC03031.final.cram
SSC03032.final.cram
SSC03033.final.cram
SSC03034.final.cram
SSC03035.final.cram
SSC03036.final.cram
SSC03037.final.cram
SSC03038.final.cram
SSC03039.final.cram
SSC03040.final.cram
SSC03041.final.cram
SSC03042.final.cram
SSC03043.final.cram
SSC03044.final.cram
SSC03046.final.cram
SSC03047.final.cram
SSC03048.final.cram
SSC03051.final.cram
SSC03052.final.cram
SSC03053.final.cram
SSC03054.final.cram
SSC03055.final.cram
SSC03056.final.cram
SSC03057.final.cram
SSC03059.final.cram
SSC03060.final.cram
SSC03061.final.cram
SSC03062.final.cram
SSC03063.final.cram
SSC03064.final.cram
SSC03066.final.cram
SSC03068.final.cram
SSC03070.final.cram
SSC03071.final.cram
SSC03072.final.cram
SSC03073.final.cram
SSC03074.final.cram
SSC03076.final.cram
SSC03078.final.cram
SSC03079.final.cram
SSC03080.final.cram
SSC03081.final.cram
SSC03082.final.cram
SSC03085.final.cram
SSC03086.final.cram
SSC03087.final.cram
SSC03089.final.cram
SSC03092.final.cram
SSC03093.final.cram
SSC03094.final.cram
SSC03095.final.cram
SSC03096.final.cram
SSC03097.final.cram
SSC03098.final.cram
SSC03099.final.cram
SSC03100.final.cram
SSC03101.final.cram
SSC03102.final.cram
SSC03103.final.cram
SSC03104.final.cram
SSC03105.final.cram
SSC03107.final.cram
SSC03108.final.cram
SSC03111.final.cram
SSC03113.final.cram
SSC03114.final.cram
SSC03115.final.cram
SSC03116.final.cram
SSC03118.final.cram
SSC03120.final.cram
SSC03122.final.cram
SSC03123.final.cram
SSC03126.final.cram
SSC03127.final.cram
SSC03128.final.cram
SSC03129.final.cram
SSC03130.final.cram
SSC03132.final.cram
SSC03134.final.cram
SSC03135.final.cram
SSC03137.final.cram
SSC03140.final.cram
SSC03141.final.cram
SSC03144.final.cram
SSC03145.final.cram
SSC03151.final.cram
SSC03152.final.cram
SSC03153.final.cram
SSC03154.final.cram
SSC03157.final.cram
SSC03158.final.cram
SSC03159.final.cram
SSC03160.final.cram
SSC03161.final.cram
SSC03162.final.cram
SSC03163.final.cram
SSC03164.final.cram
SSC03165.final.cram
SSC03166.final.cram
SSC03167.final.cram
SSC03168.final.cram
SSC03169.final.cram
SSC03170.final.cram
SSC03173.final.cram
SSC03174.final.cram
SSC03175.final.cram
SSC03177.final.cram
SSC03178.final.cram
SSC03181.final.cram
SSC03182.final.cram
SSC03183.final.cram
SSC03185.final.cram
SSC03186.final.cram
SSC03187.final.cram
SSC03190.final.cram
SSC03191.final.cram
SSC03192.final.cram
SSC03193.final.cram
SSC03194.final.cram
SSC03197.final.cram
SSC03198.final.cram
SSC03199.final.cram
SSC03200.final.cram
SSC03201.final.cram
SSC03202.final.cram
SSC03203.final.cram
SSC03205.final.cram
SSC03206.final.cram
SSC03208.final.cram
SSC03210.final.cram
SSC03211.final.cram
SSC03213.final.cram
SSC03214.final.cram
SSC03217.final.cram
SSC03218.final.cram
SSC03220.final.cram
SSC03221.final.cram
SSC03223.final.cram
SSC03224.final.cram
SSC03225.final.cram
SSC03229.final.cram
SSC03230.final.cram
SSC03231.final.cram
SSC03232.final.cram
SSC03233.final.cram
SSC03234.final.cram
SSC03235.final.cram
SSC03236.final.cram
SSC03238.final.cram
SSC03239.final.cram
SSC03240.final.cram
SSC03241.final.cram
SSC03242.final.cram
SSC03243.final.cram
SSC03245.final.cram
SSC03246.final.cram
SSC03247.final.cram
SSC03248.final.cram
SSC03249.final.cram
SSC03250.final.cram
SSC03251.final.cram
SSC03252.final.cram
SSC03253.final.cram
SSC03254.final.cram
SSC03255.final.cram
SSC03257.final.cram
SSC03258.final.cram
SSC03259.final.cram
SSC03261.final.cram
SSC03262.final.cram
SSC03264.final.cram
SSC03265.final.cram
SSC03267.final.cram
SSC03268.final.cram
SSC03269.final.cram
SSC03270.final.cram
SSC03271.final.cram
SSC03274.final.cram
SSC03276.final.cram
SSC03277.final.cram
SSC03278.final.cram
SSC03279.final.cram
SSC03280.final.cram
SSC03281.final.cram
SSC03282.final.cram
SSC03284.final.cram
SSC03285.final.cram
SSC03286.final.cram
SSC03288.final.cram
SSC03289.final.cram
SSC03290.final.cram
SSC03292.final.cram
SSC03293.final.cram
SSC03294.final.cram
SSC03295.final.cram
SSC03297.final.cram
SSC03299.final.cram
SSC03300.final.cram
SSC03301.final.cram
SSC03302.final.cram
SSC03304.final.cram
SSC03308.final.cram
SSC03309.final.cram
SSC03310.final.cram
SSC03311.final.cram
SSC03312.final.cram
SSC03313.final.cram
SSC03314.final.cram
SSC03320.final.cram
SSC03321.final.cram
SSC03325.final.cram
SSC03326.final.cram
SSC03330.final.cram
SSC03331.final.cram
SSC03338.final.cram
SSC03339.final.cram
SSC03341.final.cram
SSC03343.final.cram
SSC03344.final.cram
SSC03345.final.cram
SSC03346.final.cram
SSC03347.final.cram
SSC03348.final.cram
SSC03350.final.cram
SSC03352.final.cram
SSC03353.final.cram
SSC03354.final.cram
SSC03355.final.cram
SSC03356.final.cram
SSC03358.final.cram
SSC03360.final.cram
SSC03361.final.cram
SSC03362.final.cram
SSC03363.final.cram
SSC03364.final.cram
SSC03365.final.cram
SSC03366.final.cram
SSC03367.final.cram
SSC03370.final.cram
SSC03371.final.cram
SSC03374.final.cram
SSC03375.final.cram
SSC03376.final.cram
SSC03377.final.cram
SSC03378.final.cram
SSC03379.final.cram
SSC03380.final.cram
SSC03381.final.cram
SSC03382.final.cram
SSC03383.final.cram
SSC03384.final.cram
SSC03385.final.cram
SSC03386.final.cram
SSC03387.final.cram
SSC03388.final.cram
SSC03389.final.cram
SSC03390.final.cram
SSC03391.final.cram
SSC03392.final.cram
SSC03394.final.cram
SSC03395.final.cram
SSC03396.final.cram
SSC03397.final.cram
SSC03398.final.cram
SSC03399.final.cram
SSC03400.final.cram
SSC03401.final.cram
SSC03402.final.cram
SSC03403.final.cram
SSC03404.final.cram
SSC03405.final.cram
SSC03406.final.cram
SSC03408.final.cram
SSC03410.final.cram
SSC03413.final.cram
SSC03414.final.cram
SSC03417.final.cram
SSC03418.final.cram
SSC03419.final.cram
SSC03420.final.cram
SSC03421.final.cram
SSC03423.final.cram
SSC03424.final.cram
SSC03425.final.cram
SSC03426.final.cram
SSC03427.final.cram
SSC03428.final.cram
SSC03430.final.cram
SSC03431.final.cram
SSC03432.final.cram
SSC03433.final.cram
SSC03434.final.cram
SSC03435.final.cram
SSC03436.final.cram
SSC03437.final.cram
SSC03440.final.cram
SSC03441.final.cram
SSC03445.final.cram
SSC03446.final.cram
SSC03450.final.cram
SSC03451.final.cram
SSC03459.final.cram
SSC03460.final.cram
SSC03462.final.cram
SSC03466.final.cram
SSC03471.final.cram
SSC03472.final.cram
SSC03473.final.cram
SSC03474.final.cram
SSC03475.final.cram
SSC03476.final.cram
SSC03477.final.cram
SSC03478.final.cram
SSC03479.final.cram
SSC03480.final.cram
SSC03481.final.cram
SSC03482.final.cram
SSC03483.final.cram
SSC03484.final.cram
SSC03485.final.cram
SSC03486.final.cram
SSC03487.final.cram
SSC03489.final.cram
SSC03491.final.cram
SSC03492.final.cram
SSC03493.final.cram
SSC03496.final.cram
SSC03498.final.cram
SSC03500.final.cram
SSC03501.final.cram
SSC03503.final.cram
SSC03504.final.cram
SSC03506.final.cram
SSC03507.final.cram
SSC03508.final.cram
SSC03509.final.cram
SSC03511.final.cram
SSC03512.final.cram
SSC03513.final.cram
SSC03514.final.cram
SSC03515.final.cram
SSC03516.final.cram
SSC03517.final.cram
SSC03518.final.cram
SSC03520.final.cram
SSC03521.final.cram
SSC03522.final.cram
SSC03525.final.cram
SSC03526.final.cram
SSC03527.final.cram
SSC03528.final.cram
SSC03529.final.cram
SSC03530.final.cram
SSC03532.final.cram
SSC03533.final.cram
SSC03534.final.cram
SSC03535.final.cram
SSC03536.final.cram
SSC03537.final.cram
SSC03538.final.cram
SSC03539.final.cram
SSC03540.final.cram
SSC03542.final.cram
SSC03543.final.cram
SSC03544.final.cram
SSC03545.final.cram
SSC03547.final.cram
SSC03548.final.cram
SSC03549.final.cram
SSC03550.final.cram
SSC03551.final.cram
SSC03552.final.cram
SSC03553.final.cram
SSC03556.final.cram
SSC03558.final.cram
SSC03559.final.cram
SSC03561.final.cram
SSC03567.final.cram
SSC03568.final.cram
SSC03570.final.cram
SSC03573.final.cram
SSC03574.final.cram
SSC03583.final.cram
SSC03584.final.cram
SSC03585.final.cram
SSC03586.final.cram
SSC03589.final.cram
SSC03594.final.cram
SSC03595.final.cram
SSC03596.final.cram
SSC03597.final.cram
SSC03598.final.cram
SSC03602.final.cram
SSC03603.final.cram
SSC03604.final.cram
SSC03606.final.cram
SSC03607.final.cram
SSC03608.final.cram
SSC03609.final.cram
SSC03611.final.cram
SSC03612.final.cram
SSC03613.final.cram
SSC03614.final.cram
SSC03616.final.cram
SSC03617.final.cram
SSC03618.final.cram
SSC03619.final.cram
SSC03620.final.cram
SSC03621.final.cram
SSC03622.final.cram
SSC03623.final.cram
SSC03624.final.cram
SSC03625.final.cram
SSC03626.final.cram
SSC03627.final.cram
SSC03628.final.cram
SSC03629.final.cram
SSC03630.final.cram
SSC03632.final.cram
SSC03633.final.cram
SSC03634.final.cram
SSC03635.final.cram
SSC03636.final.cram
SSC03637.final.cram
SSC03638.final.cram
SSC03639.final.cram
SSC03640.final.cram
SSC03641.final.cram
SSC03642.final.cram
SSC03643.final.cram
SSC03644.final.cram
SSC03645.final.cram
SSC03646.final.cram
SSC03647.final.cram
SSC03648.final.cram
SSC03650.final.cram
SSC03651.final.cram
SSC03652.final.cram
SSC03653.final.cram
SSC03654.final.cram
SSC03656.final.cram
SSC03657.final.cram
SSC03658.final.cram
SSC03659.final.cram
SSC03660.final.cram
SSC03661.final.cram
SSC03664.final.cram
SSC03665.final.cram
SSC03667.final.cram
SSC03668.final.cram
SSC03669.final.cram
SSC03671.final.cram
SSC03672.final.cram
SSC03673.final.cram
SSC03674.final.cram
SSC03676.final.cram
SSC03678.final.cram
SSC03679.final.cram
SSC03684.final.cram
SSC03686.final.cram
SSC03688.final.cram
SSC03689.final.cram
SSC03693.final.cram
SSC03694.final.cram
SSC03695.final.cram
SSC03696.final.cram
SSC03700.final.cram
SSC03701.final.cram
SSC03703.final.cram
SSC03704.final.cram
SSC03711.final.cram
SSC03712.final.cram
SSC03713.final.cram
SSC03714.final.cram
SSC03715.final.cram
SSC03716.final.cram
SSC03717.final.cram
SSC03718.final.cram
SSC03719.final.cram
SSC03720.final.cram
SSC03721.final.cram
SSC03722.final.cram
SSC03723.final.cram
SSC03724.final.cram
SSC03725.final.cram
SSC03726.final.cram
SSC03727.final.cram
SSC03728.final.cram
SSC03729.final.cram
SSC03730.final.cram
SSC03731.final.cram
SSC03732.final.cram
SSC03733.final.cram
SSC03734.final.cram
SSC03735.final.cram
SSC03736.final.cram
SSC03738.final.cram
SSC03739.final.cram
SSC03740.final.cram
SSC03741.final.cram
SSC03743.final.cram
SSC03744.final.cram
SSC03745.final.cram
SSC03746.final.cram
SSC03748.final.cram
SSC03749.final.cram
SSC03753.final.cram
SSC03755.final.cram
SSC03758.final.cram
SSC03759.final.cram
SSC03761.final.cram
SSC03762.final.cram
SSC03763.final.cram
SSC03764.final.cram
SSC03765.final.cram
SSC03766.final.cram
SSC03767.final.cram
SSC03768.final.cram
SSC03769.final.cram
SSC03770.final.cram
SSC03771.final.cram
SSC03772.final.cram
SSC03774.final.cram
SSC03776.final.cram
SSC03778.final.cram
SSC03779.final.cram
SSC03782.final.cram
SSC03785.final.cram
SSC03786.final.cram
SSC03787.final.cram
SSC03788.final.cram
SSC03789.final.cram
SSC03790.final.cram
SSC03791.final.cram
SSC03792.final.cram
SSC03793.final.cram
SSC03794.final.cram
SSC03795.final.cram
SSC03796.final.cram
SSC03798.final.cram
SSC03799.final.cram
SSC03800.final.cram
SSC03801.final.cram
SSC03802.final.cram
SSC03803.final.cram
SSC03804.final.cram
SSC03806.final.cram
SSC03808.final.cram
SSC03809.final.cram
SSC03814.final.cram
SSC03817.final.cram
SSC03821.final.cram
SSC03823.final.cram
SSC03826.final.cram
SSC03827.final.cram
SSC03828.final.cram
SSC03829.final.cram
SSC03830.final.cram
SSC03831.final.cram
SSC03832.final.cram
SSC03833.final.cram
SSC03834.final.cram
SSC03835.final.cram
SSC03838.final.cram
SSC03839.final.cram
SSC03840.final.cram
SSC03841.final.cram
SSC03842.final.cram
SSC03844.final.cram
SSC03846.final.cram
SSC03848.final.cram
SSC03850.final.cram
SSC03853.final.cram
SSC03855.final.cram
SSC03856.final.cram
SSC03861.final.cram
SSC03863.final.cram
SSC03865.final.cram
SSC03866.final.cram
SSC03867.final.cram
SSC03868.final.cram
SSC03870.final.cram
SSC03872.final.cram
SSC03873.final.cram
SSC03875.final.cram
SSC03876.final.cram
SSC03877.final.cram
SSC03881.final.cram
SSC03882.final.cram
[truncated: 7,033 more rows]

## Sheet: SPARK
Supplementary Table 1: CRAM files processed from the Simons Foundation Powering Autism Research (SPARK) initiative
Processed CRAM files
SP0001643.cram
SP0001677.cram
SP0001710.cram
SP0001952.cram
SP0002342.cram
SP0002375.cram
SP0002406.cram
SP0002909.cram
SP0002942.cram
SP0003042.cram
SP0003075.cram
SP0003111.cram
SP0003142.cram
SP0003173.cram
SP0003259.cram
SP0003705.cram
SP0003893.cram
SP0003906.cram
SP0003910.cram
SP0004031.cram
SP0004071.cram
SP0004641.cram
SP0004833.cram
SP0005018.cram
SP0005094.cram
SP0005158.cram
SP0006107.cram
SP0006800.cram
SP0006894.cram
SP0006940.cram
SP0006979.cram
SP0007020.cram
SP0007214.cram
SP0007407.cram
SP0007521.cram
SP0007559.cram
SP0007599.cram
SP0007646.cram
SP0007772.cram
SP0008188.cram
SP0008218.cram
SP0008220.cram
SP0008434.cram
SP0008628.cram
SP0008809.cram
SP0009107.cram
SP0009364.cram
SP0009497.cram
SP0009960.cram
SP0010188.cram
SP0010512.cram
SP0010571.cram
SP0010723.cram
SP0010888.cram
SP0011550.cram
SP0011646.cram
SP0011761.cram
SP0011777.cram
SP0011917.cram
SP0012017.cram
SP0012318.cram
SP0012657.cram
SP0012690.cram
SP0012732.cram
SP0012750.cram
SP0013368.cram
SP0013376.cram
SP0013378.cram
SP0013457.cram
SP0013558.cram
SP0013616.cram
SP0013914.cram
SP0013980.cram
SP0014010.cram
SP0014112.cram
SP0014133.cram
SP0014161.cram
SP0015262.cram
SP0015657.cram
SP0015659.cram
SP0015687.cram
SP0015694.cram
SP0015788.cram
SP0015853.cram
SP0015900.cram
SP0015932.cram
SP0017100.cram
SP0017535.cram
SP0017566.cram
SP0017738.cram
SP0018229.cram
SP0018854.cram
SP0018874.cram
SP0018884.cram
SP0018904.cram
SP0018918.cram
SP0018974.cram
SP0018979.cram
SP0019488.cram
SP0020008.cram
SP0020139.cram
SP0020270.cram
SP0020575.cram
SP0020758.cram
SP0021062.cram
SP0021080.cram
SP0021085.cram
SP0021137.cram
SP0021282.cram
SP0021307.cram
SP0021350.cram
SP0021395.cram
SP0021679.cram
SP0022215.cram
SP0022310.cram
SP0022366.cram
SP0022388.cram
SP0022409.cram
SP0022414.cram
SP0022417.cram
SP0022418.cram
SP0022432.cram
SP0022444.cram
SP0022509.cram
SP0022573.cram
SP0022606.cram
SP0022612.cram
SP0022630.cram
SP0022651.cram
SP0022659.cram
SP0022662.cram
SP0022683.cram
SP0022710.cram
SP0022827.cram
SP0023030.cram
SP0023032.cram
SP0023034.cram
SP0023035.cram
SP0023096.cram
SP0023742.cram
SP0023874.cram
SP0023906.cram
SP0023927.cram
SP0024011.cram
SP0024249.cram
SP0024296.cram
SP0024502.cram
SP0024645.cram
SP0024780.cram
SP0024782.cram
SP0024796.cram
SP0024798.cram
SP0024812.cram
SP0024999.cram
SP0026720.cram
SP0026744.cram
SP0026745.cram
SP0027020.cram
SP0027061.cram
SP0027080.cram
SP0027475.cram
SP0027603.cram
SP0027615.cram
SP0027642.cram
SP0027685.cram
SP0028077.cram
SP0028098.cram
SP0028101.cram
SP0028113.cram
SP0028124.cram
SP0028147.cram
SP0028151.cram
SP0028165.cram
SP0028170.cram
SP0028197.cram
SP0028218.cram
SP0028235.cram
SP0028255.cram
SP0028263.cram
SP0028293.cram
SP0028324.cram
SP0028363.cram
SP0028386.cram
SP0028399.cram
SP0028511.cram
SP0028548.cram
SP0028926.cram
SP0028965.cram
SP0029738.cram
SP0029749.cram
SP0029752.cram
SP0029768.cram
SP0029831.cram
SP0029961.cram
SP0029968.cram
SP0029974.cram
SP0029975.cram
SP0030003.cram
SP0030098.cram
SP0030148.cram
SP0030672.cram
SP0030673.cram
SP0030674.cram
SP0030677.cram
SP0031200.cram
SP0031201.cram
SP0031204.cram
SP0031205.cram
SP0031427.cram
SP0031429.cram
SP0032197.cram
SP0032199.cram
SP0032202.cram
SP0032521.cram
SP0032522.cram
SP0032523.cram
SP0032529.cram
SP0032585.cram
SP0032586.cram
SP0032587.cram
SP0032746.cram
SP0032747.cram
SP0032750.cram
SP0032794.cram
SP0032795.cram
SP0032796.cram
SP0032797.cram
SP0032863.cram
SP0032865.cram
SP0032869.cram
SP0032956.cram
SP0032960.cram
SP0032962.cram
SP0032965.cram
SP0032973.cram
SP0032974.cram
SP0033972.cram
SP0033973.cram
SP0033974.cram
SP0034328.cram
SP0034332.cram
SP0034333.cram
SP0034826.cram
SP0034830.cram
SP0034832.cram
SP0034838.cram
SP0035369.cram
SP0035458.cram
SP0035459.cram
SP0035463.cram
SP0036402.cram
SP0036405.cram
SP0036406.cram
SP0036492.cram
SP0036495.cram
SP0036496.cram
SP0036945.cram
SP0036946.cram
SP0036947.cram
SP0036949.cram
SP0036960.cram
SP0037097.cram
SP0037098.cram
SP0037099.cram
SP0037100.cram
SP0037329.cram
SP0037331.cram
SP0037332.cram
SP0037358.cram
SP0037402.cram
SP0037406.cram
SP0037408.cram
SP0037449.cram
SP0037450.cram
SP0037486.cram
SP0037489.cram
SP0037490.cram
SP0037546.cram
SP0037549.cram
SP0037550.cram
SP0037552.cram
SP0037763.cram
SP0037764.cram
SP0037765.cram
SP0038039.cram
SP0038040.cram
SP0038041.cram
SP0038151.cram
SP0038152.cram
SP0038153.cram
SP0038169.cram
SP0038174.cram
SP0038176.cram
SP0038304.cram
SP0038305.cram
SP0038306.cram
SP0038307.cram
SP0039047.cram
SP0039154.cram
SP0039549.cram
SP0039550.cram
SP0039551.cram
SP0039721.cram
SP0039722.cram
SP0040590.cram
SP0040591.cram
SP0040592.cram
SP0040750.cram
SP0040751.cram
SP0040752.cram
SP0040753.cram
SP0042382.cram
SP0042907.cram
SP0042908.cram
SP0043070.cram
SP0043071.cram
SP0043072.cram
SP0043106.cram
SP0045824.cram
SP0045825.cram
SP0045826.cram
SP0045827.cram
SP0046386.cram
SP0046388.cram
SP0046389.cram
SP0047045.cram
SP0047047.cram
SP0047050.cram
SP0047702.cram
SP0047704.cram
SP0047996.cram
SP0047997.cram
SP0048161.cram
SP0048162.cram
SP0048505.cram
SP0048509.cram
SP0048510.cram
SP0048515.cram
SP0048776.cram
SP0048778.cram
SP0048779.cram
SP0048780.cram
SP0049411.cram
SP0049412.cram
SP0049417.cram
SP0049466.cram
SP0049528.cram
SP0049529.cram
SP0049535.cram
SP0049675.cram
SP0050717.cram
SP0050718.cram
SP0050719.cram
SP0051193.cram
SP0051194.cram
SP0051195.cram
SP0051309.cram
SP0051310.cram
SP0051311.cram
SP0051479.cram
SP0051480.cram
SP0051481.cram
SP0051792.cram
SP0051793.cram
SP0052211.cram
SP0052212.cram
SP0052847.cram
SP0052852.cram
SP0052853.cram
SP0052854.cram
SP0053429.cram
SP0053430.cram
SP0053431.cram
SP0053641.cram
SP0053642.cram
SP0053643.cram
SP0053665.cram
SP0054076.cram
SP0054721.cram
SP0055106.cram
SP0055107.cram
SP0055114.cram
SP0055382.cram
SP0056845.cram
SP0056847.cram
SP0056848.cram
SP0056853.cram
SP0056857.cram
SP0056889.cram
SP0056909.cram
SP0057855.cram
SP0057863.cram
SP0057865.cram
SP0058020.cram
SP0058021.cram
SP0058022.cram
SP0058040.cram
SP0058340.cram
SP0059135.cram
SP0059437.cram
SP0059438.cram
SP0059439.cram
SP0059668.cram
SP0059669.cram
SP0059705.cram
SP0059706.cram
SP0059708.cram
SP0059846.cram
SP0059848.cram
SP0060404.cram
SP0060407.cram
SP0060849.cram
SP0060850.cram
SP0060851.cram
SP0061430.cram
SP0061431.cram
SP0061432.cram
SP0061435.cram
SP0061786.cram
SP0061787.cram
SP0061788.cram
SP0062052.cram
SP0062054.cram
SP0062284.cram
SP0062499.cram
SP0062986.cram
SP0062987.cram
SP0062988.cram
SP0063341.cram
SP0063359.cram
SP0063501.cram
SP0064169.cram
SP0064170.cram
SP0064359.cram
SP0064385.cram
SP0064467.cram
SP0064471.cram
SP0064473.cram
SP0064495.cram
SP0064994.cram
SP0064995.cram
SP0064996.cram
SP0065161.cram
SP0065247.cram
SP0065465.cram
SP0065466.cram
SP0065490.cram
SP0065491.cram
SP0065492.cram
SP0065582.cram
SP0065850.cram
SP0065851.cram
SP0065852.cram
SP0066053.cram
SP0066117.cram
SP0066125.cram
SP0066126.cram
SP0066164.cram
SP0066165.cram
SP0066292.cram
SP0066364.cram
SP0066366.cram
SP0066367.cram
SP0066397.cram
SP0066398.cram
SP0066399.cram
SP0066489.cram
SP0066490.cram
SP0066501.cram
SP0066502.cram
SP0066976.cram
SP0067239.cram
SP0067623.cram
SP0067629.cram
SP0068695.cram
SP0068696.cram
SP0068697.cram
SP0068805.cram
SP0068820.cram
SP0068821.cram
SP0068822.cram
SP0069196.cram
SP0069200.cram
SP0069250.cram
SP0069256.cram
SP0069258.cram
SP0069638.cram
SP0069639.cram
SP0069640.cram
SP0070109.cram
SP0070110.cram
SP0070112.cram
SP0070151.cram
SP0070178.cram
SP0070193.cram
SP0070309.cram
SP0070310.cram
SP0070421.cram
SP0070949.cram
SP0071028.cram
SP0071029.cram
SP0071230.cram
SP0071297.cram
SP0071476.cram
SP0071578.cram
SP0071844.cram
SP0071845.cram
SP0071846.cram
SP0072833.cram
SP0072875.cram
SP0073241.cram
SP0073365.cram
SP0073366.cram
SP0073463.cram
SP0073740.cram
SP0073745.cram
SP0073746.cram
SP0074003.cram
SP0074071.cram
SP0074072.cram
SP0074091.cram
SP0074092.cram
SP0074093.cram
SP0074133.cram
SP0074135.cram
SP0074138.cram
SP0074141.cram
SP0074274.cram
SP0074532.cram
SP0074535.cram
SP0074561.cram
SP0074563.cram
SP0074565.cram
SP0074719.cram
SP0074720.cram
SP0074721.cram
SP0074796.cram
SP0074797.cram
SP0074799.cram
SP0074925.cram
SP0074930.cram
SP0074931.cram
SP0074943.cram
SP0075110.cram
SP0075292.cram
SP0075293.cram
SP0075341.cram
SP0075480.cram
SP0075867.cram
SP0075868.cram
SP0075869.cram
SP0076027.cram
SP0076030.cram
SP0076031.cram
SP0076531.cram
SP0076533.cram
SP0076534.cram
SP0076538.cram
SP0076654.cram
SP0076656.cram
SP0076658.cram
SP0076660.cram
SP0076664.cram
SP0076667.cram
SP0077816.cram
SP0077817.cram
SP0077818.cram
SP0077832.cram
SP0077833.cram
SP0077834.cram
SP0078383.cram
SP0078397.cram
SP0078399.cram
SP0078574.cram
SP0078575.cram
SP0078577.cram
SP0078591.cram
SP0078948.cram
SP0078950.cram
SP0078952.cram
SP0078977.cram
SP0079480.cram
SP0079481.cram
SP0079482.cram
SP0079486.cram
SP0079647.cram
SP0079653.cram
SP0079698.cram
SP0079711.cram
SP0079712.cram
SP0079713.cram
SP0079715.cram
SP0079758.cram
SP0079920.cram
SP0079921.cram
SP0079922.cram
SP0079923.cram
SP0079924.cram
SP0079925.cram
SP0080711.cram
SP0080758.cram
SP0080760.cram
SP0080851.cram
SP0080956.cram
SP0081139.cram
SP0081150.cram
SP0081151.cram
SP0081152.cram
SP0081289.cram
SP0081290.cram
SP0081291.cram
SP0081642.cram
SP0081643.cram
SP0081644.cram
SP0082210.cram
SP0082211.cram
SP0082213.cram
SP0082218.cram
SP0082503.cram
SP0082505.cram
SP0082506.cram
SP0082589.cram
SP0082673.cram
SP0082675.cram
SP0082685.cram
SP0082828.cram
SP0082829.cram
SP0082830.cram
SP0082832.cram
SP0083014.cram
SP0083016.cram
SP0083017.cram
SP0083246.cram
SP0083247.cram
SP0083248.cram
SP0083262.cram
SP0083263.cram
SP0083264.cram
SP0083331.cram
SP0083502.cram
SP0083651.cram
SP0083870.cram
SP0083871.cram
SP0083922.cram
SP0084137.cram
SP0084138.cram
SP0084139.cram
SP0084171.cram
SP0084172.cram
SP0084197.cram
SP0084274.cram
SP0084276.cram
SP0084277.cram
SP0084463.cram
SP0084464.cram
SP0084465.cram
SP0084622.cram
SP0084623.cram
SP0084658.cram
SP0084674.cram
SP0084985.cram
SP0084986.cram
SP0084987.cram
SP0084994.cram
SP0084998.cram
SP0085091.cram
SP0085092.cram
SP0085102.cram
SP0085283.cram
SP0085509.cram
SP0085959.cram
SP0085960.cram
SP0085961.cram
SP0086024.cram
SP0086026.cram
SP0086027.cram
SP0086071.cram
SP0086072.cram
SP0086081.cram
SP0086082.cram
SP0086083.cram
SP0086084.cram
SP0086085.cram
SP0086088.cram
SP0086089.cram
SP0086090.cram
SP0086095.cram
SP0086099.cram
SP0086138.cram
SP0086139.cram
SP0086140.cram
SP0086387.cram
SP0086389.cram
SP0086390.cram
SP0086393.cram
SP0086422.cram
SP0086423.cram
SP0086424.cram
SP0086608.cram
SP0086609.cram
SP0086704.cram
SP0086705.cram
SP0086854.cram
SP0086973.cram
SP0086978.cram
SP0086983.cram
SP0086984.cram
SP0087041.cram
SP0087042.cram
SP0087044.cram
SP0087074.cram
SP0087075.cram
SP0087076.cram
SP0087098.cram
SP0087122.cram
SP0087127.cram
SP0087128.cram
SP0087129.cram
SP0087136.cram
SP0087287.cram
SP0087288.cram
SP0087293.cram
SP0087319.cram
SP0087355.cram
SP0087660.cram
SP0087662.cram
SP0087663.cram
SP0087667.cram
SP0087736.cram
SP0087763.cram
SP0087782.cram
SP0087783.cram
SP0087784.cram
SP0087792.cram
SP0087875.cram
SP0087876.cram
SP0087877.cram
SP0087938.cram
SP0088217.cram
SP0088228.cram
SP0088229.cram
SP0088230.cram
SP0088239.cram
SP0088243.cram
SP0088244.cram
SP0088245.cram
SP0088247.cram
SP0088475.cram
SP0088477.cram
SP0088541.cram
SP0088590.cram
SP0088650.cram
SP0088652.cram
SP0088792.cram
SP0088808.cram
SP0088816.cram
SP0089461.cram
SP0089891.cram
SP0089894.cram
SP0089895.cram
SP0090302.cram
SP0090573.cram
SP0090574.cram
SP0090575.cram
SP0090594.cram
SP0090595.cram
SP0090597.cram
SP0090770.cram
SP0090820.cram
SP0090821.cram
SP0090822.cram
SP0090835.cram
SP0090915.cram
SP0090917.cram
SP0091031.cram
SP0091033.cram
SP0091034.cram
SP0091036.cram
SP0091038.cram
SP0091039.cram
SP0091040.cram
SP0091041.cram
SP0091042.cram
SP0091380.cram
SP0091381.cram
SP0091844.cram
SP0091845.cram
SP0091846.cram
SP0091849.cram
SP0091850.cram
SP0091852.cram
SP0091928.cram
SP0091929.cram
SP0091930.cram
SP0091931.cram
SP0091932.cram
SP0091984.cram
SP0092006.cram
SP0092009.cram
SP0092084.cram
SP0092085.cram
SP0092086.cram
SP0092138.cram
SP0092198.cram
SP0092200.cram
SP0092201.cram
SP0092364.cram
SP0092365.cram
SP0092367.cram
SP0092461.cram
SP0092462.cram
SP0092463.cram
SP0092478.cram
SP0092479.cram
SP0092480.cram
SP0092483.cram
SP0092501.cram
SP0092502.cram
SP0092503.cram
SP0092543.cram
SP0092544.cram
SP0092545.cram
SP0092613.cram
SP0092754.cram
SP0092755.cram
SP0092756.cram
SP0092757.cram
SP0092758.cram
SP0092769.cram
SP0092827.cram
SP0092879.cram
SP0092880.cram
SP0092881.cram
SP0092905.cram
SP0092962.cram
SP0093048.cram
SP0093049.cram
SP0093103.cram
SP0093107.cram
SP0093108.cram
SP0093122.cram
SP0093124.cram
SP0093125.cram
SP0093164.cram
SP0093254.cram
SP0093336.cram
SP0093338.cram
SP0093339.cram
SP0093365.cram
SP0093367.cram
SP0093369.cram
SP0093416.cram
SP0093417.cram
SP0093418.cram
SP0093419.cram
SP0093420.cram
SP0093421.cram
SP0093607.cram
SP0093608.cram
SP0093618.cram
SP0093628.cram
SP0093636.cram
SP0093681.cram
SP0093682.cram
SP0093684.cram
SP0093744.cram
SP0093858.cram
SP0093860.cram
SP0093862.cram
SP0093902.cram
SP0093907.cram
SP0093910.cram
SP0094108.cram
SP0094128.cram
SP0094162.cram
SP0094163.cram
SP0094164.cram
SP0094165.cram
SP0094200.cram
SP0094210.cram
SP0094211.cram
SP0094212.cram
SP0094296.cram
SP0094297.cram
SP0094333.cram
SP0094334.cram
SP0094335.cram
SP0094362.cram
SP0094364.cram
SP0094365.cram
SP0094386.cram
SP0094389.cram
SP0094398.cram
SP0094403.cram
SP0094407.cram
SP0094419.cram
SP0094428.cram
SP0094432.cram
SP0094435.cram
SP0094489.cram
SP0094525.cram
SP0094526.cram
SP0094528.cram
SP0094949.cram
SP0094956.cram
SP0094960.cram
SP0095141.cram
SP0095142.cram
SP0095375.cram
SP0095376.cram
SP0095377.cram
SP0095498.cram
SP0095499.cram
SP0095500.cram
SP0095616.cram
SP0095657.cram
SP0095659.cram
SP0095661.cram
SP0095678.cram
SP0095679.cram
SP0095681.cram
SP0095792.cram
SP0095959.cram
SP0095961.cram
SP0096222.cram
SP0096226.cram
SP0096227.cram
SP0096338.cram
SP0096341.cram
SP0096342.cram
SP0096343.cram
SP0096392.cram
SP0096393.cram
SP0096394.cram
SP0096462.cram
SP0096530.cram
SP0096535.cram
SP0096536.cram
SP0096610.cram
SP0096748.cram
SP0096750.cram
SP0096751.cram
SP0096777.cram
SP0096778.cram
SP0096779.cram
SP0096792.cram
SP0096793.cram
SP0096796.cram
SP0096797.cram
SP0096798.cram
SP0096809.cram
SP0096810.cram
SP0096812.cram
SP0096990.cram
SP0097020.cram
SP0097023.cram
SP0097024.cram
SP0097104.cram
SP0097162.cram
SP0097163.cram
SP0097165.cram
SP0097173.cram
SP0097174.cram
SP0097175.cram
SP0097182.cram
SP0097183.cram
SP0097184.cram
SP0097289.cram
SP0097295.cram
SP0097296.cram
SP0097300.cram
SP0097304.cram
SP0097333.cram
SP0097334.cram
SP0097335.cram
SP0097358.cram
SP0097361.cram
SP0097362.cram
SP0097387.cram
SP0097436.cram
SP0097476.cram
SP0097484.cram
SP0097504.cram
SP0097507.cram
SP0097508.cram
SP0097510.cram
SP0097543.cram
SP0097602.cram
SP0097910.cram
SP0097968.cram
SP0097969.cram
SP0097970.cram
SP0097991.cram
SP0098015.cram
SP0098029.cram
SP0098059.cram
SP0098062.cram
SP0098063.cram
SP0098089.cram
SP0098106.cram
SP0098107.cram
SP0098120.cram
SP0098122.cram
SP0098124.cram
SP0098137.cram
SP0098139.cram
SP0098140.cram
SP0098141.cram
SP0098145.cram
SP0098146.cram
SP0098148.cram
SP0098159.cram
SP0098167.cram
SP0098180.cram
SP0098182.cram
SP0098183.cram
SP0098195.cram
SP0098196.cram
SP0098198.cram
SP0098202.cram
SP0098203.cram
SP0098211.cram
SP0098222.cram
SP0098235.cram
SP0098313.cram
SP0098314.cram
SP0098315.cram
SP0098344.cram
SP0098345.cram
SP0098346.cram
SP0098357.cram
SP0098358.cram
SP0098359.cram
SP0098399.cram
SP0098418.cram
SP0098421.cram
SP0098422.cram
SP0098493.cram
SP0098494.cram
SP0098496.cram
SP0098530.cram
SP0098566.cram
SP0098576.cram
SP0098577.cram
SP0098578.cram
SP0098590.cram
SP0098757.cram
SP0098768.cram
SP0098769.cram
SP0098792.cram
SP0098794.cram
SP0098795.cram
SP0098797.cram
SP0098952.cram
SP0098953.cram
SP0098954.cram
SP0098981.cram
SP0098982.cram
SP0098984.cram
SP0098998.cram
SP0098999.cram
SP0099030.cram
SP0099036.cram
SP0099037.cram
SP0099042.cram
SP0099101.cram
SP0099102.cram
SP0099127.cram
SP0099128.cram
SP0099129.cram
SP0099194.cram
SP0099195.cram
SP0099197.cram
SP0099209.cram
SP0099212.cram
SP0099213.cram
SP0099262.cram
SP0099321.cram
SP0099322.cram
SP0099323.cram
SP0099411.cram
SP0099420.cram
SP0099426.cram
SP0099540.cram
SP0099664.cram
SP0099704.cram
SP0099705.cram
SP0099706.cram
SP0099740.cram
SP0099751.cram
SP0099752.cram
SP0099753.cram
SP0099814.cram
SP0099829.cram
SP0099851.cram
SP0099861.cram
SP0100095.cram
SP0100172.cram
SP0100199.cram
SP0100200.cram
SP0100201.cram
SP0100205.cram
SP0100280.cram
SP0100402.cram
SP0100403.cram
SP0100405.cram
SP0100458.cram
SP0100459.cram
SP0100460.cram
SP0100779.cram
SP0100781.cram
SP0100783.cram
SP0100784.cram
SP0100895.cram
SP0100929.cram
SP0100958.cram
SP0101059.cram
SP0101074.cram
SP0101084.cram
SP0101085.cram
SP0101086.cram
SP0101095.cram
SP0101097.cram
SP0101100.cram
SP0101101.cram
SP0101102.cram
SP0101106.cram
SP0101169.cram
SP0101170.cram
SP0101171.cram
SP0101242.cram
SP0101262.cram
SP0101278.cram
SP0101334.cram
SP0101336.cram
SP0101342.cram
SP0101343.cram
SP0101415.cram
SP0101416.cram
SP0101417.cram
SP0101549.cram
SP0101556.cram
SP0101557.cram
SP0101564.cram
SP0101565.cram
SP0101566.cram
SP0101581.cram
SP0101582.cram
SP0101583.cram
SP0101591.cram
SP0101595.cram
SP0101599.cram
SP0101600.cram
SP0101602.cram
SP0101607.cram
SP0101614.cram
SP0101618.cram
SP0101619.cram
SP0101626.cram
SP0101678.cram
SP0101679.cram
SP0101732.cram
SP0101740.cram
SP0101741.cram
SP0101742.cram
SP0101743.cram
SP0101746.cram
SP0101747.cram
SP0101748.cram
SP0101754.cram
SP0101789.cram
SP0101790.cram
SP0101793.cram
SP0101821.cram
SP0101843.cram
SP0101894.cram
SP0101957.cram
SP0102110.cram
SP0102122.cram
SP0102123.cram
SP0102124.cram
SP0102171.cram
SP0102280.cram
SP0102283.cram
SP0102284.cram
SP0102314.cram
SP0102448.cram
SP0102449.cram
SP0102450.cram
SP0102471.cram
SP0102694.cram
SP0102710.cram
SP0102712.cram
SP0102717.cram
SP0102791.cram
SP0102792.cram
SP0102793.cram
SP0102794.cram
SP0102805.cram
SP0102806.cram
SP0102807.cram
SP0102808.cram
SP0102809.cram
SP0102815.cram
SP0102817.cram
SP0102818.cram
SP0102819.cram
SP0102843.cram
SP0102922.cram
SP0102931.cram
SP0102932.cram
SP0102933.cram
SP0102935.cram
SP0102950.cram
SP0102951.cram
SP0102952.cram
SP0102959.cram
SP0102960.cram
SP0102961.cram
SP0103054.cram
SP0103081.cram
SP0103203.cram
SP0103208.cram
SP0103209.cram
SP0103210.cram
SP0103211.cram
SP0103212.cram
SP0103234.cram
SP0103264.cram
SP0103265.cram
SP0103266.cram
SP0103341.cram
SP0103345.cram
SP0103346.cram
SP0103477.cram
SP0103478.cram
SP0103479.cram
SP0103483.cram
SP0103494.cram
SP0103495.cram
SP0103496.cram
SP0103550.cram
SP0103617.cram
SP0103619.cram
SP0103621.cram
SP0103681.cram
SP0103682.cram
SP0103683.cram
SP0103689.cram
SP0103742.cram
SP0103743.cram
SP0103744.cram
SP0103749.cram
SP0103750.cram
SP0103753.cram
SP0103877.cram
SP0103879.cram
SP0103881.cram
SP0103931.cram
SP0103932.cram
SP0103933.cram
SP0104003.cram
SP0104133.cram
SP0104134.cram
SP0104136.cram
SP0104214.cram
SP0104215.cram
SP0104216.cram
SP0104234.cram
SP0104259.cram
SP0104260.cram
SP0104261.cram
SP0104270.cram
SP0104378.cram
SP0104465.cram
SP0104509.cram
SP0104510.cram
SP0104511.cram
SP0104518.cram
SP0104608.cram
SP0104628.cram
SP0104641.cram
SP0104643.cram
SP0104645.cram
SP0104646.cram
SP0104653.cram
SP0104655.cram
SP0104657.cram
SP0104668.cram
SP0104670.cram
SP0104671.cram
SP0104836.cram
SP0104838.cram
SP0104839.cram
SP0104911.cram
SP0104913.cram
SP0104914.cram
SP0104962.cram
SP0104963.cram
SP0105008.cram
SP0105011.cram
SP0105012.cram
SP0105014.cram
SP0105017.cram
SP0105019.cram
SP0105020.cram
SP0105053.cram
SP0105054.cram
SP0105055.cram
SP0105061.cram
SP0105062.cram
SP0105113.cram
SP0105114.cram
SP0105116.cram
SP0105132.cram
SP0105135.cram
SP0105136.cram
SP0105174.cram
SP0105175.cram
SP0105176.cram
SP0105190.cram
SP0105198.cram
SP0105199.cram
SP0105200.cram
SP0105242.cram
SP0105244.cram
SP0105254.cram
SP0105257.cram
SP0105260.cram
SP0105261.cram
SP0105303.cram
SP0105311.cram
SP0105314.cram
SP0105316.cram
SP0105339.cram
SP0105347.cram
SP0105348.cram
SP0105439.cram
SP0105441.cram
SP0105477.cram
SP0105479.cram
SP0105480.cram
SP0105501.cram
SP0105517.cram
SP0105519.cram
SP0105521.cram
SP0105522.cram
SP0105573.cram
SP0105574.cram
SP0105575.cram
SP0105576.cram
SP0105577.cram
SP0105578.cram
SP0105581.cram
SP0105615.cram
SP0105644.cram
SP0105693.cram
SP0105701.cram
SP0105706.cram
SP0105708.cram
SP0105744.cram
SP0105745.cram
SP0105747.cram
SP0105806.cram
SP0105860.cram
SP0105861.cram
SP0105890.cram
SP0105892.cram
SP0105893.cram
SP0105936.cram
SP0105937.cram
SP0105938.cram
SP0105940.cram
SP0105941.cram
SP0105942.cram
SP0105943.cram
SP0105948.cram
SP0105955.cram
SP0105956.cram
SP0105957.cram
SP0105979.cram
SP0105980.cram
SP0105981.cram
SP0105983.cram
SP0105984.cram
SP0105986.cram
SP0106013.cram
SP0106069.cram
SP0106080.cram
SP0106081.cram
SP0106083.cram
SP0106087.cram
SP0106088.cram
SP0106105.cram
SP0106196.cram
SP0106270.cram
SP0106273.cram
SP0106275.cram
SP0106276.cram
SP0106300.cram
SP0106302.cram
SP0106375.cram
SP0106400.cram
SP0106401.cram
SP0106404.cram
SP0106407.cram
SP0106460.cram
SP0106461.cram
SP0106462.cram
SP0106468.cram
SP0106474.cram
SP0106475.cram
SP0106490.cram
SP0106491.cram
SP0106492.cram
SP0106540.cram
SP0106543.cram
SP0106547.cram
SP0106548.cram
SP0106549.cram
SP0106572.cram
SP0106590.cram
SP0106597.cram
SP0106600.cram
SP0106601.cram
SP0106641.cram
SP0106645.cram
SP0106646.cram
SP0106648.cram
SP0106715.cram
SP0106716.cram
SP0106719.cram
SP0106858.cram
SP0106859.cram
SP0106860.cram
SP0106861.cram
SP0106867.cram
SP0106904.cram
SP0106907.cram
SP0106908.cram
SP0106909.cram
SP0106975.cram
SP0106977.cram
SP0106978.cram
SP0107014.cram
SP0107020.cram
SP0107051.cram
SP0107073.cram
SP0107152.cram
SP0107153.cram
SP0107214.cram
SP0107215.cram
SP0107216.cram
SP0107217.cram
SP0107245.cram
SP0107247.cram
SP0107248.cram
SP0107347.cram
SP0107348.cram
SP0107349.cram
SP0107394.cram
SP0107497.cram
SP0107498.cram
SP0107511.cram
SP0107512.cram
SP0107517.cram
SP0107520.cram
SP0107524.cram
SP0107525.cram
SP0107551.cram
SP0107570.cram
SP0107571.cram
SP0107572.cram
SP0107575.cram
SP0107590.cram
SP0107592.cram
SP0107593.cram
SP0107637.cram
SP0107640.cram
SP0107786.cram
SP0107787.cram
SP0107788.cram
SP0107804.cram
SP0107823.cram
SP0107954.cram
SP0108070.cram
SP0108078.cram
SP0108256.cram
SP0108258.cram
SP0108260.cram
SP0108286.cram
SP0108320.cram
SP0108321.cram
SP0108322.cram
SP0108338.cram
SP0108370.cram
SP0108508.cram
SP0108634.cram
SP0108636.cram
SP0108638.cram
SP0108642.cram
SP0108893.cram
SP0108901.cram
SP0108944.cram
SP0108945.cram
SP0108946.cram
SP0108988.cram
SP0108992.cram
SP0108996.cram
SP0109003.cram
SP0109055.cram
SP0109073.cram
SP0109074.cram
SP0109075.cram
SP0109096.cram
SP0109154.cram
SP0109155.cram
SP0109157.cram
SP0109198.cram
SP0109199.cram
SP0109230.cram
SP0109231.cram
SP0109234.cram
SP0109331.cram
SP0109332.cram
SP0109334.cram
SP0109382.cram
SP0109453.cram
SP0109457.cram
SP0109459.cram
SP0109480.cram
SP0109483.cram
SP0109484.cram
SP0109524.cram
SP0109618.cram
SP0109619.cram
SP0109620.cram
SP0109625.cram
SP0109641.cram
SP0109644.cram
SP0109646.cram
SP0109651.cram
SP0109654.cram
SP0109655.cram
SP0109671.cram
SP0109682.cram
SP0109687.cram
SP0109688.cram
SP0109709.cram
SP0109711.cram
SP0109712.cram
SP0109718.cram
SP0109781.cram
SP0109782.cram
SP0109783.cram
SP0109795.cram
SP0109825.cram
SP0109853.cram
SP0110026.cram
SP0110028.cram
SP0110030.cram
SP0110132.cram
SP0110181.cram
SP0110193.cram
SP0110194.cram
SP0110196.cram
SP0110254.cram
SP0110256.cram
SP0110258.cram
SP0110260.cram
SP0110278.cram
SP0110307.cram
SP0110308.cram
SP0110309.cram
SP0110313.cram
SP0110324.cram
SP0110342.cram
SP0110357.cram
SP0110450.cram
SP0110549.cram
SP0110550.cram
SP0110551.cram
SP0110578.cram
SP0110581.cram
SP0110596.cram
SP0110597.cram
SP0110598.cram
SP0110673.cram
SP0110706.cram
SP0110735.cram
SP0110757.cram
SP0110839.cram
SP0110892.cram
SP0110893.cram
SP0110894.cram
SP0110899.cram
SP0110901.cram
SP0110904.cram
SP0110964.cram
SP0110966.cram
SP0111017.cram
SP0111019.cram
SP0111020.cram
SP0111088.cram
SP0111149.cram
SP0111150.cram
SP0111151.cram
SP0111162.cram
SP0111176.cram
SP0111214.cram
SP0111216.cram
SP0111217.cram
SP0111230.cram
SP0111328.cram
SP0111359.cram
SP0111367.cram
SP0111370.cram
SP0111371.cram
SP0111372.cram
SP0111378.cram
SP0111384.cram
SP0111404.cram
SP0111409.cram
SP0111411.cram
SP0111413.cram
SP0111428.cram
SP0111429.cram
SP0111430.cram
SP0111432.cram
SP0111450.cram
SP0111471.cram
SP0111473.cram
SP0111528.cram
SP0111551.cram
SP0111601.cram
SP0111602.cram
SP0111604.cram
SP0111639.cram
SP0111677.cram
SP0111678.cram
SP0111679.cram
SP0111681.cram
SP0111683.cram
SP0111684.cram
SP0111835.cram
SP0111861.cram
SP0111863.cram
SP0111864.cram
SP0111867.cram
SP0111926.cram
SP0111927.cram
SP0111928.cram
SP0111976.cram
SP0112001.cram
SP0112003.cram
SP0112004.cram
SP0112013.cram
SP0112033.cram
SP0112085.cram
SP0112334.cram
SP0112772.cram
SP0112773.cram
SP0112774.cram
SP0112827.cram
SP0112828.cram
SP0112829.cram
SP0112835.cram
SP0112918.cram
SP0112976.cram
SP0112977.cram
SP0112978.cram
SP0113029.cram
SP0113032.cram
SP0113033.cram
SP0113050.cram
SP0113052.cram
SP0113084.cram
SP0113085.cram
SP0113240.cram
SP0113241.cram
SP0113242.cram
SP0113247.cram
SP0113309.cram
SP0113321.cram
SP0113322.cram
SP0113323.cram
SP0113484.cram
SP0113531.cram
SP0113533.cram
SP0113534.cram
SP0113544.cram
SP0113545.cram
SP0113548.cram
SP0113691.cram
SP0113695.cram
SP0113696.cram
SP0113704.cram
SP0113706.cram
SP0113707.cram
SP0113708.cram
SP0113721.cram
SP0113738.cram
SP0113766.cram
SP0113767.cram
SP0113778.cram
SP0113960.cram
SP0113961.cram
SP0113962.cram
SP0113967.cram
SP0113972.cram
SP0113973.cram
SP0113975.cram
SP0114331.cram
SP0114332.cram
SP0114333.cram
SP0114343.cram
SP0114346.cram
SP0114347.cram
SP0114353.cram
SP0114390.cram
SP0114402.cram
SP0114403.cram
SP0114479.cram
SP0114482.cram
SP0114483.cram
SP0114562.cram
SP0114563.cram
SP0114564.cram
SP0114618.cram
SP0114626.cram
SP0114628.cram
SP0114771.cram
SP0114775.cram
SP0114776.cram
SP0114793.cram
SP0114801.cram
SP0114804.cram
SP0114831.cram
SP0114833.cram
SP0114847.cram
SP0114883.cram
SP0114950.cram
SP0114953.cram
SP0114954.cram
SP0114959.cram
SP0114989.cram
SP0114993.cram
SP0114994.cram
SP0115258.cram
SP0115271.cram
SP0115272.cram
SP0115273.cram
SP0115281.cram
SP0115390.cram
SP0115391.cram
SP0115393.cram
SP0115415.cram
SP0115486.cram
SP0115501.cram
SP0115638.cram
SP0115639.cram
SP0115640.cram
SP0115709.cram
SP0115710.cram
SP0115712.cram
SP0115738.cram
SP0115739.cram
SP0115741.cram
SP0115756.cram
SP0115767.cram
SP0115768.cram
SP0115770.cram
SP0115781.cram
SP0115782.cram
SP0115783.cram
SP0115813.cram
SP0115818.cram
SP0115977.cram
SP0115978.cram
SP0115979.cram
SP0116100.cram
SP0116101.cram
SP0116127.cram
SP0116129.cram
SP0116130.cram
SP0116264.cram
SP0116265.cram
SP0116266.cram
SP0116321.cram
SP0116322.cram
SP0116323.cram
SP0116541.cram
SP0116542.cram
SP0116555.cram
SP0116750.cram
SP0116751.cram
SP0116752.cram
SP0116781.cram
SP0116783.cram
SP0116784.cram
SP0116789.cram
SP0116791.cram
SP0116793.cram
SP0116871.cram
SP0116953.cram
SP0116955.cram
SP0116956.cram
SP0116973.cram
SP0116974.cram
SP0116975.cram
SP0116993.cram
SP0117001.cram
SP0117068.cram
SP0117136.cram
SP0117168.cram
SP0117170.cram
SP0117241.cram
SP0117243.cram
SP0117276.cram
SP0117279.cram
SP0117322.cram
SP0117323.cram
SP0117324.cram
SP0117327.cram
SP0117347.cram
SP0117368.cram
SP0117380.cram
SP0117381.cram
SP0117387.cram
SP0117399.cram
SP0117406.cram
SP0117440.cram
SP0117441.cram
SP0117442.cram
SP0117447.cram
SP0117496.cram
SP0117523.cram
SP0117524.cram
SP0117528.cram
SP0117558.cram
SP0117561.cram
SP0117568.cram
SP0117569.cram
SP0117575.cram
SP0117629.cram
SP0117631.cram
SP0117634.cram
SP0117797.cram
SP0117798.cram
SP0117799.cram
SP0117845.cram
SP0117846.cram
SP0117848.cram
SP0117855.cram
SP0117856.cram
SP0117857.cram
SP0117893.cram
SP0117896.cram
SP0117898.cram
SP0117900.cram
SP0117902.cram
SP0117904.cram
SP0117905.cram
SP0117909.cram
SP0117912.cram
SP0117948.cram
SP0117977.cram
SP0117999.cram
SP0118001.cram
SP0118051.cram
SP0118052.cram
SP0118054.cram
SP0118060.cram
SP0118072.cram
SP0118272.cram
SP0118405.cram
SP0118418.cram
SP0118434.cram
SP0118640.cram
SP0118643.cram
SP0118732.cram
SP0118753.cram
SP0118914.cram
SP0118915.cram
SP0118916.cram
SP0118974.cram
SP0118993.cram
SP0118994.cram
SP0118995.cram
SP0119012.cram
SP0119048.cram
SP0119049.cram
SP0119050.cram
SP0119060.cram
SP0119078.cram
SP0119080.cram
SP0119081.cram
SP0119083.cram
SP0119130.cram
SP0119137.cram
SP0119140.cram
SP0119141.cram
SP0119144.cram
SP0119145.cram
SP0119146.cram
SP0119243.cram
SP0119244.cram
SP0119277.cram
SP0119279.cram
SP0119280.cram
SP0119337.cram
SP0119485.cram
SP0119486.cram
SP0119488.cram
SP0119665.cram
SP0119666.cram
SP0119671.cram
SP0119957.cram
SP0119958.cram
SP0119959.cram
SP0120027.cram
SP0120306.cram
SP0120308.cram
SP0120310.cram
SP0120328.cram
SP0120361.cram
SP0120434.cram
SP0120435.cram
SP0120627.cram
SP0120770.cram
SP0120771.cram
SP0120772.cram
SP0121005.cram
SP0121006.cram
SP0121007.cram
SP0121145.cram
SP0121147.cram
SP0121150.cram
SP0121155.cram
SP0121231.cram
SP0121233.cram
SP0121235.cram
SP0121265.cram
SP0121276.cram
SP0121315.cram
SP0121316.cram
SP0121317.cram
SP0121388.cram
SP0121404.cram
SP0121683.cram
SP0121687.cram
SP0121690.cram
SP0121713.cram
SP0121714.cram
SP0121715.cram
SP0121835.cram
SP0121837.cram
SP0121842.cram
SP0121925.cram
SP0121926.cram
SP0121927.cram
SP0122188.cram
SP0122189.cram
SP0122190.cram
SP0122208.cram
SP0122260.cram
SP0122331.cram
SP0122332.cram
SP0122333.cram
SP0122336.cram
SP0122353.cram
SP0122387.cram
SP0122388.cram
SP0122389.cram
SP0122436.cram
SP0122485.cram
SP0122487.cram
SP0122489.cram
SP0122498.cram
SP0122499.cram
SP0122500.cram
SP0122502.cram
SP0122506.cram
SP0122788.cram
SP0122790.cram
SP0122801.cram
SP0122802.cram
SP0122803.cram
SP0122840.cram
SP0122957.cram
SP0123482.cram
SP0123602.cram
SP0123603.cram
SP0123604.cram
SP0123612.cram
SP0123614.cram
SP0123615.cram
SP0123763.cram
[truncated: 9,547 more rows]

## Sheet: MRGB
Supplementary Table 1: CRAM files processed from the Australian Medical Reference Geome Bank (MRGB)
Processed CRAM files
EGAF00002466792
EGAF00002466793
EGAF00002466794
EGAF00002466795
EGAF00002466796
EGAF00002466797
EGAF00002466799
EGAF00002466800
EGAF00002466801
EGAF00002466802
EGAF00002466804
EGAF00002466806
EGAF00002466807
EGAF00002466808
EGAF00002466809
EGAF00002466810
EGAF00002466811
EGAF00002466812
EGAF00002466813
EGAF00002466814
EGAF00002466815
EGAF00002466816
EGAF00002466818
EGAF00002466819
EGAF00002466820
EGAF00002466821
EGAF00002466823
EGAF00002466824
EGAF00002466825
EGAF00002466826
EGAF00002466828
EGAF00002466829
EGAF00002466830
EGAF00002466831
EGAF00002466832
EGAF00002466833
EGAF00002466834
EGAF00002466835
EGAF00002466837
EGAF00002466838
EGAF00002466840
EGAF00002466841
EGAF00002466842
EGAF00002466843
EGAF00002466844
EGAF00002466845
EGAF00002466847
EGAF00002466848
EGAF00002466849
EGAF00002466850
EGAF00002466851
EGAF00002466852
EGAF00002466853
EGAF00002466854
EGAF00002466855
EGAF00002466856
EGAF00002466857
EGAF00002466858
EGAF00002466859
EGAF00002466861
EGAF00002466862
EGAF00002466863
EGAF00002466865
EGAF00002466866
EGAF00002466867
EGAF00002466868
EGAF00002466869
EGAF00002466870
EGAF00002466871
EGAF00002466872
EGAF00002466873
EGAF00002466874
EGAF00002466875
EGAF00002466876
EGAF00002466877
EGAF00002466878
EGAF00002466880
EGAF00002466881
EGAF00002466882
EGAF00002466883
EGAF00002466884
EGAF00002466885
EGAF00002466886
EGAF00002466887
EGAF00002466888
EGAF00002466889
EGAF00002466890
EGAF00002466891
EGAF00002466892
EGAF00002466893
EGAF00002466894
EGAF00002466895
EGAF00002466896
EGAF00002466897
EGAF00002466898
EGAF00002466899
EGAF00002466900
EGAF00002466901
EGAF00002466903
EGAF00002466904
EGAF00002466905
EGAF00002466906
EGAF00002466907
EGAF00002466908
EGAF00002466909
EGAF00002466910
EGAF00002466911
EGAF00002466912
EGAF00002466913
EGAF00002466914
EGAF00002466915
EGAF00002466916
EGAF00002466917
EGAF00002466918
EGAF00002466919
EGAF00002466920
EGAF00002466921
EGAF00002466922
EGAF00002466923
EGAF00002466925
EGAF00002466926
EGAF00002466927
EGAF00002466928
EGAF00002466930
EGAF00002466931
EGAF00002466932
EGAF00002466933
EGAF00002466934
EGAF00002466935
EGAF00002466936
EGAF00002466937
EGAF00002466938
EGAF00002466939
EGAF00002466940
EGAF00002466941
EGAF00002466942
EGAF00002466943
EGAF00002466944
EGAF00002466945
EGAF00002466946
EGAF00002466947
EGAF00002466948
EGAF00002466949
EGAF00002466951
EGAF00002466952
EGAF00002466953
EGAF00002466954
EGAF00002466955
EGAF00002466956
EGAF00002466957
EGAF00002466958
EGAF00002481605
EGAF00002481607
EGAF00002481608
EGAF00002481609
EGAF00002481610
EGAF00002481611
EGAF00002481612
EGAF00002481613
EGAF00002481614
EGAF00002481615
EGAF00002481616
EGAF00002481617
EGAF00002481618
EGAF00002481619
EGAF00002481620
EGAF00002481621
EGAF00002481622
EGAF00002481623
EGAF00002481625
EGAF00002481626
EGAF00002481627
EGAF00002481628
EGAF00002481629
EGAF00002481630
EGAF00002481631
EGAF00002481632
EGAF00002481633
EGAF00002481634
EGAF00002481635
EGAF00002481636
EGAF00002481637
EGAF00002481638
EGAF00002481639
EGAF00002481640
EGAF00002481641
EGAF00002481642
EGAF00002481643
EGAF00002481644
EGAF00002481645
EGAF00002481646
EGAF00002481647
EGAF00002481648
EGAF00002481649
EGAF00002481650
EGAF00002481651
EGAF00002481652
EGAF00002481653
EGAF00002481654
EGAF00002481655
EGAF00002481656
EGAF00002481657
EGAF00002481658
EGAF00002481659
EGAF00002481660
EGAF00002481661
EGAF00002481662
EGAF00002481663
EGAF00002481664
EGAF00002481665
EGAF00002481666
EGAF00002481667
EGAF00002481668
EGAF00002481669
EGAF00002481670
EGAF00002481671
EGAF00002481672
EGAF00002481673
EGAF00002481674
EGAF00002481675
EGAF00002481676
EGAF00002481677
EGAF00002481678
EGAF00002481679
EGAF00002481680
EGAF00002481681
EGAF00002481682
EGAF00002481683
EGAF00002481684
EGAF00002481685
EGAF00002481686
EGAF00002481687
EGAF00002481688
EGAF00002481689
EGAF00002481690
EGAF00002481691
EGAF00002481692
EGAF00002481693
EGAF00002481694
EGAF00002481695
EGAF00002481696
EGAF00002481698
EGAF00002481699
EGAF00002481700
EGAF00002481701
EGAF00002481702
EGAF00002481703
EGAF00002481704
EGAF00002481705
EGAF00002481706
EGAF00002481707
EGAF00002481708
EGAF00002481709
EGAF00002481710
EGAF00002481711
EGAF00002481712
EGAF00002482105
EGAF00002482106
EGAF00002482107
EGAF00002482108
EGAF00002482109
EGAF00002482110
EGAF00002482111
EGAF00002482113
EGAF00002482114
EGAF00002482115
EGAF00002482116
EGAF00002482117
EGAF00002482118
EGAF00002482119
EGAF00002482120
EGAF00002482121
EGAF00002482122
EGAF00002482123
EGAF00002482124
EGAF00002482125
EGAF00002482126
EGAF00002482127
EGAF00002482128
EGAF00002482130
EGAF00002482131
EGAF00002482132
EGAF00002482133
EGAF00002482134
EGAF00002482135
EGAF00002482136
EGAF00002482137
EGAF00002482138
EGAF00002482139
EGAF00002482140
EGAF00002482141
EGAF00002482143
EGAF00002482144
EGAF00002482145
EGAF00002482146
EGAF00002482147
EGAF00002482149
EGAF00002482150
EGAF00002482151
EGAF00002482152
EGAF00002482153
EGAF00002482154
EGAF00002482155
EGAF00002482156
EGAF00002482157
EGAF00002482158
EGAF00002482159
EGAF00002482160
EGAF00002482161
EGAF00002482162
EGAF00002482163
EGAF00002482164
EGAF00002482165
EGAF00002482166
EGAF00002482167
EGAF00002482168
EGAF00002482169
EGAF00002482170
EGAF00002482171
EGAF00002482172
EGAF00002482173
EGAF00002482174
EGAF00002482175
EGAF00002482176
EGAF00002482178
EGAF00002482179
EGAF00002482180
EGAF00002482181
EGAF00002482182
EGAF00002482183
EGAF00002482184
EGAF00002482185
EGAF00002482186
EGAF00002482187
EGAF00002482188
EGAF00002482191
EGAF00002482192
EGAF00002482193
EGAF00002482194
EGAF00002482195
EGAF00002482196
EGAF00002482198
EGAF00002482199
EGAF00002482200
EGAF00002482201
EGAF00002482202
EGAF00002482203
EGAF00002482204
EGAF00002482205
EGAF00002482206
EGAF00002482207
EGAF00002482209
EGAF00002482210
EGAF00002482211
EGAF00002482212
EGAF00002482213
EGAF00002482214
EGAF00002482215
EGAF00002482216
EGAF00002482217
EGAF00002482218
EGAF00002482220
EGAF00002482221
EGAF00002482222
EGAF00002482223
EGAF00002482224
EGAF00002482225
EGAF00002482226
EGAF00002482228
EGAF00002482230
EGAF00002482231
EGAF00002482232
EGAF00002482233
EGAF00002482234
EGAF00002482235
EGAF00002482236
EGAF00002482237
EGAF00002482238
EGAF00002482239
EGAF00002482240
EGAF00002482241
EGAF00002482242
EGAF00002482243
EGAF00002482244
EGAF00002482245
EGAF00002482246
EGAF00002482247
EGAF00002482248
EGAF00002482249
EGAF00002482250
EGAF00002482251
EGAF00002482252
EGAF00002482253
EGAF00002482254
EGAF00002482255
EGAF00002482256
EGAF00002482257
EGAF00002482258
EGAF00002482259
EGAF00002482260
EGAF00002482261
EGAF00002482262
EGAF00002482264
EGAF00002482265
EGAF00002482266
EGAF00002482267
EGAF00002482268
EGAF00002482269
EGAF00002482270
EGAF00002482271
EGAF00002482272
EGAF00002482273
EGAF00002482274
EGAF00002482275
EGAF00002482276
EGAF00002482277
EGAF00002482278
EGAF00002482279
EGAF00002482280
EGAF00002482281
EGAF00002482282
EGAF00002482283
EGAF00002482284
EGAF00002482285
EGAF00002482286
EGAF00002482287
EGAF00002482288
EGAF00002483025
EGAF00002483026
EGAF00002483027
EGAF00002483028
EGAF00002483029
EGAF00002483030
EGAF00002483031
EGAF00002483032
EGAF00002483033
EGAF00002483034
EGAF00002483035
EGAF00002483036
EGAF00002483037
EGAF00002483038
EGAF00002483039
EGAF00002483040
EGAF00002483041
EGAF00002483042
EGAF00002483043
EGAF00002483044
EGAF00002483045
EGAF00002483046
EGAF00002483047
EGAF00002483048
EGAF00002483049
EGAF00002483050
EGAF00002483051
EGAF00002483053
EGAF00002483054
EGAF00002483055
EGAF00002483056
EGAF00002483057
EGAF00002483058
EGAF00002483059
EGAF00002483060
EGAF00002483061
EGAF00002483062
EGAF00002483063
EGAF00002483064
EGAF00002483065
EGAF00002483066
EGAF00002483067
EGAF00002483068
EGAF00002483069
EGAF00002483070
EGAF00002483071
EGAF00002483072
EGAF00002483073
EGAF00002483075
EGAF00002483076
EGAF00002483077
EGAF00002483078
EGAF00002483079
EGAF00002483080
EGAF00002483081
EGAF00002483082
EGAF00002483083
EGAF00002483084
EGAF00002483085
EGAF00002483086
EGAF00002483087
EGAF00002483088
EGAF00002483089
EGAF00002483090
EGAF00002483091
EGAF00002483092
EGAF00002483093
EGAF00002483094
EGAF00002483095
EGAF00002483096
EGAF00002483097
EGAF00002483098
EGAF00002483099
EGAF00002483100
EGAF00002483101
EGAF00002483102
EGAF00002483103
EGAF00002483104
EGAF00002483105
EGAF00002483106
EGAF00002483107
EGAF00002483108
EGAF00002483109
EGAF00002483110
EGAF00002483111
EGAF00002483112
EGAF00002483113
EGAF00002483114
EGAF00002483115
EGAF00002483116
EGAF00002483117
EGAF00002483118
EGAF00002483119
EGAF00002483120
EGAF00002483121
EGAF00002483122
EGAF00002483124
EGAF00002483125
EGAF00002483126
EGAF00002483127
EGAF00002483128
EGAF00002483129
EGAF00002483131
EGAF00002483132
EGAF00002483133
EGAF00002483134
EGAF00002483135
EGAF00002483136
EGAF00002483137
EGAF00002483138
EGAF00002483139
EGAF00002483140
EGAF00002483141
EGAF00002483142
EGAF00002483143
EGAF00002483144
EGAF00002483145
EGAF00002483146
EGAF00002483147
EGAF00002483148
EGAF00002483149
EGAF00002483150
EGAF00002483151
EGAF00002483153
EGAF00002483154
EGAF00002483156
EGAF00002483157
EGAF00002483158
EGAF00002483159
EGAF00002483160
EGAF00002483161
EGAF00002483162
EGAF00002483164
EGAF00002483165
EGAF00002483166
EGAF00002483167
EGAF00002483168
EGAF00002483169
EGAF00002483170
EGAF00002483171
EGAF00002483172
EGAF00002483173
EGAF00002483174
EGAF00002483175
EGAF00002483176
EGAF00002483177
EGAF00002483178
EGAF00002483179
EGAF00002483180
EGAF00002483181
EGAF00002483182
EGAF00002483183
EGAF00002483184
EGAF00002483185
EGAF00002483186
EGAF00002483187
EGAF00002483188
EGAF00002483190
EGAF00002483191
EGAF00002483192
EGAF00002483193
EGAF00002483194
EGAF00002483195
EGAF00002483197
EGAF00002483199
EGAF00002483200
EGAF00002483201
EGAF00002483202
EGAF00002483203
EGAF00002483204
EGAF00002483205
EGAF00002483206
EGAF00002483207
EGAF00002483208
EGAF00002483209
EGAF00002483210
EGAF00002483211
EGAF00002483212
EGAF00002483213
EGAF00002483214
EGAF00002483215
EGAF00002483216
EGAF00002483217
EGAF00002483218
EGAF00002483219
EGAF00002483220
EGAF00002483221
EGAF00002483222
EGAF00002483223
EGAF00002483224
EGAF00002483225
EGAF00002483226
EGAF00002483227
EGAF00002483228
EGAF00002483229
EGAF00002483230
EGAF00002483231
EGAF00002483232
EGAF00002483233
EGAF00002483234
EGAF00002483235
EGAF00002483236
EGAF00002483237
EGAF00002483238
EGAF00002483239
EGAF00002483240
EGAF00002483241
EGAF00002483242
EGAF00002483243
EGAF00002483244
EGAF00002483245
EGAF00002483246
EGAF00002483247
EGAF00002483249
EGAF00002483250
EGAF00002483252
EGAF00002483253
EGAF00002483254
EGAF00002483255
EGAF00002483258
EGAF00002483259
EGAF00002483260
EGAF00002483261
EGAF00002483262
EGAF00002483263
EGAF00002483264
EGAF00002483265
EGAF00002483266
EGAF00002483267
EGAF00002483268
EGAF00002483269
EGAF00002483270
EGAF00002483271
EGAF00002483272
EGAF00002483273
EGAF00002483274
EGAF00002483275
EGAF00002483276
EGAF00002483277
EGAF00002483278
EGAF00002483279
EGAF00002483280
EGAF00002483281
EGAF00002483282
EGAF00002483283
EGAF00002483284
EGAF00002483285
EGAF00002483286
EGAF00002483287
EGAF00002483288
EGAF00002483289
EGAF00002483290
EGAF00002483291
EGAF00002483292
EGAF00002483293
EGAF00002483294
EGAF00002483295
EGAF00002483296
EGAF00002483297
EGAF00002483298
EGAF00002483299
EGAF00002483300
EGAF00002483301
EGAF00002483302
EGAF00002483303
EGAF00002483304
EGAF00002483305
EGAF00002483306
EGAF00002483307
EGAF00002483308
EGAF00002483309
EGAF00002483310
EGAF00002483311
EGAF00002483312
EGAF00002483313
EGAF00002483314
EGAF00002483315
EGAF00002483316
EGAF00002483317
EGAF00002483319
EGAF00002483320
EGAF00002483321
EGAF00002483322
EGAF00002483323
EGAF00002483324
EGAF00002483325
EGAF00002483326
EGAF00002483327
EGAF00002483328
EGAF00002483329
EGAF00002483330
EGAF00002483331
EGAF00002483332
EGAF00002483333
EGAF00002483334
EGAF00002483335
EGAF00002483336
EGAF00002483337
EGAF00002483338
EGAF00002483339
EGAF00002483340
EGAF00002483341
EGAF00002483342
EGAF00002483343
EGAF00002483344
EGAF00002483346
EGAF00002483347
EGAF00002483348
EGAF00002483349
EGAF00002483350
EGAF00002483351
EGAF00002483352
EGAF00002483353
EGAF00002483354
EGAF00002483355
EGAF00002483356
EGAF00002483357
EGAF00002483358
EGAF00002483359
EGAF00002483360
EGAF00002483361
EGAF00002483362
EGAF00002483363
EGAF00002483364
EGAF00002483365
EGAF00002483366
EGAF00002483367
EGAF00002483368
EGAF00002483369
EGAF00002483370
EGAF00002483371
EGAF00002483372
EGAF00002483373
EGAF00002483375
EGAF00002483376
EGAF00002483377
EGAF00002483378
EGAF00002483379
EGAF00002483380
EGAF00002483381
EGAF00002483382
EGAF00002483638
EGAF00002483639
EGAF00002483640
EGAF00002483641
EGAF00002483642
EGAF00002483643
EGAF00002483644
EGAF00002483645
EGAF00002483646
EGAF00002483647
EGAF00002483648
EGAF00002483649
EGAF00002483650
EGAF00002483651
EGAF00002483652
EGAF00002483653
EGAF00002483654
EGAF00002483655
EGAF00002483656
EGAF00002483657
EGAF00002483658
EGAF00002483659
EGAF00002483660
EGAF00002483661
EGAF00002483662
EGAF00002483663
EGAF00002483664
EGAF00002483665
EGAF00002483666
EGAF00002483667
EGAF00002483668
EGAF00002483669
EGAF00002483671
EGAF00002483673
EGAF00002483674
EGAF00002483675
EGAF00002483676
EGAF00002483677
EGAF00002483678
EGAF00002483679
EGAF00002483680
EGAF00002483681
EGAF00002483682
EGAF00002483683
EGAF00002483684
EGAF00002483685
EGAF00002483686
EGAF00002483687
EGAF00002483688
EGAF00002483689
EGAF00002483690
EGAF00002483691
EGAF00002483692
EGAF00002483693
EGAF00002483694
EGAF00002483695
EGAF00002483696
EGAF00002483698
EGAF00002483699
EGAF00002483700
EGAF00002483701
EGAF00002483702
EGAF00002483703
EGAF00002483704
EGAF00002483705
EGAF00002483706
EGAF00002483707
EGAF00002483708
EGAF00002483709
EGAF00002483710
EGAF00002483711
EGAF00002483712
EGAF00002483713
EGAF00002483714
EGAF00002483715
EGAF00002483716
EGAF00002483717
EGAF00002483718
EGAF00002483719
EGAF00002483720
EGAF00002483721
EGAF00002483722
EGAF00002483723
EGAF00002483724
EGAF00002483725
EGAF00002483726
EGAF00002483727
EGAF00002483728
EGAF00002483729
EGAF00002483730
EGAF00002483731
EGAF00002483732
EGAF00002483733
EGAF00002483734
EGAF00002483735
EGAF00002483736
EGAF00002483737
EGAF00002483738
EGAF00002483739
EGAF00002483740
EGAF00002483741
EGAF00002483742
EGAF00002483743
EGAF00002483744
EGAF00002483745
EGAF00002483747
EGAF00002483748
EGAF00002483749
EGAF00002483750
EGAF00002483751
EGAF00002483752
EGAF00002483753
EGAF00002483754
EGAF00002483755
EGAF00002483756
EGAF00002483757
EGAF00002483758
EGAF00002483759
EGAF00002483760
EGAF00002483761
EGAF00002483762
EGAF00002483763
EGAF00002483764
EGAF00002483765
EGAF00002483766
EGAF00002483767
EGAF00002483768
EGAF00002483769
EGAF00002483770
EGAF00002483771
EGAF00002483773
EGAF00002483774
EGAF00002483775
EGAF00002483776
EGAF00002483777
EGAF00002483778
EGAF00002483779
EGAF00002483780
EGAF00002483781
EGAF00002483782
EGAF00002483783
EGAF00002483784
EGAF00002483785
EGAF00002483786
EGAF00002483788
EGAF00002483789
EGAF00002483790
EGAF00002483791
EGAF00002483792
EGAF00002483793
EGAF00002483795
EGAF00002483796
EGAF00002483797
EGAF00002483798
EGAF00002483799
EGAF00002483800
EGAF00002483801
EGAF00002483802
EGAF00002483803
EGAF00002483804
EGAF00002483805
EGAF00002483806
EGAF00002483808
EGAF00002483809
EGAF00002483810
EGAF00002483811
EGAF00002483812
EGAF00002483813
EGAF00002483814
EGAF00002483815
EGAF00002483816
EGAF00002483817
EGAF00002483818
EGAF00002483819
EGAF00002483820
EGAF00002483821
EGAF00002483822
EGAF00002483823
EGAF00002483824
EGAF00002483825
EGAF00002483826
EGAF00002483827
EGAF00002483828
EGAF00002483829
EGAF00002483830
EGAF00002483831
EGAF00002483832
EGAF00002483833
EGAF00002483834
EGAF00002483835
EGAF00002483836
EGAF00002483837
EGAF00002483838
EGAF00002483839
EGAF00002483840
EGAF00002483841
EGAF00002483843
EGAF00002483844
EGAF00002483845
EGAF00002483846
EGAF00002483847
EGAF00002483848
EGAF00002483850
EGAF00002483851
EGAF00002483852
EGAF00002483853
EGAF00002483854
EGAF00002483855
EGAF00002483856
EGAF00002483857
EGAF00002483858
EGAF00002483859
EGAF00002483861
EGAF00002483863
EGAF00002483864
EGAF00002483866
EGAF00002483867
EGAF00002483868
EGAF00002483869
EGAF00002483870
EGAF00002483871
EGAF00002483873
EGAF00002483874
EGAF00002483875
EGAF00002483876
EGAF00002483877
EGAF00002483878
EGAF00002483879
EGAF00002483880
EGAF00002483881
EGAF00002483882
EGAF00002483883
EGAF00002486793
EGAF00002486794
EGAF00002486795
EGAF00002486796
EGAF00002486797
EGAF00002486798
EGAF00002486799
EGAF00002486800
EGAF00002486801
EGAF00002486802
EGAF00002486803
EGAF00002486804
EGAF00002486805
EGAF00002486806
EGAF00002486807
EGAF00002486808
EGAF00002486809
EGAF00002486810
EGAF00002486811
EGAF00002486812
EGAF00002486813
EGAF00002486814
EGAF00002486815
EGAF00002486816
EGAF00002486817
EGAF00002486818
EGAF00002486819
EGAF00002486820
EGAF00002486821
EGAF00002486822
EGAF00002486823
EGAF00002486824
EGAF00002486825
EGAF00002486826
EGAF00002486827
EGAF00002486828
EGAF00002486829
EGAF00002486830
EGAF00002486831
EGAF00002486832
EGAF00002486833
EGAF00002486835
EGAF00002486836
EGAF00002486839
EGAF00002486840
EGAF00002486841
EGAF00002486842
EGAF00002486843
EGAF00002486844
EGAF00002486845
EGAF00002486846
EGAF00002486847
EGAF00002486848
EGAF00002486849
EGAF00002486850
EGAF00002486851
EGAF00002486854
EGAF00002486855
EGAF00002486856
EGAF00002486857
EGAF00002486858
EGAF00002486860
EGAF00002486861
EGAF00002486862
EGAF00002486863
EGAF00002486864
EGAF00002486865
EGAF00002486866
EGAF00002486867
EGAF00002486868
EGAF00002486869
EGAF00002486871
EGAF00002486872
EGAF00002486873
EGAF00002486874
EGAF00002486875
EGAF00002486876
EGAF00002486877
EGAF00002486878
EGAF00002486879
EGAF00002486880
EGAF00002486881
EGAF00002486882
EGAF00002486883
EGAF00002486884
EGAF00002486885
EGAF00002486886
EGAF00002486887
EGAF00002486888
EGAF00002486889
EGAF00002486890
EGAF00002486891
EGAF00002486892
EGAF00002486893
EGAF00002486894
EGAF00002486895
EGAF00002486896
EGAF00002486897
EGAF00002486898
EGAF00002486899
EGAF00002486900
EGAF00002486901
EGAF00002486902
EGAF00002486903
EGAF00002486904
EGAF00002486905
EGAF00002486906
EGAF00002486908
EGAF00002486910
EGAF00002486911
EGAF00002486912
EGAF00002486913
EGAF00002486914
EGAF00002486915
EGAF00002486916
EGAF00002486917
EGAF00002486918
EGAF00002486919
EGAF00002486920
EGAF00002486921
EGAF00002486922
EGAF00002486923
EGAF00002486924
EGAF00002486925
EGAF00002486926
EGAF00002486927
EGAF00002486928
EGAF00002486929
EGAF00002486930
EGAF00002486931
EGAF00002486932
EGAF00002486933
EGAF00002486934
EGAF00002486935
EGAF00002486936
EGAF00002486937
EGAF00002486938
EGAF00002487101
EGAF00002487102
EGAF00002487103
EGAF00002487104
EGAF00002487105
EGAF00002487106
EGAF00002487107
EGAF00002487108
EGAF00002487109
EGAF00002487111
EGAF00002487112
EGAF00002487113
EGAF00002487114
EGAF00002487115
EGAF00002487117
EGAF00002487119
EGAF00002487120
EGAF00002487121
EGAF00002487122
EGAF00002487123
EGAF00002487124
EGAF00002487125
EGAF00002487126
EGAF00002487127
EGAF00002487128
EGAF00002487129
EGAF00002487130
EGAF00002487131
EGAF00002487132
EGAF00002487133
EGAF00002487134
EGAF00002487135
EGAF00002487136
EGAF00002487137
EGAF00002487138
EGAF00002487139
EGAF00002487140
EGAF00002487141
EGAF00002487142
EGAF00002487143
EGAF00002487144
EGAF00002487145
EGAF00002487146
EGAF00002487147
EGAF00002487148
EGAF00002487149
EGAF00002487150
EGAF00002487151
EGAF00002487152
EGAF00002487153
EGAF00002487154
EGAF00002487155
EGAF00002487156
EGAF00002487157
EGAF00002487158
EGAF00002487159
EGAF00002487160
EGAF00002487161
EGAF00002487162
EGAF00002487163
EGAF00002487164
EGAF00002487339
EGAF00002491152
EGAF00002491153
EGAF00002491154
EGAF00002491155
EGAF00002491156
EGAF00002491157
EGAF00002491158
EGAF00002491159
EGAF00002491160
EGAF00002491161
EGAF00002491162
EGAF00002491163
EGAF00002491164
EGAF00002491165
EGAF00002491166
EGAF00002491167
EGAF00002491168
EGAF00002491169
EGAF00002491170
EGAF00002491171
EGAF00002491172
EGAF00002491173
EGAF00002491174
EGAF00002491175
EGAF00002491176
EGAF00002491177
EGAF00002491178
EGAF00002491179
EGAF00002491180
EGAF00002491181
EGAF00002491182
EGAF00002491183
EGAF00002491184
EGAF00002491185
EGAF00002491186
EGAF00002491187
EGAF00002491188
EGAF00002491189
EGAF00002491190
EGAF00002491191
EGAF00002491192
EGAF00002491193
EGAF00002491194
EGAF00002491195
EGAF00002491196
EGAF00002491197
EGAF00002491198
EGAF00002491199
EGAF00002491200
EGAF00002491201
EGAF00002491202
EGAF00002491203
EGAF00002491204
EGAF00002491205
EGAF00002491206
EGAF00002491207
EGAF00002491208
EGAF00002491209
EGAF00002491210
EGAF00002491211
EGAF00002491212
EGAF00002491213
EGAF00002491214
EGAF00002491215
EGAF00002491216
EGAF00002491217
EGAF00002491218
EGAF00002491219
EGAF00002491220
EGAF00002491221
EGAF00002491222
EGAF00002491223
EGAF00002491224
EGAF00002491225
EGAF00002491226
EGAF00002491227
EGAF00002491228
EGAF00002491229
EGAF00002491230
EGAF00002491231
EGAF00002491232
EGAF00002491233
EGAF00002491234
EGAF00002491235
EGAF00002491236
EGAF00002491237
EGAF00002491238
EGAF00002491239
EGAF00002491240
EGAF00002491241
EGAF00002491242
EGAF00002491243
EGAF00002491244
EGAF00002491245
EGAF00002491246
EGAF00002491247
EGAF00002491248
EGAF00002491249
EGAF00002491250
EGAF00002491251
EGAF00002491252
EGAF00002491253
EGAF00002491254
EGAF00002491255
EGAF00002491256
EGAF00002491257
EGAF00002491258
EGAF00002491259
EGAF00002491260
EGAF00002491261
EGAF00002491262
EGAF00002491263
EGAF00002491265
EGAF00002491266
EGAF00002491267
EGAF00002491268
EGAF00002491270
EGAF00002491271
EGAF00002491272
EGAF00002491273
EGAF00002491274
EGAF00002491275
EGAF00002491276
EGAF00002491277
EGAF00002491278
EGAF00002491279
EGAF00002491280
EGAF00002491282
EGAF00002491283
EGAF00002491285
EGAF00002491286
EGAF00002491287
EGAF00002491288
EGAF00002491289
EGAF00002491290
EGAF00002491291
EGAF00002491292
EGAF00002491293
EGAF00002491294
EGAF00002491295
EGAF00002491296
EGAF00002491297
EGAF00002491298
EGAF00002491299
EGAF00002491300
EGAF00002491301
EGAF00002491302
EGAF00002491303
EGAF00002491304
EGAF00002491305
EGAF00002491306
EGAF00002491307
EGAF00002491308
EGAF00002493477
EGAF00002493478
EGAF00002493479
EGAF00002493481
EGAF00002493482
EGAF00002493483
EGAF00002493810

## Sheet: EGA
Supplementary Table 1: CRAM files processed from the European Genome-phenome Archive (EGA)
Processed BAM files
EGAR00001587330_repeat_expansions_NA07063.bam
EGAR00001587348_repeat_expansions_NA15850.bam
EGAR00001587264_repeat_expansions_NA03696.bam
EGAR00001587275_repeat_expansions_NA15848.bam
EGAR00001587307_repeat_expansions_NA13717.bam
EGAR00001587256_repeat_expansions_NA09497.bam
EGAR00001587306_repeat_expansions_NA13514.bam
EGAR00001587318_repeat_expansions_NA03697.bam
EGAR00001587273_repeat_expansions_NA03200.bam
EGAR00001587279_repeat_expansions_NA13513.bam
EGAR00001587304_repeat_expansions_NA07541.bam
EGAR00001587299_repeat_expansions_NA23374.bam
EGAR00001587283_repeat_expansions_NA04025.bam
EGAR00001587297_repeat_expansions_NA13515.bam
EGAR00001587267_repeat_expansions_NA07539.bam
EGAR00001587322_repeat_expansions_NA13537.bam
EGAR00001587278_repeat_expansions_NA05152.bam
EGAR00001587265_repeat_expansions_NA13508.bam
EGAR00001587276_repeat_expansions_NA15847.bam
EGAR00001587295_repeat_expansions_NA04648.bam
EGAR00001587335_repeat_expansions_NA04079.bam
EGAR00001587334_repeat_expansions_NA04926.bam
EGAR00001587281_repeat_expansions_NA03989.bam
EGAR00001587260_repeat_expansions_NA03986.bam
EGAR00001587302_repeat_expansions_NA06926.bam
EGAR00001587313_repeat_expansions_NA16215.bam
EGAR00001587344_repeat_expansions_NA13509.bam
EGAR00001587280_repeat_expansions_NA09316.bam
EGAR00001587287_repeat_expansions_NA06906.bam
EGAR00001587274_repeat_expansions_NA03759.bam
EGAR00001587282_repeat_expansions_NA23378.bam
EGAR00001587317_repeat_expansions_NA07540.bam
EGAR00001587314_repeat_expansions_NA13511.bam
EGAR00001587294_repeat_expansions_NA07174.bam
EGAR00001587347_repeat_expansions_NA07538.bam
EGAR00001587263_repeat_expansions_NA07294.bam
EGAR00001587349_repeat_expansions_NA20241.bam
EGAR00001587293_repeat_expansions_NA09237.bam
EGAR00001587325_repeat_expansions_NA20238.bam
EGAR00001587336_repeat_expansions_NA20234.bam
EGAR00001587296_repeat_expansions_NA13504.bam
EGAR00001587262_repeat_expansions_NA20242.bam
EGAR00001587316_repeat_expansions_NA07536.bam
EGAR00001587303_repeat_expansions_NA13503.bam
EGAR00001587312_repeat_expansions_NA20240.bam
EGAR00001587258_repeat_expansions_NA07537.bam
EGAR00001587289_repeat_expansions_NA07730.bam
EGAR00001587327_repeat_expansions_NA06897.bam
EGAR00001587269_repeat_expansions_NA03990.bam
EGAR00001587271_repeat_expansions_NA20233.bam
EGAR00001587290_repeat_expansions_NA16213.bam
EGAR00001587288_repeat_expansions_NA03816.bam
EGAR00001587343_repeat_expansions_NA09317.bam
EGAR00001587329_repeat_expansions_NA13510.bam
EGAR00001587277_repeat_expansions_NA06151.bam
EGAR00001587254_repeat_expansions_NA16237.bam
EGAR00001587328_repeat_expansions_NA06907.bam
EGAR00001587272_repeat_expansions_NA07543.bam
EGAR00001587310_repeat_expansions_NA20239.bam
EGAR00001587285_repeat_expansions_NA07175.bam
EGAR00001587255_repeat_expansions_NA07542.bam
EGAR00001587340_repeat_expansions_NA06905.bam
EGAR00001587315_repeat_expansions_NA20236.bam
EGAR00001587323_repeat_expansions_NA20243.bam
EGAR00001587337_repeat_expansions_NA20235.bam
EGAR00001587298_repeat_expansions_NA13536.bam
EGAR00001587320_repeat_expansions_NA06891.bam
EGAR00001587266_repeat_expansions_NA06894.bam
EGAR00001587345_repeat_expansions_NA13716.bam
EGAR00001587309_repeat_expansions_NA06904.bam
EGAR00001587333_repeat_expansions_NA06896.bam
EGAR00001587332_repeat_expansions_NA20237.bam
EGAR00001587319_repeat_expansions_NA20232.bam
EGAR00001587251_repeat_expansions_NA06890.bam
EGAR00001587250_repeat_expansions_NA16228.bam
EGAR00001587339_repeat_expansions_NA20230.bam
EGAR00001587292_repeat_expansions_NA16210.bam
EGAR00001587286_repeat_expansions_NA06889.bam
EGAR00001587308_repeat_expansions_NA06852.bam
EGAR00001587324_repeat_expansions_NA05164.bam
EGAR00001587257_repeat_expansions_NA16200.bam
EGAR00001587252_repeat_expansions_NA16229.bam
EGAR00001587346_repeat_expansions_NA16243.bam
EGAR00001587291_repeat_expansions_NA16212.bam
EGAR00001587261_repeat_expansions_NA16209.bam
EGAR00001587341_repeat_expansions_NA06968.bam
EGAR00001587253_repeat_expansions_NA16202.bam
EGAR00001587249_repeat_expansions_NA13506.bam
EGAR00001587326_repeat_expansions_NA16227.bam
EGAR00001587342_repeat_expansions_NA06910.bam
EGAR00001587321_repeat_expansions_NA03132.bam
EGAR00001587284_repeat_expansions_NA16205.bam
EGAR00001587331_repeat_expansions_NA06895.bam
EGAR00001587305_repeat_expansions_NA16207.bam
EGAR00001587311_repeat_expansions_NA06893.bam
EGAR00001587338_repeat_expansions_NA06903.bam
EGAR00001587268_repeat_expansions_NA05131.bam
EGAR00001587300_repeat_expansions_NA04567.bam
EGAR00001587259_repeat_expansions_NA06075.bam
EGAR00001587270_repeat_expansions_NA13507.bam
EGAR00001587366_repeat_expansions_NA16197.bam
EGAR00001587350_repeat_expansions_NA14519.bam
EGAR00001587364_repeat_expansions_NA13505.bam
EGAR00001587352_repeat_expansions_NA23300.bam
EGAR00001587359_repeat_expansions_NA13512.bam
EGAR00001587355_repeat_expansions_NA16216.bam
EGAR00001587367_repeat_expansions_NA04034.bam
EGAR00001587360_repeat_expansions_NA03756.bam
EGAR00001587353_repeat_expansions_NA07862.bam
EGAR00001587361_repeat_expansions_NA09145.bam
EGAR00001587358_repeat_expansions_NA20244.bam
EGAR00001587368_repeat_expansions_NA06892.bam
EGAR00001587362_repeat_expansions_NA16214.bam
EGAR00001587365_repeat_expansions_NA23709.bam
EGAR00001587351_repeat_expansions_NA05185.bam
EGAR00001587363_repeat_expansions_NA20231.bam
EGAR00001587356_repeat_expansions_NA16203.bam
EGAR00001587357_repeat_expansions_NA16240.bam
