# Supplementary material for: Large-Scale Whole Genome Sequence Analysis of >22,000 Subjects Provides no Evidence of FMR1 Premutation Allele Involvement in Autism Spectrum Disorder
Source: Genes (Basel). 2023 Jul 25;14(8):1518. doi: 10.3390/genes14081518 (PMC10454383; doi:10.3390/genes14081518)
Supplement: Supplementary file 1 [file genes-14-01518-s001.zip › Supplementary_Table2.xlsx]

## Sheet: SFARI
Supplementary Table 2: Repeat Length Genotypes Calculated by ExpansionHunter for the Simons Foundation Autism Research Initiative (SFARI)
Sample ID	Family ID	Family Member	Status	Sex	Gene	Repeat Unit	Repeat Length	Short Allele (Repeat Unit)	Long Allele (Repeat Unit)	Short Allele Confidence Interval	Long Allele Confidence Interval
SSC02219	11000	Father	Control	Male	FMR1	CGG	3	Y	30	NA	30-30
SSC02217	11000	Mother	Control	Female	FMR1	CGG	3	29	30	29-30	30-30
SSC02254	11000	Proband	Case	Male	FMR1	CGG	3	Y	30	NA	30-30
SSC02220	11000	Sibling	Control	Female	FMR1	CGG	3	30	30	30-30	30-30
SSC02184	11001	Father	Control	Male	FMR1	CGG	3	Y	29	NA	29-29
SSC02181	11001	Mother	Control	Female	FMR1	CGG	3	29	30	29-29	30-30
SS0013024	11001	Proband	Case	Male	FMR1	CGG	3	Y	30	NA	30-30
SSC03092	11002	Father	Control	Male	FMR1	CGG	3	Y	15	NA	14-185
SSC03078	11002	Mother	Control	Female	FMR1	CGG	3	17	17	1-61	17-144
SSC03070	11002	Proband	Case	Female	FMR1	CGG	3	2	2	0-156	2-543
SSC03093	11002	Sibling	Control	Male	FMR1	CGG	3	Y	16	NA	16-187
SSC02517	11003	Father	Control	Male	FMR1	CGG	3	Y	30	NA	30-30
SSC02505	11003	Mother	Control	Female	FMR1	CGG	3	40	44	40-40	44-52
SSC02497	11003	Proband	Case	Male	FMR1	CGG	3	Y	40	NA	40-40
SSC02518	11003	Sibling	Control	Female	FMR1	CGG	3	30	40	30-30	40-40
SSC02757	11004	Father	Control	Male	FMR1	CGG	3	Y	31	NA	31-31
SSC02741	11004	Mother	Control	Female	FMR1	CGG	3	30	30	30-30	30-30
SSC02729	11004	Proband	Case	Male	FMR1	CGG	3	Y	30	NA	30-30
SSC02758	11004	Sibling	Control	Male	FMR1	CGG	3	Y	30	NA	30-30
SSC00004	11006	Father	Control	Male	FMR1	CGG	3	Y	30	NA	30-30
SSC00005	11006	Mother	Control	Female	FMR1	CGG	3	20	37	20-20	37-37
SSC00003	11006	Proband	Case	Male	FMR1	CGG	3	Y	37	NA	37-37
SSC00006	11006	Sibling	Control	Male	FMR1	CGG	3	Y	36	NA	35-51
SSC00958	11008	Father	Control	Male	FMR1	CGG	3	Y	30	NA	30-30
SSC00959	11008	Mother	Control	Female	FMR1	CGG	3	30	31	30-30	31-31
SSC00936	11008	Proband	Case	Male	FMR1	CGG	3	Y	30	NA	30-30
SSC01066	11008	Sibling	Control	Male	FMR1	CGG	3	Y	31	NA	31-31
SSC00805	11009	Father	Control	Male	FMR1	CGG	3	Y	26	NA	26-26
SSC00804	11009	Mother	Control	Female	FMR1	CGG	3	30	31	30-30	31-31
SSC00798	11009	Proband	Case	Male	FMR1	CGG	3	Y	30	NA	30-30
SSC00806	11009	Sibling	Control	Male	FMR1	CGG	3	Y	30	NA	30-30
SSC02857	11010	Father	Control	Male	FMR1	CGG	3	Y	31	NA	31-31
SSC02854	11010	Mother	Control	Female	FMR1	CGG	3	30	30	30-30	30-30
SSC02852	11010	Proband	Case	Male	FMR1	CGG	3	Y	30	NA	30-30
SSC02858	11010	Sibling	Control	Male	FMR1	CGG	3	Y	30	NA	30-30
SSC00837	11012	Father	Control	Male	FMR1	CGG	3	Y	33	NA	33-33
SSC00836	11012	Mother	Control	Female	FMR1	CGG	3	30	31	30-30	31-31
SSC00827	11012	Proband	Case	Male	FMR1	CGG	3	Y	30	NA	30-30
SSC00838	11012	Sibling	Control	Female	FMR1	CGG	3	30	32	30-30	32-47
SSC02355	11013	Father	Control	Male	FMR1	CGG	3	Y	28	NA	28-28
SSC02341	11013	Mother	Control	Female	FMR1	CGG	3	29	30	29-29	30-30
SSC02333	11013	Proband	Case	Male	FMR1	CGG	3	Y	29	NA	29-29
SSC02356	11013	Sibling	Control	Male	FMR1	CGG	3	Y	29	NA	29-29
SSC00183	11014	Father	Control	Male	FMR1	CGG	3	Y	31	NA	31-31
SSC00182	11014	Mother	Control	Female	FMR1	CGG	3	30	30	26-30	30-33
SSC00180	11014	Proband	Case	Male	FMR1	CGG	3	Y	30	NA	30-30
SSC00184	11014	Sibling	Control	Male	FMR1	CGG	3	Y	30	NA	30-30
SSC02669	11017	Father	Control	Male	FMR1	CGG	3	Y	29	NA	29-29
SSC02654	11017	Mother	Control	Female	FMR1	CGG	3	30	32	30-30	32-32
SSC02646	11017	Proband	Case	Male	FMR1	CGG	3	Y	32	NA	32-32
SSC02647	11017	Sibling	Control	Female	FMR1	CGG	3	29	30	29-29	30-30
SSC00920	11018	Father	Control	Male	FMR1	CGG	3	Y	31	NA	31-31
SSC12968	11018	Mother	Control	Female	FMR1	CGG	3	29	29	29-29	29-29
SSC00901	11018	Proband	Case	Male	FMR1	CGG	3	Y	29	NA	29-29
SSC00919	11018	Sibling	Control	Male	FMR1	CGG	3	Y	29	NA	29-29
SSC00432	11022	Father	Control	Male	FMR1	CGG	3	Y	20	NA	20-20
SSC00433	11022	Mother	Control	Female	FMR1	CGG	3	20	20	20-20	20-20
SSC00428	11022	Proband	Case	Female	FMR1	CGG	3	20	29	20-20	29-29
SSC00796	11022	Sibling	Control	Male	FMR1	CGG	3	Y	29	NA	29-29
SSC01965	11023	Father	Control	Male	FMR1	CGG	3	Y	30	NA	30-30
SSC01964	11023	Mother	Control	Female	FMR1	CGG	3	30	40	30-30	40-40
SSC01958	11023	Proband	Case	Male	FMR1	CGG	3	Y	30	NA	30-30
SSC01966	11023	Sibling	Control	Female	FMR1	CGG	3	30	40	30-30	40-40
SSC01126	11024	Father	Control	Male	FMR1	CGG	3	Y	20	NA	20-20
SSC01128	11024	Mother	Control	Female	FMR1	CGG	3	20	42	20-20	42-42
SSC01123	11024	Proband	Case	Male	FMR1	CGG	3	Y	42	NA	42-42
SSC01121	11024	Sibling	Control	Female	FMR1	CGG	3	20	46	20-20	46-59
SSC02906	11025	Father	Control	Male	FMR1	CGG	3	Y	29	NA	29-29
SSC02897	11025	Mother	Control	Female	FMR1	CGG	3	31	41	31-31	41-41
SSC02891	11025	Proband	Case	Female	FMR1	CGG	3	29	31	29-29	31-31
SSC12563	11026	Father	Control	Male	FMR1	CGG	3	Y	30	NA	30-30
SSC00327	11026	Mother	Control	Female	FMR1	CGG	3	20	30	20-20	30-30
SSC00317	11026	Proband	Case	Male	FMR1	CGG	3	Y	30	NA	30-30
SSC00329	11026	Sibling	Control	Male	FMR1	CGG	3	Y	20	NA	20-20
SSC00545	11027	Father	Control	Male	FMR1	CGG	3	Y	31	NA	31-31
SSC00544	11027	Mother	Control	Female	FMR1	CGG	3	23	30	23-23	30-30
SSC00542	11027	Proband	Case	Male	FMR1	CGG	3	Y	28	NA	28-42
SSC00546	11027	Sibling	Control	Male	FMR1	CGG	3	Y	30	NA	30-30
SSC02089	11028	Father	Control	Male	FMR1	CGG	3	Y	30	NA	30-30
SSC02090	11028	Mother	Control	Female	FMR1	CGG	3	29	30	29-29	30-30
SSC02078	11028	Proband	Case	Male	FMR1	CGG	3	Y	30	NA	30-30
SSC02091	11028	Sibling	Control	Male	FMR1	CGG	3	Y	30	NA	30-30
SSC02151	11029	Father	Control	Male	FMR1	CGG	3	Y	39	NA	39-39
SSC02145	11029	Mother	Control	Female	FMR1	CGG	3	21	30	21-21	30-30
SSC02142	11029	Proband	Case	Female	FMR1	CGG	3	21	39	21-21	39-39
SSC02152	11029	Sibling	Control	Male	FMR1	CGG	3	Y	30	NA	30-30
SSC00083	11030	Father	Unaffected	Male	FMR1	CGG	3	Y	66	NA	55-90
SSC00084	11030	Mother	Control	Female	FMR1	CGG	3	29	39	29-29	39-44
SSC00081	11030	Proband	Case	Male	FMR1	CGG	3	Y	39	NA	39-39
SSC00082	11030	Sibling	Unaffected	Female	FMR1	CGG	3	29	53	29-29	51-69
SSC01961	11031	Father	Control	Male	FMR1	CGG	3	Y	30	NA	30-30
SSC01960	11031	Mother	Control	Female	FMR1	CGG	3	23	30	23-23	30-30
SSC01957	11031	Proband	Case	Male	FMR1	CGG	3	Y	23	NA	23-23
SSC01962	11031	Sibling	Control	Male	FMR1	CGG	3	Y	30	NA	30-30
SSC00719	11033	Father	Control	Male	FMR1	CGG	3	Y	30	NA	30-30
SSC00547	11033	Mother	Control	Female	FMR1	CGG	3	30	31	30-30	31-31
SSC00543	11033	Proband	Case	Male	FMR1	CGG	3	Y	31	NA	31-31
SSC00548	11033	Sibling	Control	Female	FMR1	CGG	3	30	30	30-30	30-31
SSC00911	11037	Father	Control	Male	FMR1	CGG	3	Y	31	NA	31-31
SSC00912	11037	Mother	Control	Female	FMR1	CGG	3	29	34	29-29	34-34
SSC00903	11037	Proband	Case	Male	FMR1	CGG	3	Y	29	NA	29-29
SSC00913	11037	Sibling	Control	Female	FMR1	CGG	3	31	34	31-31	34-34
SSC00059	11038	Father	Control	Male	FMR1	CGG	3	Y	20	NA	20-20
SSC00058	11038	Mother	Control	Female	FMR1	CGG	3	29	30	29-29	30-30
SSC00056	11038	Proband	Case	Male	FMR1	CGG	3	Y	30	NA	30-30
SSC00060	11038	Sibling	Control	Female	FMR1	CGG	3	20	30	20-20	30-30
SSC02706	11039	Father	Control	Male	FMR1	CGG	3	Y	30	NA	30-30
SSC02690	11039	Mother	Control	Female	FMR1	CGG	3	30	30	30-30	30-30
SSC02679	11039	Proband	Case	Male	FMR1	CGG	3	Y	30	NA	30-30
SSC00979	11041	Father	Control	Male	FMR1	CGG	3	Y	24	NA	24-24
SSC00980	11041	Mother	Control	Female	FMR1	CGG	3	23	30	23-23	30-30
SSC00975	11041	Proband	Case	Male	FMR1	CGG	3	Y	23	NA	23-23
SSC02016	11041	Sibling	Control	Male	FMR1	CGG	3	Y	30	NA	30-30
SSC02824	11042	Father	Control	Male	FMR1	CGG	3	Y	30	NA	30-30
SSC02821	11042	Mother	Control	Female	FMR1	CGG	3	30	31	30-30	31-31
SSC09982	11042	Proband	Case	Male	FMR1	CGG	3	Y	31	NA	31-31
SSC10000	11042	Sibling	Control	Male	FMR1	CGG	3	Y	31	NA	31-31
SSC00907	11043	Father	Control	Male	FMR1	CGG	3	Y	22	NA	22-22
SSC00905	11043	Mother	Control	Female	FMR1	CGG	3	20	30	20-20	30-30
SSC00904	11043	Proband	Case	Female	FMR1	CGG	3	20	22	20-20	22-22
SSC00906	11043	Sibling	Control	Male	FMR1	CGG	3	Y	30	NA	30-30
SSC02547	11044	Father	Control	Male	FMR1	CGG	3	Y	31	NA	31-31
SSC02537	11044	Mother	Control	Female	FMR1	CGG	3	25	33	25-25	33-33
SSC02531	11044	Proband	Case	Male	FMR1	CGG	3	Y	33	NA	33-33
SSC00341	11045	Father	Control	Male	FMR1	CGG	3	Y	29	NA	29-29
SSC00434	11045	Mother	Control	Female	FMR1	CGG	3	30	30	30-30	30-30
SSC00429	11045	Proband	Case	Female	FMR1	CGG	3	29	30	29-29	30-30
SSC00342	11045	Sibling	Control	Male	FMR1	CGG	3	Y	30	NA	30-30
SSC02083	11046	Father	Control	Male	FMR1	CGG	3	Y	33	NA	33-33
SSC02084	11046	Mother	Control	Female	FMR1	CGG	3	23	28	23-23	28-28
SSC02077	11046	Proband	Case	Male	FMR1	CGG	3	Y	28	NA	28-28
SSC02085	11046	Sibling	Control	Male	FMR1	CGG	3	Y	28	NA	28-28
SSC00701	11047	Father	Control	Male	FMR1	CGG	3	Y	30	NA	30-30
SSC00702	11047	Mother	Control	Female	FMR1	CGG	3	21	30	21-21	30-30
SSC00699	11047	Proband	Case	Male	FMR1	CGG	3	Y	21	NA	21-21
SSC00700	11047	Sibling	Control	Female	FMR1	CGG	3	30	30	30-30	30-30
SSC00688	11048	Father	Control	Male	FMR1	CGG	3	Y	20	NA	20-20
SSC00687	11048	Mother	Control	Female	FMR1	CGG	3	20	30	20-20	30-30
SSC00678	11048	Proband	Case	Male	FMR1	CGG	3	Y	20	NA	20-20
SSC12007	11048	Sibling	Control	Male	FMR1	CGG	3	Y	30	NA	30-30
SSC02303	11050	Father	Control	Male	FMR1	CGG	3	Y	30	NA	30-30
SSC02262	11050	Mother	Control	Female	FMR1	CGG	3	24	29	24-24	29-29
SSC02257	11050	Proband	Case	Female	FMR1	CGG	3	29	30	29-29	30-30
SSC02175	11051	Father	Control	Male	FMR1	CGG	3	Y	30	NA	30-30
SSC02169	11051	Mother	Control	Female	FMR1	CGG	3	20	31	20-20	31-31
SSC02165	11051	Proband	Case	Male	FMR1	CGG	3	Y	31	NA	31-31
SSC02176	11051	Sibling	Control	Female	FMR1	CGG	3	30	31	30-30	31-31
SSC02370	11054	Father	Control	Male	FMR1	CGG	3	Y	30	NA	30-30
SSC02368	11054	Mother	Control	Female	FMR1	CGG	3	23	29	23-23	29-29
SSC02361	11054	Proband	Case	Male	FMR1	CGG	3	Y	29	NA	29-29
SSC02371	11054	Sibling	Control	Male	FMR1	CGG	3	Y	29	NA	29-29
SSC02881	11055	Father	Control	Male	FMR1	CGG	3	Y	30	NA	30-30
SSC02879	11055	Mother	Control	Female	FMR1	CGG	3	29	30	29-29	30-30
SSC02876	11055	Proband	Case	Male	FMR1	CGG	3	Y	30	NA	30-30
SSC02880	11055	Sibling	Control	Female	FMR1	CGG	3	29	31	29-29	30-31
SSC00957	11056	Father	Control	Male	FMR1	CGG	3	Y	29	NA	29-29
SSC01950	11056	Mother	Control	Female	FMR1	CGG	3	23	31	23-23	31-31
SSC02036	11056	Proband	Case	Male	FMR1	CGG	3	Y	23	NA	23-23
SSC01951	11056	Sibling	Control	Female	FMR1	CGG	3	29	31	29-29	31-31
SSC02659	11057	Father	Control	Male	FMR1	CGG	3	Y	31	NA	31-31
SSC02650	11057	Mother	Control	Female	FMR1	CGG	3	30	32	30-30	32-32
SSC02643	11057	Proband	Case	Male	FMR1	CGG	3	Y	30	NA	30-30
SSC02660	11057	Sibling	Control	Male	FMR1	CGG	3	Y	32	NA	32-32
SSC02045	11060	Father	Control	Male	FMR1	CGG	3	Y	29	NA	29-29
SSC02044	11060	Mother	Control	Female	FMR1	CGG	3	30	39	30-30	39-39
SSC02037	11060	Proband	Case	Male	FMR1	CGG	3	Y	30	NA	30-30
SSC02046	11060	Sibling	Control	Male	FMR1	CGG	3	Y	39	NA	39-39
SSC00236	11062	Father	Control	Male	FMR1	CGG	3	Y	54	NA	50-69
SSC00235	11062	Mother	Control	Female	FMR1	CGG	3	23	23	23-23	23-23
SSC00227	11062	Proband	Case	Male	FMR1	CGG	3	Y	23	NA	23-23
SSC00234	11062	Sibling	Control	Female	FMR1	CGG	3	23	29	23-23	29-29
SSC00163	11063	Father	Control	Male	FMR1	CGG	3	Y	22	NA	22-22
SSC00162	11063	Mother	Control	Female	FMR1	CGG	3	30	31	30-30	31-31
SSC00160	11063	Proband	Case	Male	FMR1	CGG	3	Y	30	NA	30-30
SSC00164	11063	Sibling	Control	Male	FMR1	CGG	3	Y	30	NA	30-30
SSC00735	11064	Father	Control	Male	FMR1	CGG	3	Y	36	NA	36-36
SSC00734	11064	Mother	Control	Female	FMR1	CGG	3	31	32	31-31	32-32
SSC00727	11064	Proband	Case	Male	FMR1	CGG	3	Y	31	NA	31-31
SSC00736	11064	Sibling	Control	Female	FMR1	CGG	3	35	35	26-35	35-48
SSC02489	11066	Father	Control	Male	FMR1	CGG	3	Y	30	NA	30-30
SSC02486	11066	Mother	Control	Female	FMR1	CGG	3	30	30	30-30	30-36
SSC02484	11066	Proband	Case	Male	FMR1	CGG	3	Y	30	NA	30-30
SSC02492	11066	Sibling	Control	Male	FMR1	CGG	3	Y	30	NA	30-30
SSC03153	11067	Father	Control	Male	FMR1	CGG	3	Y	30	NA	30-30
SSC03141	11067	Mother	Control	Female	FMR1	CGG	3	20	29	20-20	29-29
SSC03135	11067	Proband	Case	Male	FMR1	CGG	3	Y	29	NA	29-29
SSC03154	11067	Sibling	Control	Female	FMR1	CGG	3	20	30	20-20	30-30
SSC02017	11069	Father	Control	Male	FMR1	CGG	3	Y	34	NA	34-34
SSC02018	11069	Mother	Control	Female	FMR1	CGG	3	20	23	20-20	23-23
SSC02013	11069	Proband	Case	Male	FMR1	CGG	3	Y	23	NA	23-23
SSC02019	11069	Sibling	Control	Female	FMR1	CGG	3	20	34	20-20	34-34
SSC00031	11071	Father	Control	Male	FMR1	CGG	3	Y	31	NA	31-31
SSC00030	11071	Mother	Control	Female	FMR1	CGG	3	23	32	23-23	32-32
SSC00032	11071	Proband	Case	Female	FMR1	CGG	3	23	31	23-23	31-31
SSC00029	11071	Sibling	Control	Female	FMR1	CGG	3	23	31	23-23	31-31
SSC00034	11073	Father	Control	Male	FMR1	CGG	3	Y	29	NA	29-29
SSC00033	11073	Mother	Control	Female	FMR1	CGG	3	29	42	29-29	42-42
SSC00035	11073	Proband	Case	Male	FMR1	CGG	3	Y	29	NA	29-29
SSC00036	11073	Sibling	Control	Female	FMR1	CGG	3	29	42	29-29	42-42
SSC02847	11074	Father	Control	Male	FMR1	CGG	3	Y	29	NA	29-29
SSC02843	11074	Mother	Control	Female	FMR1	CGG	3	20	30	20-20	30-30
SSC02839	11074	Proband	Case	Male	FMR1	CGG	3	Y	30	NA	30-30
SSC02848	11074	Sibling	Control	Male	FMR1	CGG	3	Y	30	NA	30-30
SSC02304	11075	Father	Control	Male	FMR1	CGG	3	Y	39	NA	39-39
SSC02296	11075	Mother	Control	Female	FMR1	CGG	3	29	30	29-29	30-30
SSC02293	11075	Proband	Case	Male	FMR1	CGG	3	Y	30	NA	30-30
SSC02305	11075	Sibling	Control	Male	FMR1	CGG	3	Y	29	NA	29-29
SSC02565	11077	Father	Control	Male	FMR1	CGG	3	Y	32	NA	32-32
SSC02588	11077	Mother	Control	Female	FMR1	CGG	3	23	30	23-23	30-30
SSC02583	11077	Proband	Case	Male	FMR1	CGG	3	Y	23	NA	23-23
SSC02564	11077	Sibling	Control	Male	FMR1	CGG	3	Y	23	NA	23-23
SSC00007	11078	Father	Control	Male	FMR1	CGG	3	Y	30	NA	30-30
SSC00008	11078	Mother	Unaffected	Female	FMR1	CGG	3	30	55	30-30	51-69
SSC00010	11078	Proband	Case	Male	FMR1	CGG	3	Y	53	NA	50-66
SSC00009	11078	Sibling	Unaffected	Male	FMR1	CGG	3	Y	58	NA	52-72
SSC02082	11079	Father	Control	Male	FMR1	CGG	3	Y	30	NA	30-30
SSC00910	11079	Mother	Control	Female	FMR1	CGG	3	20	37	20-20	37-37
SSC00902	11079	Proband	Case	Male	FMR1	CGG	3	Y	37	NA	37-37
SSC00915	11079	Sibling	Control	Female	FMR1	CGG	3	30	37	30-30	37-37
SSC02717	11080	Father	Control	Male	FMR1	CGG	3	Y	20	NA	20-20
SSC02696	11080	Mother	Control	Female	FMR1	CGG	3	30	32	30-30	32-32
SSC03276	11080	Proband	Case	Female	FMR1	CGG	3	20	32	20-20	32-32
SSC02071	11083	Father	Control	Male	FMR1	CGG	3	Y	30	NA	30-30
SSC02065	11083	Mother	Control	Female	FMR1	CGG	3	30	31	30-30	31-31
SSC02062	11083	Proband	Case	Male	FMR1	CGG	3	Y	31	NA	31-31
SSC02070	11083	Sibling	Control	Female	FMR1	CGG	3	30	31	30-30	31-31
SSC02663	11085	Father	Control	Male	FMR1	CGG	3	Y	21	NA	21-21
SSC02652	11085	Mother	Control	Female	FMR1	CGG	3	30	30	30-30	30-30
SSC02644	11085	Proband	Case	Male	FMR1	CGG	3	Y	30	NA	30-30
SSC02665	11085	Sibling	Control	Female	FMR1	CGG	3	21	30	21-21	30-30
SSC02639	11086	Father	Control	Male	FMR1	CGG	3	Y	29	NA	29-29
SSC12175	11086	Mother	Control	Female	FMR1	CGG	3	29	30	29-29	29-41
SSC02629	11086	Proband	Case	Female	FMR1	CGG	3	29	29	29-29	29-29
SSC02640	11086	Sibling	Control	Male	FMR1	CGG	3	Y	30	NA	30-30
SSC02666	11089	Father	Control	Male	FMR1	CGG	3	Y	0	NA	0-714
SSC02653	11089	Mother	Control	Female	FMR1	CGG	3	15	15	6-48	14-92
SSC02645	11089	Proband	Case	Male	FMR1	CGG	3	Y	12	NA	12-31
SSC02667	11089	Sibling	Control	Male	FMR1	CGG	3	Y	15	NA	15-41
SSC02885	11090	Father	Control	Male	FMR1	CGG	3	Y	30	NA	30-30
SSC02896	11090	Mother	Control	Female	FMR1	CGG	3	29	31	29-29	31-31
SSC02884	11090	Proband	Case	Male	FMR1	CGG	3	Y	29	NA	29-29
SSC02886	11090	Sibling	Control	Male	FMR1	CGG	3	Y	31	NA	31-31
SSC02748	11091	Father	Control	Male	FMR1	CGG	3	Y	31	NA	31-31
SSC02736	11091	Mother	Control	Female	FMR1	CGG	3	30	32	30-30	32-32
SSC02725	11091	Proband	Case	Male	FMR1	CGG	3	Y	32	NA	32-32
SSC00878	11092	Father	Control	Male	FMR1	CGG	3	Y	30	NA	30-30
SSC00877	11092	Mother	Control	Female	FMR1	CGG	3	30	30	30-30	30-30
SSC00875	11092	Proband	Case	Male	FMR1	CGG	3	Y	30	NA	30-30
SSC00879	11092	Sibling	Control	Female	FMR1	CGG	3	30	30	30-30	30-30
SSC00840	11094	Father	Control	Male	FMR1	CGG	3	Y	30	NA	30-30
SSC00839	11094	Mother	Control	Female	FMR1	CGG	3	23	30	23-23	30-30
SSC00828	11094	Proband	Case	Male	FMR1	CGG	3	Y	30	NA	30-30
SSC00841	11094	Sibling	Control	Male	FMR1	CGG	3	Y	23	NA	23-23
SSC01049	11096	Father	Control	Male	FMR1	CGG	3	Y	34	NA	34-34
SSC01050	11096	Mother	Control	Female	FMR1	CGG	3	31	31	29-31	31-33
SSC01045	11096	Proband	Case	Male	FMR1	CGG	3	Y	30	NA	30-31
SSC01051	11096	Sibling	Control	Male	FMR1	CGG	3	Y	31	NA	31-31
SSC02478	11097	Father	Control	Male	FMR1	CGG	3	Y	29	NA	29-29
SSC02469	11097	Mother	Control	Female	FMR1	CGG	3	20	20	20-20	20-20
SSC02462	11097	Proband	Case	Male	FMR1	CGG	3	Y	20	NA	20-20
SSC02208	11098	Father	Control	Male	FMR1	CGG	3	Y	20	NA	20-20
SSC02202	11098	Mother	Control	Female	FMR1	CGG	3	21	31	21-21	31-31
SSC02197	11098	Proband	Case	Male	FMR1	CGG	3	Y	31	NA	31-31
SSC02209	11098	Sibling	Control	Female	FMR1	CGG	3	20	21	20-20	21-21
SSC03730	11099	Father	Control	Male	FMR1	CGG	3	Y	32	NA	32-32
SSC03720	11099	Mother	Control	Female	FMR1	CGG	3	22	31	22-22	31-31
SSC03712	11099	Proband	Case	Male	FMR1	CGG	3	Y	22	NA	22-22
SSC03731	11099	Sibling	Control	Female	FMR1	CGG	3	22	32	22-22	32-32
SSC01019	11101	Father	Control	Male	FMR1	CGG	3	Y	23	NA	23-23
SSC01020	11101	Mother	Control	Female	FMR1	CGG	3	30	33	30-30	33-33
SSC01000	11101	Proband	Case	Male	FMR1	CGG	3	Y	33	NA	33-33
SSC12938	11101	Sibling	Control	Female	FMR1	CGG	3	23	30	23-23	30-30
SSC02830	11106	Father	Control	Male	FMR1	CGG	3	Y	30	NA	30-30
SSC02541	11106	Mother	Control	Female	FMR1	CGG	3	20	35	20-20	35-35
SSC02834	11106	Proband	Case	Male	FMR1	CGG	3	Y	20	NA	20-20
SSC02554	11106	Sibling	Control	Male	FMR1	CGG	3	Y	35	NA	35-35
SSC01136	11107	Father	Control	Male	FMR1	CGG	3	Y	32	NA	32-32
SSC01254	11107	Mother	Control	Female	FMR1	CGG	3	30	30	30-30	30-30
SSC01258	11107	Proband	Case	Male	FMR1	CGG	3	Y	30	NA	30-30
SSC01100	11107	Sibling	Control	Male	FMR1	CGG	3	Y	30	NA	30-30
SSC00822	11108	Father	Control	Male	FMR1	CGG	3	Y	30	NA	30-30
SSC00821	11108	Mother	Control	Female	FMR1	CGG	3	30	30	30-30	30-30
SSC00803	11108	Proband	Case	Male	FMR1	CGG	3	Y	30	NA	30-30
SSC00823	11108	Sibling	Control	Male	FMR1	CGG	3	Y	30	NA	30-30
SSC00252	11109	Father	Control	Male	FMR1	CGG	3	Y	29	NA	29-29
SSC00253	11109	Mother	Control	Female	FMR1	CGG	3	30	30	30-30	30-30
SSC00251	11109	Proband	Case	Female	FMR1	CGG	3	29	30	29-29	30-30
SSC00254	11109	Sibling	Control	Female	FMR1	CGG	3	29	30	29-29	30-30
SSC04444	11110	Father	Control	Male	FMR1	CGG	3	Y	30	NA	30-30
SSC04437	11110	Mother	Control	Female	FMR1	CGG	3	29	29	29-29	29-29
SSC04432	11110	Proband	Case	Male	FMR1	CGG	3	Y	29	NA	29-29
SSC04609	11110	Sibling	Control	Male	FMR1	CGG	3	Y	29	NA	29-29
SSC02445	11111	Father	Control	Male	FMR1	CGG	3	Y	30	NA	30-30
SSC02442	11111	Mother	Control	Female	FMR1	CGG	3	28	30	28-28	30-30
SSC02441	11111	Proband	Case	Male	FMR1	CGG	3	Y	30	NA	30-30
SSC00348	11114	Father	Control	Male	FMR1	CGG	3	Y	32	NA	32-32
SSC00347	11114	Mother	Control	Female	FMR1	CGG	3	29	43	29-29	43-43
SSC00344	11114	Proband	Case	Female	FMR1	CGG	3	29	30	29-29	30-30
SSC00349	11114	Sibling	Control	Female	FMR1	CGG	3	30	43	30-30	43-43
SSC00812	11115	Father	Control	Male	FMR1	CGG	3	Y	21	NA	21-21
SSC00811	11115	Mother	Control	Female	FMR1	CGG	3	30	33	30-30	33-33
SSC00800	11115	Proband	Case	Female	FMR1	CGG	3	21	33	21-21	33-33
SSC00813	11115	Sibling	Control	Female	FMR1	CGG	3	21	30	21-21	30-30
SSC02022	11118	Father	Control	Male	FMR1	CGG	3	Y	20	NA	20-20
SSC02023	11118	Mother	Control	Female	FMR1	CGG	3	30	30	30-30	30-30
SSC02015	11118	Proband	Case	Female	FMR1	CGG	3	20	30	20-20	30-30
SSC02024	11118	Sibling	Control	Male	FMR1	CGG	3	Y	30	NA	30-30
SSC02225	11121	Father	Control	Male	FMR1	CGG	3	Y	23	NA	23-23
SSC02147	11121	Mother	Control	Female	FMR1	CGG	3	29	36	29-29	36-36
SSC02140	11121	Proband	Case	Male	FMR1	CGG	3	Y	36	NA	36-36
SSC02226	11121	Sibling	Control	Female	FMR1	CGG	3	23	36	23-23	36-36
SSC02754	11122	Father	Control	Male	FMR1	CGG	3	Y	30	NA	30-30
SSC02739	11122	Mother	Control	Female	FMR1	CGG	3	30	30	30-30	30-30
SSC02555	11122	Proband	Case	Female	FMR1	CGG	3	30	30	30-30	30-30
SSC00431	11124	Father	Control	Male	FMR1	CGG	3	Y	29	NA	29-29
SSC00430	11124	Mother	Control	Female	FMR1	CGG	3	20	23	20-20	23-23
SSC00426	11124	Proband	Case	Male	FMR1	CGG	3	Y	20	NA	20-20
SSC00427	11124	Sibling	Control	Male	FMR1	CGG	3	Y	20	NA	20-20
SSC02454	11128	Father	Control	Male	FMR1	CGG	3	Y	34	NA	34-34
SSC02451	11128	Mother	Control	Female	FMR1	CGG	3	27	29	27-27	29-29
SSC02448	11128	Proband	Case	Male	FMR1	CGG	3	Y	29	NA	29-29
SSC02812	11129	Father	Control	Male	FMR1	CGG	3	Y	29	NA	29-29
SSC02810	11129	Mother	Control	Female	FMR1	CGG	3	20	31	20-20	31-31
SSC02809	11129	Proband	Case	Female	FMR1	CGG	3	20	29	20-20	29-29
SSC02446	11131	Father	Control	Male	FMR1	CGG	3	Y	24	NA	24-24
SSC02107	11131	Mother	Control	Female	FMR1	CGG	3	30	30	30-30	30-30
SSC02100	11131	Proband	Case	Male	FMR1	CGG	3	Y	30	NA	30-30
SSC02589	11132	Father	Control	Male	FMR1	CGG	3	Y	30	NA	30-30
SSC03445	11132	Mother	Control	Female	FMR1	CGG	3	23	29	23-23	29-29
SSC03440	11132	Proband	Case	Male	FMR1	CGG	3	Y	23	NA	23-23
SSC03695	11132	Sibling	Control	Male	FMR1	CGG	3	Y	29	NA	29-29
SSC02708	11133	Father	Control	Male	FMR1	CGG	3	Y	20	NA	20-20
SSC02507	11133	Mother	Control	Female	FMR1	CGG	3	31	47	31-31	47-59
SSC02499	11133	Proband	Case	Male	FMR1	CGG	3	Y	31	NA	31-31
SSC00771	11135	Father	Control	Male	FMR1	CGG	3	Y	31	NA	31-31
SSC00772	11135	Mother	Control	Female	FMR1	CGG	3	29	39	29-29	39-40
SSC00769	11135	Proband	Case	Male	FMR1	CGG	3	Y	29	NA	29-29
SSC00773	11135	Sibling	Control	Female	FMR1	CGG	3	29	31	29-29	31-31
SSC00369	11142	Father	Control	Male	FMR1	CGG	3	Y	30	NA	30-30
SSC00470	11142	Mother	Control	Female	FMR1	CGG	3	29	29	29-29	29-29
SSC00468	11142	Proband	Case	Male	FMR1	CGG	3	Y	29	NA	29-29
SSC00471	11142	Sibling	Control	Female	FMR1	CGG	3	29	30	29-29	30-30
SSC02249	11144	Father	Control	Male	FMR1	CGG	3	Y	20	NA	20-20
SSC02246	11144	Mother	Control	Female	FMR1	CGG	3	30	30	30-30	30-30
SS0013029	11144	Proband	Case	Male	FMR1	CGG	3	Y	30	NA	30-30
SSC02493	11144	Sibling	Control	Female	FMR1	CGG	3	20	30	20-20	30-30
SSC03241	11145	Father	Control	Male	FMR1	CGG	3	Y	33	NA	33-33
SSC03235	11145	Mother	Control	Female	FMR1	CGG	3	30	31	30-30	31-31
SSC03230	11145	Proband	Case	Male	FMR1	CGG	3	Y	31	NA	31-31
SSC00133	11146	Father	Control	Male	FMR1	CGG	3	Y	29	NA	29-29
SSC00134	11146	Mother	Control	Female	FMR1	CGG	3	30	30	30-30	30-30
SSC00129	11146	Proband	Case	Male	FMR1	CGG	3	Y	30	NA	30-30
SSC00135	11146	Sibling	Control	Male	FMR1	CGG	3	Y	30	NA	30-30
SSC01119	11150	Father	Control	Male	FMR1	CGG	3	Y	29	NA	29-29
SSC01277	11150	Mother	Control	Female	FMR1	CGG	3	29	29	29-29	29-29
SSC01276	11150	Proband	Case	Male	FMR1	CGG	3	Y	29	NA	29-29
SSC01281	11150	Sibling	Control	Male	FMR1	CGG	3	Y	29	NA	29-29
SSC02700	11152	Father	Control	Male	FMR1	CGG	3	Y	30	NA	30-30
SSC02687	11152	Mother	Control	Female	FMR1	CGG	3	30	31	30-30	31-31
SSC02676	11152	Proband	Case	Male	FMR1	CGG	3	Y	30	NA	30-30
SSC02701	11152	Sibling	Control	Female	FMR1	CGG	3	30	30	29-30	30-30
SSC02210	11154	Father	Control	Male	FMR1	CGG	3	Y	30	NA	30-30
SSC02203	11154	Mother	Control	Female	FMR1	CGG	3	30	30	30-30	30-30
SSC02198	11154	Proband	Case	Male	FMR1	CGG	3	Y	30	NA	30-30
SSC02211	11154	Sibling	Control	Female	FMR1	CGG	3	30	30	30-30	30-30
SSC02710	11156	Father	Control	Male	FMR1	CGG	3	Y	30	NA	30-30
SSC02692	11156	Mother	Control	Female	FMR1	CGG	3	23	30	23-23	30-30
SSC02681	11156	Proband	Case	Male	FMR1	CGG	3	Y	23	NA	23-23
SSC02709	11156	Sibling	Control	Male	FMR1	CGG	3	Y	23	NA	23-23
SSC03285	11158	Father	Control	Male	FMR1	CGG	3	Y	30	NA	30-30
SSC03279	11158	Mother	Control	Female	FMR1	CGG	3	29	30	29-29	30-30
SSC03274	11158	Proband	Case	Male	FMR1	CGG	3	Y	30	NA	30-30
SSC03286	11158	Sibling	Control	Male	FMR1	CGG	3	Y	29	NA	29-29
SSC02391	11159	Father	Control	Male	FMR1	CGG	3	Y	30	NA	30-30
SSC02386	11159	Mother	Control	Female	FMR1	CGG	3	20	29	20-20	29-29
SSC02384	11159	Proband	Case	Male	FMR1	CGG	3	Y	20	NA	20-20
SSC02392	11159	Sibling	Control	Female	FMR1	CGG	3	29	30	29-29	30-30
SSC03208	11161	Father	Control	Male	FMR1	CGG	3	Y	29	NA	29-29
SSC03205	11161	Mother	Control	Female	FMR1	CGG	3	20	31	20-20	31-31
SSC03202	11161	Proband	Case	Male	FMR1	CGG	3	Y	31	NA	31-31
SSC00818	11164	Father	Control	Male	FMR1	CGG	3	Y	30	NA	30-30
SSC00819	11164	Mother	Control	Female	FMR1	CGG	3	29	30	29-29	30-30
SSC00802	11164	Proband	Case	Male	FMR1	CGG	3	Y	29	NA	29-29
SSC00820	11164	Sibling	Control	Female	FMR1	CGG	3	29	30	29-29	30-30
SSC02941	11165	Father	Control	Male	FMR1	CGG	3	Y	26	NA	26-26
SSC02939	11165	Mother	Control	Female	FMR1	CGG	3	30	32	30-30	32-32
SSC02937	11165	Proband	Case	Male	FMR1	CGG	3	Y	23	NA	23-23
SSC04186	11167	Father	Control	Male	FMR1	CGG	3	Y	29	NA	29-29
SSC01978	11167	Mother	Control	Female	FMR1	CGG	3	23	30	23-23	30-30
SSC01976	11167	Proband	Case	Male	FMR1	CGG	3	Y	23	NA	23-23
SSC01979	11167	Sibling	Control	Male	FMR1	CGG	3	Y	30	NA	30-30
SSC00079	11168	Father	Control	Male	FMR1	CGG	3	Y	30	NA	30-30
SSC00078	11168	Mother	Control	Female	FMR1	CGG	3	34	42	34-34	42-42
SSC00077	11168	Proband	Case	Male	FMR1	CGG	3	Y	42	NA	42-42
SSC00080	11168	Sibling	Control	Male	FMR1	CGG	3	Y	41	NA	41-49
SSC00578	11169	Father	Control	Male	FMR1	CGG	3	Y	33	NA	33-33
SSC12265	11169	Mother	Control	Female	FMR1	CGG	3	31	31	31-31	31-31
SSC00573	11169	Proband	Case	Male	FMR1	CGG	3	Y	31	NA	31-31
SSC00577	11169	Sibling	Control	Female	FMR1	CGG	3	31	33	31-31	33-33
SSC00751	11172	Father	Control	Male	FMR1	CGG	3	Y	30	NA	30-30
SSC00750	11172	Mother	Control	Female	FMR1	CGG	3	20	30	20-20	30-30
SSC00749	11172	Proband	Case	Male	FMR1	CGG	3	Y	20	NA	20-20
SSC00752	11172	Sibling	Control	Female	FMR1	CGG	3	30	30	30-30	30-30
SSC02278	11173	Father	Control	Male	FMR1	CGG	3	Y	19	NA	19-19
SSC02170	11173	Mother	Control	Female	FMR1	CGG	3	27	30	27-27	30-30
SSC02166	11173	Proband	Case	Male	FMR1	CGG	3	Y	30	NA	30-30
SSC00502	11176	Father	Control	Male	FMR1	CGG	3	Y	30	NA	30-30
SSC00503	11176	Mother	Control	Female	FMR1	CGG	3	31	36	31-31	36-36
SSC11794	11176	Proband	Case	Male	FMR1	CGG	3	Y	36	NA	36-36
SSC00504	11176	Sibling	Control	Female	FMR1	CGG	3	30	36	30-30	36-36
SSC00550	11178	Father	Control	Male	FMR1	CGG	3	Y	17	NA	17-17
SSC00367	11178	Mother	Control	Female	FMR1	CGG	3	29	32	29-29	32-32
SSC00366	11178	Proband	Case	Male	FMR1	CGG	3	Y	29	NA	29-29
SSC00368	11178	Sibling	Control	Male	FMR1	CGG	3	Y	32	NA	32-32
SSC00520	11181	Father	Control	Male	FMR1	CGG	3	Y	30	NA	30-30
SSC00519	11181	Mother	Control	Female	FMR1	CGG	3	30	34	30-30	34-34
SSC00517	11181	Proband	Case	Male	FMR1	CGG	3	Y	34	NA	34-34
SSC00521	11181	Sibling	Control	Female	FMR1	CGG	3	30	34	30-30	34-34
SSC00619	11184	Father	Control	Male	FMR1	CGG	3	Y	30	NA	30-37
SSC00618	11184	Mother	Control	Female	FMR1	CGG	3	23	37	23-23	37-37
SSC00607	11184	Proband	Case	Male	FMR1	CGG	3	Y	23	NA	23-23
SSC00620	11184	Sibling	Control	Female	FMR1	CGG	3	30	37	30-30	37-37
SSC01012	11187	Father	Control	Male	FMR1	CGG	3	Y	30	NA	30-30
SSC01013	11187	Mother	Control	Female	FMR1	CGG	3	30	39	30-30	39-39
SSC00998	11187	Proband	Case	Male	FMR1	CGG	3	Y	39	NA	39-39
SSC01014	11187	Sibling	Control	Female	FMR1	CGG	3	30	39	30-30	39-39
SSC03483	11188	Father	Control	Male	FMR1	CGG	3	Y	20	NA	20-20
SSC03478	11188	Mother	Unaffected	Female	FMR1	CGG	3	21	55	21-21	51-70
SSC03473	11188	Proband	Case	Male	FMR1	CGG	3	Y	44	NA	44-44
SSC00477	11189	Father	Control	Male	FMR1	CGG	3	Y	33	NA	33-33
SSC00476	11189	Mother	Control	Female	FMR1	CGG	3	29	29	29-29	29-29
SSC00475	11189	Proband	Case	Male	FMR1	CGG	3	Y	29	NA	29-29
SSC00478	11189	Sibling	Control	Female	FMR1	CGG	3	29	33	29-29	33-33
SSC02550	11190	Father	Control	Male	FMR1	CGG	3	Y	30	NA	30-30
SSC02539	11190	Mother	Control	Female	FMR1	CGG	3	29	31	29-29	31-31
SSC02533	11190	Proband	Case	Male	FMR1	CGG	3	Y	31	NA	31-31
SSC02551	11190	Sibling	Control	Female	FMR1	CGG	3	29	30	29-29	30-30
SSC02713	11193	Father	Control	Male	FMR1	CGG	3	Y	32	NA	32-32
SSC02694	11193	Mother	Control	Female	FMR1	CGG	3	31	33	31-31	33-33
SSC02683	11193	Proband	Case	Male	FMR1	CGG	3	Y	31	NA	31-31
SSC02714	11193	Sibling	Control	Female	FMR1	CGG	3	32	33	32-32	33-33
SSC00673	11194	Father	Control	Male	FMR1	CGG	3	Y	19	NA	19-58
SSC00674	11194	Mother	Control	Female	FMR1	CGG	3	19	19	0-79	19-201
SSC00668	11194	Proband	Case	Male	FMR1	CGG	3	Y	3	NA	2-90
SSC00675	11194	Sibling	Control	Male	FMR1	CGG	3	Y	16	NA	15-109
SSC00463	11195	Father	Control	Male	FMR1	CGG	3	Y	23	NA	23-23
SSC00462	11195	Mother	Control	Female	FMR1	CGG	3	23	30	23-23	30-30
SSC00460	11195	Proband	Case	Male	FMR1	CGG	3	Y	30	NA	30-30
SSC00464	11195	Sibling	Control	Female	FMR1	CGG	3	23	30	23-23	30-30
SSC01102	11196	Father	Control	Male	FMR1	CGG	3	Y	30	NA	30-30
SSC01117	11196	Mother	Control	Female	FMR1	CGG	3	30	32	30-30	32-32
SSC01113	11196	Proband	Case	Male	FMR1	CGG	3	Y	30	NA	30-30
SSC01108	11196	Sibling	Control	Male	FMR1	CGG	3	Y	32	NA	32-32
SSC02423	11198	Father	Control	Male	FMR1	CGG	3	Y	30	NA	30-30
SSC02417	11198	Mother	Control	Female	FMR1	CGG	3	18	30	18-18	30-30
SSC02405	11198	Proband	Case	Male	FMR1	CGG	3	Y	18	NA	18-18
SSC02430	11198	Sibling	Control	Female	FMR1	CGG	3	30	30	30-30	30-30
SSC00532	11199	Father	Control	Male	FMR1	CGG	3	Y	30	NA	30-30
SSC00531	11199	Mother	Control	Female	FMR1	CGG	3	20	28	20-20	28-28
SSC00527	11199	Proband	Case	Male	FMR1	CGG	3	Y	32	NA	32-32
SSC00533	11199	Sibling	Control	Male	FMR1	CGG	3	Y	32	NA	32-32
SSC02192	11201	Father	Control	Male	FMR1	CGG	3	Y	17	NA	17-17
SSC02191	11201	Mother	Control	Female	FMR1	CGG	3	31	39	31-31	39-39
SSC02190	11201	Proband	Case	Male	FMR1	CGG	3	Y	31	NA	31-31
SSC03842	11201	Sibling	Control	Male	FMR1	CGG	3	Y	31	NA	31-31
SSC02804	11202	Father	Control	Male	FMR1	CGG	3	Y	29	NA	29-29
SSC02801	11202	Mother	Control	Female	FMR1	CGG	3	29	30	29-29	30-30
SSC02798	11202	Proband	Case	Male	FMR1	CGG	3	Y	29	NA	29-29
SSC00833	11203	Father	Control	Male	FMR1	CGG	3	Y	23	NA	23-23
SSC00834	11203	Mother	Control	Female	FMR1	CGG	3	23	28	23-23	28-28
SSC00826	11203	Proband	Case	Female	FMR1	CGG	3	23	23	23-23	23-23
SSC00835	11203	Sibling	Control	Female	FMR1	CGG	3	23	23	23-23	23-23
SSC02548	11205	Father	Control	Male	FMR1	CGG	3	Y	30	NA	30-30
SSC02538	11205	Mother	Control	Female	FMR1	CGG	3	29	30	29-30	30-30
SSC02532	11205	Proband	Case	Male	FMR1	CGG	3	Y	30	NA	30-30
SSC02549	11205	Sibling	Control	Female	FMR1	CGG	3	30	30	30-30	30-30
SSC02248	11206	Father	Control	Male	FMR1	CGG	3	Y	30	NA	30-30
SSC02182	11206	Mother	Control	Female	FMR1	CGG	3	20	30	20-20	30-30
SSC02179	11206	Proband	Case	Male	FMR1	CGG	3	Y	30	NA	30-30
SSC02185	11206	Sibling	Control	Female	FMR1	CGG	3	30	30	30-30	30-30
SSC00101	11207	Father	Control	Male	FMR1	CGG	3	Y	23	NA	23-23
SSC00100	11207	Mother	Control	Female	FMR1	CGG	3	30	31	30-30	31-31
SSC00097	11207	Proband	Case	Male	FMR1	CGG	3	Y	30	NA	30-30
SSC00102	11207	Sibling	Control	Female	FMR1	CGG	3	23	30	23-23	30-30
SSC02750	11208	Father	Control	Male	FMR1	CGG	3	Y	30	NA	30-30
SSC02737	11208	Mother	Control	Female	FMR1	CGG	3	30	30	30-30	30-30
SSC02726	11208	Proband	Case	Female	FMR1	CGG	3	30	30	30-30	30-30
SSC02751	11208	Sibling	Control	Female	FMR1	CGG	3	30	30	30-30	30-30
SSC02028	11212	Father	Control	Male	FMR1	CGG	3	Y	31	NA	31-31
SSC02029	11212	Mother	Control	Female	FMR1	CGG	3	30	30	30-30	30-30
SSC02027	11212	Proband	Case	Male	FMR1	CGG	3	Y	30	NA	30-30
SSC02512	11212	Sibling	Control	Female	FMR1	CGG	3	30	31	30-30	31-31
SSC02807	11214	Father	Control	Male	FMR1	CGG	3	Y	29	NA	29-29
SSC02803	11214	Mother	Control	Female	FMR1	CGG	3	20	30	20-20	30-42
SSC02800	11214	Proband	Case	Male	FMR1	CGG	3	Y	20	NA	20-20
SSC02808	11214	Sibling	Control	Female	FMR1	CGG	3	29	31	29-29	31-31
SSC00682	11215	Father	Control	Male	FMR1	CGG	3	Y	30	NA	30-30
SSC00681	11215	Mother	Control	Female	FMR1	CGG	3	29	30	29-29	30-30
SSC00676	11215	Proband	Case	Male	FMR1	CGG	3	Y	30	NA	30-30
SSC12967	11215	Sibling	Control	Male	FMR1	CGG	3	Y	30	NA	30-30
SSC02637	11216	Father	Control	Male	FMR1	CGG	3	Y	29	NA	29-29
SSC02632	11216	Mother	Control	Female	FMR1	CGG	3	29	30	29-29	30-30
SSC02627	11216	Proband	Case	Male	FMR1	CGG	3	Y	30	NA	30-30
SSC02638	11216	Sibling	Control	Male	FMR1	CGG	3	Y	30	NA	30-30
SSC02618	11218	Father	Control	Male	FMR1	CGG	3	Y	30	NA	30-30
SSC02468	11218	Mother	Control	Female	FMR1	CGG	3	27	29	27-27	29-29
SSC02461	11218	Proband	Case	Male	FMR1	CGG	3	Y	29	NA	29-29
SSC02477	11218	Sibling	Control	Male	FMR1	CGG	3	Y	29	NA	29-29
SSC02057	11219	Father	Control	Male	FMR1	CGG	3	Y	30	NA	30-30
SSC02056	11219	Mother	Control	Female	FMR1	CGG	3	29	30	29-29	30-30
SSC02050	11219	Proband	Case	Male	FMR1	CGG	3	Y	29	NA	29-29
SSC11606	11219	Sibling	Control	Female	FMR1	CGG	3	29	30	29-29	30-30
SSC00350	11220	Father	Control	Male	FMR1	CGG	3	Y	30	NA	30-30
SSC00351	11220	Mother	Unaffected	Female	FMR1	CGG	3	30	71	30-30	59-102
SSC00345	11220	Proband	Case	Female	FMR1	CGG	3	30	54	30-30	49-70
SSC00352	11220	Sibling	Unaffected	Female	FMR1	CGG	3	30	63	30-30	53-100
SSC02488	11223	Father	Control	Male	FMR1	CGG	3	Y	20	NA	20-20
SSC02485	11223	Mother	Control	Female	FMR1	CGG	3	30	31	30-30	31-31
SSC02483	11223	Proband	Case	Male	FMR1	CGG	3	Y	30	NA	30-30
SSC00584	11224	Father	Control	Male	FMR1	CGG	3	Y	30	NA	30-30
SSC00585	11224	Mother	Control	Female	FMR1	CGG	3	23	30	23-23	30-30
SSC00575	11224	Proband	Case	Male	FMR1	CGG	3	Y	30	NA	30-30
SSC00586	11224	Sibling	Control	Female	FMR1	CGG	3	30	30	30-30	30-30
SSC02997	11225	Father	Control	Male	FMR1	CGG	3	Y	30	NA	30-30
SSC02994	11225	Mother	Control	Female	FMR1	CGG	3	30	30	30-30	30-30
SSC03000	11225	Proband	Case	Male	FMR1	CGG	3	Y	30	NA	30-30
SSC03001	11225	Sibling	Control	Female	FMR1	CGG	3	30	30	30-30	30-30
SSC02388	11227	Father	Control	Male	FMR1	CGG	3	Y	31	NA	31-31
SSC02385	11227	Mother	Control	Female	FMR1	CGG	3	20	30	20-20	30-30
SSC02383	11227	Proband	Case	Male	FMR1	CGG	3	Y	30	NA	30-30
SSC02389	11227	Sibling	Control	Male	FMR1	CGG	3	Y	20	NA	20-20
SSC02960	11229	Father	Control	Male	FMR1	CGG	3	Y	30	NA	30-30
SSC02586	11229	Mother	Control	Female	FMR1	CGG	3	20	31	20-20	31-31
SSC02582	11229	Proband	Case	Male	FMR1	CGG	3	Y	20	NA	20-20
SSC02595	11229	Sibling	Control	Male	FMR1	CGG	3	Y	31	NA	31-31
SSC00298	11230	Father	Control	Male	FMR1	CGG	3	Y	20	NA	20-20
SSC00297	11230	Mother	Control	Female	FMR1	CGG	3	20	29	20-20	29-29
SSC00295	11230	Proband	Case	Male	FMR1	CGG	3	Y	29	NA	29-29
SSC00300	11230	Sibling	Control	Male	FMR1	CGG	3	Y	20	NA	20-20
SSC02792	11232	Father	Control	Male	FMR1	CGG	3	Y	38	NA	38-38
SSC02785	11232	Mother	Control	Female	FMR1	CGG	3	30	30	30-30	30-30
SSC02781	11232	Proband	Case	Male	FMR1	CGG	3	Y	30	NA	30-30
SSC02793	11232	Sibling	Control	Male	FMR1	CGG	3	Y	30	NA	30-30
SSC00266	11233	Father	Control	Male	FMR1	CGG	3	Y	36	NA	36-36
SSC00265	11233	Mother	Control	Female	FMR1	CGG	3	23	29	23-23	29-29
SSC00263	11233	Proband	Case	Female	FMR1	CGG	3	29	36	29-29	36-36
SSC00267	11233	Sibling	Control	Male	FMR1	CGG	3	Y	29	NA	29-29
SSC02474	11234	Father	Control	Male	FMR1	CGG	3	Y	29	NA	29-29
SSC02467	11234	Mother	Control	Female	FMR1	CGG	3	20	29	20-20	29-29
SSC02460	11234	Proband	Case	Male	FMR1	CGG	3	Y	29	NA	29-29
SSC02475	11234	Sibling	Control	Female	FMR1	CGG	3	20	29	20-20	29-29
SSC00876	11235	Father	Control	Male	FMR1	CGG	3	Y	29	NA	29-29
SSC00599	11235	Mother	Control	Female	FMR1	CGG	3	20	31	20-20	31-31
SSC00590	11235	Proband	Case	Male	FMR1	CGG	3	Y	31	NA	31-31
SSC00600	11235	Sibling	Control	Male	FMR1	CGG	3	Y	31	NA	31-31
SSC02874	11236	Father	Control	Male	FMR1	CGG	3	Y	30	NA	30-30
SSC02863	11236	Mother	Control	Female	FMR1	CGG	3	23	31	23-23	31-31
SSC02862	11236	Proband	Case	Male	FMR1	CGG	3	Y	31	NA	31-31
SSC02875	11236	Sibling	Control	Male	FMR1	CGG	3	Y	23	NA	23-23
SSC02439	11239	Father	Control	Male	FMR1	CGG	3	Y	30	NA	30-30
SSC02436	11239	Mother	Control	Female	FMR1	CGG	3	23	30	23-23	30-30
SSC02434	11239	Proband	Case	Female	FMR1	CGG	3	23	30	23-23	30-30
SSC02440	11239	Sibling	Control	Male	FMR1	CGG	3	Y	30	NA	30-30
SSC02948	11241	Father	Control	Male	FMR1	CGG	3	Y	25	NA	25-25
SSC02946	11241	Mother	Control	Female	FMR1	CGG	3	30	30	30-30	30-30
SSC02945	11241	Proband	Case	Male	FMR1	CGG	3	Y	30	NA	30-30
SSC02949	11241	Sibling	Control	Male	FMR1	CGG	3	Y	30	NA	30-30
SSC02112	11242	Father	Control	Male	FMR1	CGG	3	Y	44	NA	44-52
SSC02104	11242	Mother	Unaffected	Female	FMR1	CGG	3	29	55	29-29	51-67
SSC02097	11242	Proband	Case	Male	FMR1	CGG	3	Y	50	NA	50-53
SSC02113	11242	Sibling	Control	Male	FMR1	CGG	3	Y	29	NA	29-29
SSC00892	11245	Father	Control	Male	FMR1	CGG	3	Y	30	NA	30-30
SSC00893	11245	Mother	Control	Female	FMR1	CGG	3	30	30	30-30	30-30
SSC00882	11245	Proband	Case	Male	FMR1	CGG	3	Y	30	NA	30-30
SSC00894	11245	Sibling	Control	Male	FMR1	CGG	3	Y	30	NA	30-30
SSC00691	11246	Father	Control	Male	FMR1	CGG	3	Y	30	NA	30-30
SSC00692	11246	Mother	Control	Female	FMR1	CGG	3	29	36	29-29	36-36
SSC00679	11246	Proband	Case	Male	FMR1	CGG	3	Y	36	NA	36-36
SSC00693	11246	Sibling	Control	Female	FMR1	CGG	3	29	30	29-29	30-30
SSC03413	11249	Father	Control	Male	FMR1	CGG	3	Y	30	NA	30-30
SSC03410	11249	Mother	Control	Female	FMR1	CGG	3	23	44	23-23	44-54
SSC03406	11249	Proband	Case	Male	FMR1	CGG	3	Y	23	NA	23-23
SSC00940	11250	Father	Control	Male	FMR1	CGG	3	Y	29	NA	29-29
SSC00941	11250	Mother	Control	Female	FMR1	CGG	3	20	31	20-20	31-31
SSC00933	11250	Proband	Case	Male	FMR1	CGG	3	Y	31	NA	31-31
SSC00942	11250	Sibling	Control	Female	FMR1	CGG	3	29	31	29-29	31-31
SSC00443	11251	Father	Control	Male	FMR1	CGG	3	Y	20	NA	20-20
SSC00442	11251	Mother	Control	Female	FMR1	CGG	3	30	30	30-30	30-30
SSC00440	11251	Proband	Case	Male	FMR1	CGG	3	Y	30	NA	30-30
SSC00444	11251	Sibling	Control	Male	FMR1	CGG	3	Y	30	NA	30-30
SSC02188	11252	Father	Control	Male	FMR1	CGG	3	Y	0	NA	0-714
SSC02059	11252	Mother	Control	Female	FMR1	CGG	3	15	15	7-41	15-80
SSC02051	11252	Proband	Case	Male	FMR1	CGG	3	Y	7	NA	7-171
SSC02092	11252	Sibling	Control	Male	FMR1	CGG	3	Y	8	NA	8-554
SSC02543	11254	Father	Control	Male	FMR1	CGG	3	Y	31	NA	31-31
SSC02535	11254	Mother	Control	Female	FMR1	CGG	3	36	36	36-36	36-37
SSC02529	11254	Proband	Case	Male	FMR1	CGG	3	Y	36	NA	36-36
SSC02544	11254	Sibling	Control	Female	FMR1	CGG	3	31	36	31-31	36-36
SSC01025	11256	Father	Unaffected	Male	FMR1	CGG	3	Y	62	NA	54-83
SSC01024	11256	Mother	Control	Female	FMR1	CGG	3	26	30	26-26	30-30
SSC12490	11256	Proband	Case	Male	FMR1	CGG	3	Y	30	NA	30-30
SSC02043	11256	Sibling	Control	Male	FMR1	CGG	3	Y	26	NA	26-26
SSC00951	11257	Father	Control	Male	FMR1	CGG	3	Y	43	NA	42-70
SSC00952	11257	Mother	Control	Female	FMR1	CGG	3	30	40	30-30	40-40
SSC01067	11257	Proband	Case	Male	FMR1	CGG	3	Y	30	NA	30-30
SSC00953	11257	Sibling	Control	Male	FMR1	CGG	3	Y	40	NA	40-40
SSC02420	11258	Father	Control	Male	FMR1	CGG	3	Y	32	NA	32-32
SSC02413	11258	Mother	Control	Female	FMR1	CGG	3	29	33	29-29	33-33
SSC02408	11258	Proband	Case	Male	FMR1	CGG	3	Y	33	NA	33-33
SSC02427	11258	Sibling	Control	Female	FMR1	CGG	3	29	32	29-29	32-32
SSC02978	11262	Father	Control	Male	FMR1	CGG	3	Y	32	NA	30-46
SSC02974	11262	Mother	Control	Female	FMR1	CGG	3	30	30	30-30	30-30
SSC02971	11262	Proband	Case	Male	FMR1	CGG	3	Y	30	NA	30-30
SSC02979	11262	Sibling	Control	Male	FMR1	CGG	3	Y	30	NA	30-30
SSC00659	11263	Father	Control	Male	FMR1	CGG	3	Y	29	NA	29-29
SSC00658	11263	Mother	Control	Female	FMR1	CGG	3	23	31	23-23	31-31
SSC00650	11263	Proband	Case	Male	FMR1	CGG	3	Y	31	NA	31-31
SSC00797	11263	Sibling	Control	Female	FMR1	CGG	3	23	29	23-23	29-29
SSC00988	11264	Father	Control	Male	FMR1	CGG	3	Y	29	NA	29-29
SSC00987	11264	Mother	Control	Female	FMR1	CGG	3	24	30	24-24	30-30
SSC00977	11264	Proband	Case	Female	FMR1	CGG	3	24	29	24-24	29-29
SSC00986	11264	Sibling	Control	Female	FMR1	CGG	3	24	29	24-24	29-29
SSC02795	11265	Father	Control	Male	FMR1	CGG	3	Y	30	NA	30-30
SSC02786	11265	Mother	Control	Female	FMR1	CGG	3	20	30	20-20	30-30
SSC02782	11265	Proband	Case	Male	FMR1	CGG	3	Y	20	NA	20-20
SSC02794	11265	Sibling	Control	Female	FMR1	CGG	3	20	30	20-20	30-30
SSC00581	11266	Father	Control	Male	FMR1	CGG	3	Y	30	NA	30-30
SSC00582	11266	Mother	Control	Female	FMR1	CGG	3	30	30	30-30	30-30
SSC00574	11266	Proband	Case	Female	FMR1	CGG	3	30	33	30-30	30-45
SS0012982	11266	Sibling	Control	Female	FMR1	CGG	3	30	30	30-30	30-30
SSC02088	11267	Father	Control	Male	FMR1	CGG	3	Y	20	NA	20-20
SSC01999	11267	Mother	Unaffected	Female	FMR1	CGG	3	20	72	20-20	58-97
SSC02011	11267	Proband	Affected	Female	FMR1	CGG	3	20	71	20-20	61-104
SSC02000	11267	Sibling	Control	Male	FMR1	CGG	3	Y	20	NA	20-20
SSC02079	11274	Father	Control	Male	FMR1	CGG	3	Y	31	NA	31-31
SSC02080	11274	Mother	Control	Female	FMR1	CGG	3	20	24	20-20	24-24
SSC02076	11274	Proband	Case	Female	FMR1	CGG	3	24	31	24-24	31-31
SSC02081	11274	Sibling	Control	Male	FMR1	CGG	3	Y	20	NA	20-20
SSC03123	11276	Father	Control	Male	FMR1	CGG	3	Y	39	NA	39-39
SSC03116	11276	Mother	Control	Female	FMR1	CGG	3	30	31	30-30	31-31
SSC03111	11276	Proband	Case	Male	FMR1	CGG	3	Y	31	NA	31-31
SSC03122	11276	Sibling	Unaffected	Female	FMR1	CGG	3	39	58	39-39	53-86
SSC02822	11277	Father	Control	Male	FMR1	CGG	3	Y	29	NA	29-29
SSC02820	11277	Mother	Control	Female	FMR1	CGG	3	30	36	30-30	36-36
SSC02819	11277	Proband	Case	Female	FMR1	CGG	3	29	30	29-29	30-30
SSC02823	11277	Sibling	Control	Female	FMR1	CGG	3	29	30	29-29	30-30
SSC02620	11280	Father	Unaffected	Male	FMR1	CGG	3	Y	49	NA	48-64
SSC02607	11280	Mother	Control	Female	FMR1	CGG	3	31	31	31-31	31-31
SSC02600	11280	Proband	Case	Male	FMR1	CGG	3	Y	31	NA	31-31
SSC02619	11280	Sibling	Control	Female	FMR1	CGG	3	31	39	31-31	38-50
SSC02006	11282	Father	Control	Male	FMR1	CGG	3	Y	30	NA	30-30
SSC02005	11282	Mother	Control	Female	FMR1	CGG	3	29	36	29-29	36-36
SSC02002	11282	Proband	Case	Male	FMR1	CGG	3	Y	36	NA	36-36
SSC02007	11282	Sibling	Control	Male	FMR1	CGG	3	Y	36	NA	36-36
SSC02702	11284	Father	Control	Male	FMR1	CGG	3	Y	30	NA	30-30
SSC02688	11284	Mother	Control	Female	FMR1	CGG	3	23	31	23-23	31-31
SSC02677	11284	Proband	Case	Male	FMR1	CGG	3	Y	23	NA	23-23
SSC02703	11284	Sibling	Control	Female	FMR1	CGG	3	23	30	23-23	30-30
SSC02297	11285	Father	Control	Male	FMR1	CGG	3	Y	30	NA	30-30
SSC02294	11285	Mother	Control	Female	FMR1	CGG	3	30	30	30-30	30-30
SSC02291	11285	Proband	Case	Male	FMR1	CGG	3	Y	30	NA	30-30
SSC02298	11285	Sibling	Control	Male	FMR1	CGG	3	Y	30	NA	30-30
SSC02110	11289	Father	Control	Male	FMR1	CGG	3	Y	26	NA	26-26
SSC02102	11289	Mother	Control	Female	FMR1	CGG	3	17	29	17-17	29-29
SSC02095	11289	Proband	Case	Male	FMR1	CGG	3	Y	31	NA	31-31
SSC02111	11289	Sibling	Control	Male	FMR1	CGG	3	Y	17	NA	17-17
SSC02828	11290	Father	Unaffected	Male	FMR1	CGG	3	Y	59	NA	53-73
SSC03115	11290	Mother	Control	Female	FMR1	CGG	3	29	30	29-29	30-30
SSC02825	11290	Proband	Case	Male	FMR1	CGG	3	Y	30	NA	30-30
SSC03120	11290	Sibling	Unaffected	Female	FMR1	CGG	3	30	63	30-30	55-76
SSC02998	11294	Father	Control	Male	FMR1	CGG	3	Y	23	NA	23-23
SSC02995	11294	Mother	Control	Female	FMR1	CGG	3	30	31	30-30	31-31
SSC02991	11294	Proband	Case	Male	FMR1	CGG	3	Y	31	NA	31-31
SSC02567	11296	Father	Control	Male	FMR1	CGG	3	Y	29	NA	29-29
SSC02563	11296	Mother	Control	Female	FMR1	CGG	3	30	32	30-30	32-32
SSC02559	11296	Proband	Case	Male	FMR1	CGG	3	Y	30	NA	30-30
SSC02566	11296	Sibling	Control	Male	FMR1	CGG	3	Y	32	NA	32-32
SSC02915	11297	Father	Control	Male	FMR1	CGG	3	Y	33	NA	33-33
SSC02911	11297	Mother	Control	Female	FMR1	CGG	3	29	31	29-29	31-31
SSC02907	11297	Proband	Case	Male	FMR1	CGG	3	Y	29	NA	29-29
SSC02457	11298	Father	Control	Male	FMR1	CGG	3	Y	43	NA	43-43
SSC02453	11298	Mother	Control	Female	FMR1	CGG	3	22	42	22-22	42-58
SSC02450	11298	Proband	Case	Male	FMR1	CGG	3	Y	22	NA	22-22
SSC02458	11298	Sibling	Control	Male	FMR1	CGG	3	Y	44	NA	44-44
SSC02240	11299	Father	Control	Male	FMR1	CGG	3	Y	30	NA	30-30
SSC02234	11299	Mother	Control	Female	FMR1	CGG	3	29	30	29-29	30-30
SSC02229	11299	Proband	Case	Male	FMR1	CGG	3	Y	30	NA	30-30
SSC02241	11299	Sibling	Control	Male	FMR1	CGG	3	Y	29	NA	29-29
SSC00113	11300	Father	Control	Male	FMR1	CGG	3	Y	23	NA	23-23
SSC00112	11300	Mother	Control	Female	FMR1	CGG	3	23	35	23-23	35-35
SSC00111	11300	Proband	Case	Male	FMR1	CGG	3	Y	35	NA	35-35
SSC00114	11300	Sibling	Control	Male	FMR1	CGG	3	Y	23	NA	23-23
SSC02066	11301	Father	Control	Male	FMR1	CGG	3	Y	30	NA	30-30
SSC02063	11301	Mother	Control	Female	FMR1	CGG	3	16	20	16-16	20-20
SSC02060	11301	Proband	Case	Male	FMR1	CGG	3	Y	16	NA	16-16
SSC02067	11301	Sibling	Control	Female	FMR1	CGG	3	20	30	20-20	30-30
SSC02069	11303	Father	Control	Male	FMR1	CGG	3	Y	20	NA	20-20
SSC02064	11303	Mother	Control	Female	FMR1	CGG	3	30	30	30-30	30-30
SSC02061	11303	Proband	Case	Male	FMR1	CGG	3	Y	30	NA	30-30
SSC02068	11303	Sibling	Control	Male	FMR1	CGG	3	Y	30	NA	30-30
SSC02422	11304	Father	Control	Male	FMR1	CGG	3	Y	30	NA	30-30
SSC02411	11304	Mother	Control	Female	FMR1	CGG	3	20	31	20-20	31-31
SSC02407	11304	Proband	Case	Male	FMR1	CGG	3	Y	31	NA	31-31
SSC02428	11304	Sibling	Control	Female	FMR1	CGG	3	20	30	20-20	30-30
SSC00382	11305	Father	Control	Male	FMR1	CGG	3	Y	22	NA	22-22
SSC00381	11305	Mother	Control	Female	FMR1	CGG	3	23	30	23-23	30-30
SSC00379	11305	Proband	Case	Male	FMR1	CGG	3	Y	23	NA	23-23
SSC00383	11305	Sibling	Control	Male	FMR1	CGG	3	Y	23	NA	23-23
SSC00257	11307	Father	Control	Male	FMR1	CGG	3	Y	23	NA	23-23
SSC00258	11307	Mother	Control	Female	FMR1	CGG	3	29	30	29-29	30-30
SSC00260	11307	Proband	Case	Male	FMR1	CGG	3	Y	29	NA	29-29
SSC00261	11307	Sibling	Control	Male	FMR1	CGG	3	Y	30	NA	30-30
SSC01118	11309	Father	Control	Male	FMR1	CGG	3	Y	20	NA	20-20
SSC01135	11309	Mother	Control	Female	FMR1	CGG	3	23	38	23-23	38-39
SSC01109	11309	Proband	Case	Male	FMR1	CGG	3	Y	38	NA	38-38
SSC01110	11309	Sibling	Control	Female	FMR1	CGG	3	20	38	20-20	38-38
SSC01974	11310	Father	Control	Male	FMR1	CGG	3	Y	30	NA	30-30
SSC01973	11310	Mother	Control	Female	FMR1	CGG	3	28	30	28-28	30-30
SSC01972	11310	Proband	Case	Male	FMR1	CGG	3	Y	30	NA	30-30
SSC01975	11310	Sibling	Control	Female	FMR1	CGG	3	30	30	30-30	30-30
SSC02398	11312	Father	Control	Male	FMR1	CGG	3	Y	30	NA	30-30
SSC02397	11312	Mother	Control	Female	FMR1	CGG	3	31	31	31-31	31-31
SSC02394	11312	Proband	Case	Male	FMR1	CGG	3	Y	31	NA	31-31
SSC02400	11312	Sibling	Control	Male	FMR1	CGG	3	Y	31	NA	31-31
SSC00535	11316	Father	Control	Male	FMR1	CGG	3	Y	31	NA	31-31
SSC00536	11316	Mother	Control	Female	FMR1	CGG	3	20	30	20-20	30-30
SSC00534	11316	Proband	Case	Female	FMR1	CGG	3	20	31	20-20	31-31
SSC00537	11316	Sibling	Control	Female	FMR1	CGG	3	30	31	30-30	31-31
SSC02424	11318	Father	Control	Male	FMR1	CGG	3	Y	31	NA	31-31
SSC02410	11318	Mother	Control	Female	FMR1	CGG	3	30	33	30-30	33-33
SSC02409	11318	Proband	Case	Male	FMR1	CGG	3	Y	30	NA	30-30
SSC02426	11318	Sibling	Control	Male	FMR1	CGG	3	Y	30	NA	30-30
SSC02759	11322	Father	Control	Male	FMR1	CGG	3	Y	30	NA	30-30
SSC02487	11322	Mother	Control	Female	FMR1	CGG	3	20	30	20-20	30-30
SSC02722	11322	Proband	Case	Male	FMR1	CGG	3	Y	30	NA	30-30
SSC00887	11324	Father	Control	Male	FMR1	CGG	3	Y	23	NA	23-23
SSC12639	11324	Mother	Control	Female	FMR1	CGG	3	29	36	29-29	36-36
SSC00883	11324	Proband	Case	Female	FMR1	CGG	3	23	29	23-23	29-29
SSC00886	11324	Sibling	Control	Male	FMR1	CGG	3	Y	36	NA	36-36
SSC02704	11325	Father	Control	Male	FMR1	CGG	3	Y	23	NA	23-23
SSC02689	11325	Mother	Control	Female	FMR1	CGG	3	30	42	30-30	42-42
SSC02678	11325	Proband	Case	Male	FMR1	CGG	3	Y	30	NA	30-30
SSC02705	11325	Sibling	Control	Male	FMR1	CGG	3	Y	42	NA	42-57
SSC00322	11327	Father	Control	Male	FMR1	CGG	3	Y	30	NA	30-30
SSC00321	11327	Mother	Control	Female	FMR1	CGG	3	29	30	29-29	30-30
SSC00315	11327	Proband	Case	Male	FMR1	CGG	3	Y	29	NA	29-29
SSC00323	11327	Sibling	Control	Female	FMR1	CGG	3	30	30	30-30	30-30
SSC02763	11328	Father	Control	Male	FMR1	CGG	3	Y	30	NA	30-30
SSC02633	11328	Mother	Control	Female	FMR1	CGG	3	29	30	29-29	30-30
SS0013018	11328	Proband	Case	Male	FMR1	CGG	3	Y	29	NA	29-29
SSC02764	11328	Sibling	Control	Female	FMR1	CGG	3	30	30	30-30	30-30
SSC02195	11329	Father	Control	Male	FMR1	CGG	3	Y	24	NA	24-24
SSC02194	11329	Mother	Control	Female	FMR1	CGG	3	29	30	29-29	30-30
SSC02193	11329	Proband	Case	Male	FMR1	CGG	3	Y	30	NA	30-30
SSC12328	11329	Sibling	Control	Male	FMR1	CGG	3	Y	29	NA	29-29
SSC02635	11331	Father	Control	Male	FMR1	CGG	3	Y	41	NA	41-41
SSC02630	11331	Mother	Control	Female	FMR1	CGG	3	24	29	24-24	29-29
SSC02625	11331	Proband	Case	Male	FMR1	CGG	3	Y	24	NA	24-24
SSC12966	11333	Father	Control	Male	FMR1	CGG	3	Y	20	NA	20-20
SSC00318	11333	Mother	Control	Female	FMR1	CGG	3	30	31	30-30	31-31
SSC00314	11333	Proband	Case	Male	FMR1	CGG	3	Y	30	NA	30-30
SSC00320	11333	Sibling	Control	Male	FMR1	CGG	3	Y	31	NA	31-31
SSC02805	11336	Father	Control	Male	FMR1	CGG	3	Y	29	NA	29-29
SSC02802	11336	Mother	Control	Female	FMR1	CGG	3	30	30	30-30	30-30
SSC02799	11336	Proband	Case	Male	FMR1	CGG	3	Y	30	NA	30-30
SSC02806	11336	Sibling	Control	Female	FMR1	CGG	3	30	30	30-30	30-30
SSC00653	11339	Father	Control	Male	FMR1	CGG	3	Y	36	NA	36-36
SSC00654	11339	Mother	Control	Female	FMR1	CGG	3	29	30	29-29	30-30
SSC00648	11339	Proband	Case	Female	FMR1	CGG	3	29	36	29-29	36-36
SSC00724	11339	Sibling	Control	Male	FMR1	CGG	3	Y	29	NA	29-29
SSC00090	11341	Father	Control	Male	FMR1	CGG	3	Y	13	NA	13-97
SSC00091	11341	Mother	Control	Female	FMR1	CGG	3	13	15	7-24	15-53
SSC00089	11341	Proband	Case	Male	FMR1	CGG	3	Y	7	NA	7-8
SSC00092	11341	Sibling	Control	Female	FMR1	CGG	3	12	12	8-43	12-81
SSC00400	11345	Father	Control	Male	FMR1	CGG	3	Y	24	NA	24-24
SSC00401	11345	Mother	Unaffected	Female	FMR1	CGG	3	30	60	30-30	55-78
SSC00391	11345	Proband	Case	Male	FMR1	CGG	3	Y	30	NA	30-30
SSC00402	11345	Sibling	Control	Male	FMR1	CGG	3	Y	30	NA	30-30
SSC01010	11346	Father	Control	Male	FMR1	CGG	3	Y	29	NA	29-29
SSC00844	11346	Mother	Control	Female	FMR1	CGG	3	24	30	24-24	30-30
SSC00843	11346	Proband	Case	Male	FMR1	CGG	3	Y	24	NA	24-24
SSC01011	11346	Sibling	Control	Male	FMR1	CGG	3	Y	30	NA	30-30
SSC02845	11347	Father	Control	Male	FMR1	CGG	3	Y	30	NA	30-30
SSC02842	11347	Mother	Control	Female	FMR1	CGG	3	30	31	30-30	31-31
SSC02838	11347	Proband	Case	Male	FMR1	CGG	3	Y	30	NA	30-30
SSC02846	11347	Sibling	Control	Male	FMR1	CGG	3	Y	30	NA	30-30
SSC00186	11348	Father	Control	Male	FMR1	CGG	3	Y	23	NA	23-23
SSC00185	11348	Mother	Control	Female	FMR1	CGG	3	29	33	29-29	31-44
SSC00181	11348	Proband	Case	Male	FMR1	CGG	3	Y	30	NA	30-30
SSC00187	11348	Sibling	Control	Female	FMR1	CGG	3	23	30	23-23	30-30
SSC00104	11349	Father	Control	Male	FMR1	CGG	3	Y	40	NA	40-40
SSC00103	11349	Mother	Control	Female	FMR1	CGG	3	30	30	30-30	30-30
SSC00098	11349	Proband	Case	Male	FMR1	CGG	3	Y	30	NA	30-30
SSC00105	11349	Sibling	Control	Male	FMR1	CGG	3	Y	30	NA	30-30
SSC02762	11350	Father	Control	Male	FMR1	CGG	3	Y	30	NA	30-30
SSC02585	11350	Mother	Control	Female	FMR1	CGG	3	29	30	29-29	30-30
SSC02580	11350	Proband	Case	Male	FMR1	CGG	3	Y	30	NA	30-30
SSC02592	11350	Sibling	Control	Male	FMR1	CGG	3	Y	30	NA	30-30
SSC00597	11352	Father	Control	Male	FMR1	CGG	3	Y	31	NA	31-31
SSC00595	11352	Mother	Control	Female	FMR1	CGG	3	30	32	30-30	32-32
SSC00591	11352	Proband	Case	Male	FMR1	CGG	3	Y	30	NA	30-30
SSC00598	11352	Sibling	Control	Female	FMR1	CGG	3	30	31	30-30	31-31
SSC02242	11353	Father	Control	Male	FMR1	CGG	3	Y	30	NA	30-30
SSC02235	11353	Mother	Control	Female	FMR1	CGG	3	30	33	30-30	33-33
SSC02230	11353	Proband	Case	Female	FMR1	CGG	3	30	30	30-30	30-30
SSC02243	11353	Sibling	Control	Male	FMR1	CGG	3	Y	33	NA	33-33
SSC02425	11355	Father	Control	Male	FMR1	CGG	3	Y	20	NA	20-20
SSC02686	11355	Mother	Control	Female	FMR1	CGG	3	20	29	20-20	29-29
SSC02675	11355	Proband	Case	Male	FMR1	CGG	3	Y	29	NA	29-29
SSC02698	11355	Sibling	Control	Female	FMR1	CGG	3	20	20	20-20	20-20
SSC02568	11356	Father	Control	Male	FMR1	CGG	3	Y	30	NA	30-30
SSC02471	11356	Mother	Unaffected	Female	FMR1	CGG	3	30	114	30-30	86-146
SSC02464	11356	Proband	Case	Female	FMR1	CGG	3	30	109	30-30	88-133
SSC02482	11356	Sibling	Control	Male	FMR1	CGG	3	Y	30	NA	30-30
SSC00815	11357	Father	Control	Male	FMR1	CGG	3	Y	30	NA	30-30
SSC00816	11357	Mother	Control	Female	FMR1	CGG	3	30	30	30-30	30-30
SSC00801	11357	Proband	Case	Male	FMR1	CGG	3	Y	30	NA	30-30
SSC01042	11359	Father	Control	Male	FMR1	CGG	3	Y	29	NA	29-29
SSC01041	11359	Mother	Control	Female	FMR1	CGG	3	29	31	29-29	31-31
SSC01033	11359	Proband	Case	Male	FMR1	CGG	3	Y	31	NA	31-31
SSC01043	11359	Sibling	Control	Female	FMR1	CGG	3	29	31	29-29	31-31
SSC00508	11360	Father	Control	Male	FMR1	CGG	3	Y	23	NA	23-23
SSC00507	11360	Mother	Control	Female	FMR1	CGG	3	30	40	30-30	40-40
SSC00505	11360	Proband	Case	Male	FMR1	CGG	3	Y	40	NA	40-40
SSC00506	11360	Sibling	Control	Female	FMR1	CGG	3	23	40	23-23	40-40
SSC02214	11364	Father	Control	Male	FMR1	CGG	3	Y	20	NA	20-20
SSC02205	11364	Mother	Unaffected	Female	FMR1	CGG	3	30	56	30-30	51-70
SSC02200	11364	Proband	Case	Male	FMR1	CGG	3	Y	30	NA	30-30
SSC02215	11364	Sibling	Control	Female	FMR1	CGG	3	20	30	20-20	30-30
SSC00740	11365	Father	Control	Male	FMR1	CGG	3	Y	23	NA	23-23
SSC00299	11365	Mother	Control	Female	FMR1	CGG	3	29	33	29-29	33-33
SSC00296	11365	Proband	Case	Male	FMR1	CGG	3	Y	33	NA	33-33
SSC00741	11365	Sibling	Control	Female	FMR1	CGG	3	23	33	23-23	33-33
SSC02552	11366	Father	Control	Male	FMR1	CGG	3	Y	34	NA	34-34
SSC02540	11366	Mother	Control	Female	FMR1	CGG	3	31	33	31-31	33-33
SSC02534	11366	Proband	Case	Male	FMR1	CGG	3	Y	31	NA	31-31
SSC02553	11366	Sibling	Control	Male	FMR1	CGG	3	Y	33	NA	33-33
SSC00990	11367	Father	Control	Male	FMR1	CGG	3	Y	30	NA	30-30
SSC11562	11367	Mother	Unaffected	Female	FMR1	CGG	3	30	61	30-30	55-81
SSC00978	11367	Proband	Case	Male	FMR1	CGG	3	Y	30	NA	30-30
SSC01035	11368	Father	Control	Male	FMR1	CGG	3	Y	29	NA	29-29
SSC01037	11368	Mother	Control	Female	FMR1	CGG	3	30	30	30-30	30-30
SSC01031	11368	Proband	Case	Male	FMR1	CGG	3	Y	30	NA	30-30
SSC01036	11368	Sibling	Control	Female	FMR1	CGG	3	29	30	29-29	30-30
SSC02174	11371	Father	Control	Male	FMR1	CGG	3	Y	30	NA	30-30
SSC02103	11371	Mother	Control	Female	FMR1	CGG	3	29	31	29-29	31-31
SSC02096	11371	Proband	Case	Male	FMR1	CGG	3	Y	29	NA	29-29
SSC02135	11372	Father	Control	Male	FMR1	CGG	3	Y	23	NA	23-23
SSC02130	11372	Mother	Unaffected	Female	FMR1	CGG	3	29	70	29-29	60-105
SSC02128	11372	Proband	Case	Male	FMR1	CGG	3	Y	46	NA	45-59
SSC02136	11372	Sibling	Unaffected	Male	FMR1	CGG	3	Y	51	NA	49-63
SSC01015	11374	Father	Control	Male	FMR1	CGG	3	Y	30	NA	30-30
SSC01016	11374	Mother	Control	Female	FMR1	CGG	3	34	39	33-34	38-55
SSC01018	11374	Sibling	Control	Female	FMR1	CGG	3	30	44	30-30	44-55
SSC02790	11376	Father	Control	Male	FMR1	CGG	3	Y	31	NA	31-31
SSC02784	11376	Mother	Control	Female	FMR1	CGG	3	29	30	29-30	30-30
SSC02780	11376	Proband	Case	Male	FMR1	CGG	3	Y	30	NA	30-30
SSC02791	11376	Sibling	Control	Female	FMR1	CGG	3	31	34	31-31	34-53
SSC00943	11377	Father	Control	Male	FMR1	CGG	3	Y	38	NA	38-38
SSC00944	11377	Mother	Control	Female	FMR1	CGG	3	30	30	30-30	30-30
SSC00934	11377	Proband	Case	Male	FMR1	CGG	3	Y	30	NA	30-30
SSC00945	11377	Sibling	Control	Male	FMR1	CGG	3	Y	30	NA	30-30
SSC02108	11378	Father	Control	Male	FMR1	CGG	3	Y	29	NA	29-29
SSC02101	11378	Mother	Control	Female	FMR1	CGG	3	29	29	23-29	29-36
SSC02094	11378	Proband	Case	Male	FMR1	CGG	3	Y	29	NA	29-29
SSC02109	11378	Sibling	Control	Male	FMR1	CGG	3	Y	29	NA	29-29
SSC00363	11379	Father	Control	Male	FMR1	CGG	3	Y	31	NA	31-31
SSC00356	11379	Proband	Case	Female	FMR1	CGG	3	30	31	30-30	31-31
SSC00365	11379	Sibling	Control	Female	FMR1	CGG	3	30	31	30-30	31-31
SSC01132	11380	Father	Control	Male	FMR1	CGG	3	Y	30	NA	30-30
SSC01115	11380	Mother	Control	Female	FMR1	CGG	3	20	30	20-20	30-30
SSC01124	11380	Proband	Case	Male	FMR1	CGG	3	Y	30	NA	30-30
SSC01116	11380	Sibling	Control	Male	FMR1	CGG	3	Y	20	NA	20-20
SSC02421	11381	Father	Control	Male	FMR1	CGG	3	Y	23	NA	23-23
SSC02412	11381	Mother	Control	Female	FMR1	CGG	3	30	33	30-30	33-33
SSC02406	11381	Proband	Case	Male	FMR1	CGG	3	Y	33	NA	33-33
SSC02429	11381	Sibling	Control	Male	FMR1	CGG	3	Y	30	NA	30-30
SSC00095	11382	Father	Control	Male	FMR1	CGG	3	Y	20	NA	20-20
SSC00096	11382	Mother	Control	Female	FMR1	CGG	3	16	30	16-16	30-30
SSC00093	11382	Proband	Case	Male	FMR1	CGG	3	Y	16	NA	16-16
SSC00094	11382	Sibling	Control	Female	FMR1	CGG	3	20	30	20-20	30-30
SSC02074	11383	Father	Control	Male	FMR1	CGG	3	Y	30	NA	30-30
SSC02073	11383	Mother	Control	Female	FMR1	CGG	3	23	29	23-23	29-29
SSC02072	11383	Proband	Case	Male	FMR1	CGG	3	Y	23	NA	23-23
SSC02075	11383	Sibling	Control	Male	FMR1	CGG	3	Y	29	NA	29-29
SSC00809	11386	Father	Control	Male	FMR1	CGG	3	Y	30	NA	30-30
SSC00808	11386	Mother	Control	Female	FMR1	CGG	3	24	25	24-24	25-25
SSC00799	11386	Proband	Case	Male	FMR1	CGG	3	Y	25	NA	25-25
SSC02996	11387	Father	Control	Male	FMR1	CGG	3	Y	36	NA	36-36
SSC02993	11387	Mother	Control	Female	FMR1	CGG	3	29	29	29-29	29-29
SSC02990	11387	Proband	Case	Male	FMR1	CGG	3	Y	29	NA	29-29
SSC00738	11388	Father	Control	Male	FMR1	CGG	3	Y	30	NA	30-30
SSC12176	11388	Mother	Control	Female	FMR1	CGG	3	30	30	30-30	30-30
SSC00728	11388	Proband	Case	Male	FMR1	CGG	3	Y	30	NA	30-30
SSC12179	11388	Sibling	Control	Male	FMR1	CGG	3	Y	30	NA	30-30
SSC00897	11390	Father	Control	Male	FMR1	CGG	3	Y	30	NA	30-30
SSC00896	11390	Mother	Control	Female	FMR1	CGG	3	30	40	30-30	40-40
SSC00881	11390	Proband	Case	Female	FMR1	CGG	3	30	30	30-30	30-30
SSC00895	11390	Sibling	Control	Female	FMR1	CGG	3	30	40	30-30	40-40
SSC01133	11391	Father	Control	Male	FMR1	CGG	3	Y	23	NA	23-23
SSC01120	11391	Mother	Control	Female	FMR1	CGG	3	29	34	29-29	34-34
SSC01129	11391	Proband	Case	Male	FMR1	CGG	3	Y	34	NA	34-34
SSC01127	11391	Sibling	Control	Male	FMR1	CGG	3	Y	34	NA	34-34
SSC03025	11393	Father	Control	Male	FMR1	CGG	3	Y	28	NA	28-28
SSC03020	11393	Mother	Control	Female	FMR1	CGG	3	29	36	29-29	36-36
SSC03016	11393	Proband	Case	Male	FMR1	CGG	3	Y	29	NA	29-29
SSC03026	11393	Sibling	Control	Male	FMR1	CGG	3	Y	36	NA	36-36
SSC01131	11396	Father	Control	Male	FMR1	CGG	3	Y	29	NA	29-29
SSC01122	11396	Mother	Control	Female	FMR1	CGG	3	30	30	30-30	30-32
SSC01105	11396	Proband	Case	Male	FMR1	CGG	3	Y	30	NA	30-30
SSC01130	11396	Sibling	Control	Male	FMR1	CGG	3	Y	30	NA	30-30
SSC01942	11397	Father	Control	Male	FMR1	CGG	3	Y	21	NA	21-21
SSC01943	11397	Mother	Control	Female	FMR1	CGG	3	29	30	29-29	30-30
SSC01941	11397	Proband	Case	Male	FMR1	CGG	3	Y	30	NA	30-30
SSC01944	11397	Sibling	Control	Female	FMR1	CGG	3	21	30	21-21	30-30
SSC00948	11398	Father	Control	Male	FMR1	CGG	3	Y	37	NA	37-37
SSC00949	11398	Mother	Control	Female	FMR1	CGG	3	29	30	29-29	30-30
SSC00935	11398	Proband	Case	Male	FMR1	CGG	3	Y	29	NA	29-29
SSC00950	11398	Sibling	Control	Male	FMR1	CGG	3	Y	29	NA	29-29
SSC02715	11399	Father	Control	Male	FMR1	CGG	3	Y	32	NA	32-32
SSC02695	11399	Mother	Control	Female	FMR1	CGG	3	30	30	30-30	30-30
SSC02684	11399	Proband	Case	Male	FMR1	CGG	3	Y	30	NA	30-30
SSC02716	11399	Sibling	Control	Male	FMR1	CGG	3	Y	30	NA	30-30
SSC12963	11400	Mother	Control	Female	FMR1	CGG	3	34	34	26-34	34-46
SSC02199	11400	Proband	Case	Male	FMR1	CGG	3	Y	29	NA	29-29
SSC02443	11401	Father	Control	Male	FMR1	CGG	3	Y	30	NA	30-30
SSC02261	11401	Mother	Control	Female	FMR1	CGG	3	29	35	29-29	35-44
SSC02256	11401	Proband	Case	Male	FMR1	CGG	3	Y	29	NA	29-29
SSC02444	11401	Sibling	Control	Female	FMR1	CGG	3	29	30	29-29	30-30
SSC00775	11404	Father	Control	Male	FMR1	CGG	3	Y	30	NA	30-30
SSC00774	11404	Mother	Control	Female	FMR1	CGG	3	30	35	30-30	35-41
SSC00770	11404	Proband	Case	Male	FMR1	CGG	3	Y	30	NA	30-30
SSC00776	11404	Sibling	Control	Male	FMR1	CGG	3	Y	35	NA	35-35
SSC00512	11406	Father	Control	Male	FMR1	CGG	3	Y	33	NA	33-33
SSC00511	11406	Mother	Control	Female	FMR1	CGG	3	29	30	29-29	30-30
SSC00509	11406	Proband	Case	Male	FMR1	CGG	3	Y	30	NA	30-30
SSC00513	11406	Sibling	Control	Male	FMR1	CGG	3	Y	30	NA	30-30
SSC02917	11407	Father	Control	Male	FMR1	CGG	3	Y	30	NA	30-30
SSC02912	11407	Mother	Control	Female	FMR1	CGG	3	30	30	29-30	30-32
SSC02908	11407	Proband	Case	Male	FMR1	CGG	3	Y	30	NA	30-30
SSC02916	11407	Sibling	Control	Male	FMR1	CGG	3	Y	30	NA	30-30
SSC02316	11409	Father	Control	Male	FMR1	CGG	3	Y	30	NA	30-30
SSC02314	11409	Mother	Control	Female	FMR1	CGG	3	27	31	27-27	31-31
SSC02312	11409	Proband	Case	Male	FMR1	CGG	3	Y	27	NA	27-27
SSC02613	11411	Father	Control	Male	FMR1	CGG	3	Y	20	NA	20-20
SSC02614	11411	Mother	Control	Female	FMR1	CGG	3	29	30	29-29	30-30
SSC02602	11411	Proband	Case	Male	FMR1	CGG	3	Y	30	NA	30-30
SSC02615	11411	Sibling	Control	Female	FMR1	CGG	3	20	30	20-20	30-30
SSC00635	11412	Father	Control	Male	FMR1	CGG	3	Y	32	NA	32-32
SSC00634	11412	Mother	Control	Female	FMR1	CGG	3	20	30	20-20	30-30
SSC00625	11412	Proband	Case	Male	FMR1	CGG	3	Y	30	NA	30-30
SSC00631	11412	Sibling	Control	Female	FMR1	CGG	3	30	32	30-30	32-32
SSC00610	11413	Father	Control	Male	FMR1	CGG	3	Y	30	NA	30-30
SSC00611	11413	Mother	Control	Female	FMR1	CGG	3	30	30	30-30	30-30
SSC00605	11413	Proband	Case	Male	FMR1	CGG	3	Y	30	NA	30-30
SSC00609	11413	Sibling	Control	Male	FMR1	CGG	3	Y	30	NA	30-30
SSC01111	11414	Father	Control	Male	FMR1	CGG	3	Y	23	NA	23-23
SSC01112	11414	Mother	Control	Female	FMR1	CGG	3	30	30	22-30	30-51
SSC01107	11414	Proband	Case	Female	FMR1	CGG	3	23	30	23-23	30-30
SSC01125	11414	Sibling	Control	Female	FMR1	CGG	3	23	30	23-23	30-30
SSC02223	11415	Father	Control	Male	FMR1	CGG	3	Y	23	NA	23-23
SSC02218	11415	Mother	Control	Female	FMR1	CGG	3	29	32	29-29	32-32
SSC02216	11415	Proband	Case	Male	FMR1	CGG	3	Y	32	NA	32-32
SSC02224	11415	Sibling	Control	Male	FMR1	CGG	3	Y	29	NA	29-29
SSC02616	11417	Father	Control	Male	FMR1	CGG	3	Y	30	NA	30-30
SSC02606	11417	Mother	Control	Female	FMR1	CGG	3	30	36	30-30	36-36
SSC02599	11417	Proband	Case	Male	FMR1	CGG	3	Y	30	NA	30-30
SSC02617	11417	Sibling	Control	Male	FMR1	CGG	3	Y	36	NA	36-36
SSC00473	11420	Father	Control	Male	FMR1	CGG	3	Y	34	NA	34-52
SSC00472	11420	Mother	Control	Female	FMR1	CGG	3	23	29	23-23	29-29
SSC00469	11420	Proband	Case	Male	FMR1	CGG	3	Y	23	NA	23-23
SS0013012	11420	Sibling	Control	Female	FMR1	CGG	3	29	30	29-29	30-30
SSC00720	11422	Father	Control	Male	FMR1	CGG	3	Y	30	NA	30-30
SSC00538	11422	Mother	Control	Female	FMR1	CGG	3	27	30	27-27	30-30
SSC00706	11422	Proband	Case	Male	FMR1	CGG	3	Y	30	NA	30-30
SSC00539	11422	Sibling	Control	Female	FMR1	CGG	3	27	30	27-27	30-30
SSC00450	11424	Father	Control	Male	FMR1	CGG	3	Y	20	NA	20-20
SSC00449	11424	Mother	Control	Female	FMR1	CGG	3	29	30	29-29	30-30
SSC00448	11424	Proband	Affected	Male	FMR1	CGG	3	Y	30	NA	30-30
SSC00451	11424	Sibling	Control	Female	FMR1	CGG	3	20	29	20-20	29-29
SSC02156	11425	Father	Control	Male	FMR1	CGG	3	Y	20	NA	20-20
SSC02148	11425	Mother	Control	Female	FMR1	CGG	3	29	30	29-29	30-30
SSC02141	11425	Proband	Case	Male	FMR1	CGG	3	Y	29	NA	29-29
SSC02132	11429	Father	Control	Male	FMR1	CGG	3	Y	30	NA	30-30
SSC02129	11429	Mother	Control	Female	FMR1	CGG	3	29	32	29-29	32-32
SSC02127	11429	Proband	Case	Male	FMR1	CGG	3	Y	32	NA	32-32
SSC02133	11429	Sibling	Control	Male	FMR1	CGG	3	Y	29	NA	29-29
SSC00420	11431	Father	Control	Male	FMR1	CGG	3	Y	31	NA	31-31
SSC00421	11431	Mother	Control	Female	FMR1	CGG	3	20	32	20-20	32-32
SSC00418	11431	Proband	Case	Male	FMR1	CGG	3	Y	32	NA	32-32
SSC00419	11431	Sibling	Control	Male	FMR1	CGG	3	Y	32	NA	32-32
SSC00766	11432	Father	Control	Male	FMR1	CGG	3	Y	30	NA	30-30
SSC00765	11432	Mother	Control	Female	FMR1	CGG	3	29	30	29-29	30-30
SSC00764	11432	Proband	Case	Male	FMR1	CGG	3	Y	30	NA	30-30
SSC00946	11432	Sibling	Control	Female	FMR1	CGG	3	30	30	30-30	30-35
SSC02985	11433	Father	Control	Male	FMR1	CGG	3	Y	20	NA	20-20
SSC02983	11433	Mother	Control	Female	FMR1	CGG	3	20	29	20-20	29-29
SSC02982	11433	Proband	Case	Male	FMR1	CGG	3	Y	20	NA	20-20
SSC02986	11433	Sibling	Control	Female	FMR1	CGG	3	20	29	20-20	29-29
SSC02033	11435	Father	Control	Male	FMR1	CGG	3	Y	30	NA	30-30
SSC02032	11435	Mother	Control	Female	FMR1	CGG	3	30	30	30-30	30-31
SSC02031	11435	Proband	Case	Male	FMR1	CGG	3	Y	30	NA	30-30
SSC00617	11435	Sibling	Control	Male	FMR1	CGG	3	Y	30	NA	30-30
SSC02515	11436	Father	Control	Male	FMR1	CGG	3	Y	30	NA	30-30
SSC02504	11436	Mother	Control	Female	FMR1	CGG	3	20	30	20-20	30-30
SSC02496	11436	Proband	Case	Male	FMR1	CGG	3	Y	20	NA	20-20
SSC02516	11436	Sibling	Control	Female	FMR1	CGG	3	20	30	20-20	30-30
SSC01056	11437	Father	Control	Male	FMR1	CGG	3	Y	34	NA	34-34
SSC00336	11437	Mother	Control	Female	FMR1	CGG	3	30	31	30-30	31-31
SSC00332	11437	Proband	Case	Male	FMR1	CGG	3	Y	30	NA	30-30
SSC00337	11437	Sibling	Control	Male	FMR1	CGG	3	Y	30	NA	30-30
SSC02513	11440	Father	Control	Male	FMR1	CGG	3	Y	38	NA	38-38
SSC02503	11440	Mother	Control	Female	FMR1	CGG	3	29	30	29-29	30-30
SSC02495	11440	Proband	Case	Female	FMR1	CGG	3	29	38	29-29	38-38
SSC02514	11440	Sibling	Control	Female	FMR1	CGG	3	29	38	29-29	38-38
SSC00596	11441	Father	Control	Male	FMR1	CGG	3	Y	29	NA	29-29
SSC00594	11441	Mother	Control	Female	FMR1	CGG	3	34	36	34-34	36-36
SSC00592	11441	Proband	Case	Male	FMR1	CGG	3	Y	34	NA	34-34
SSC00695	11441	Sibling	Control	Male	FMR1	CGG	3	Y	34	NA	34-34
SSC01034	11444	Father	Control	Male	FMR1	CGG	3	Y	29	NA	29-29
SSC01004	11444	Mother	Control	Female	FMR1	CGG	3	20	32	20-20	32-32
SSC00996	11444	Proband	Case	Female	FMR1	CGG	3	20	29	20-20	29-29
SSC00852	11444	Sibling	Control	Female	FMR1	CGG	3	20	29	20-20	29-29
SSC00276	11445	Father	Control	Male	FMR1	CGG	3	Y	30	NA	30-30
SSC12064	11445	Mother	Control	Female	FMR1	CGG	3	24	31	24-24	31-31
SSC00269	11445	Proband	Case	Male	FMR1	CGG	3	Y	24	NA	24-24
SSC00272	11445	Sibling	Control	Female	FMR1	CGG	3	30	31	30-30	31-31
SSC02955	11446	Father	Control	Male	FMR1	CGG	3	Y	26	NA	26-26
SSC03029	11446	Mother	Control	Female	FMR1	CGG	3	29	30	29-29	30-30
SSC03028	11446	Proband	Case	Male	FMR1	CGG	3	Y	30	NA	30-30
SSC02956	11446	Sibling	Control	Female	FMR1	CGG	3	26	29	26-26	29-29
SSC00459	11447	Father	Control	Male	FMR1	CGG	3	Y	31	NA	31-31
SSC00453	11447	Mother	Control	Female	FMR1	CGG	3	29	30	29-29	30-30
SSC00452	11447	Proband	Case	Male	FMR1	CGG	3	Y	30	NA	30-30
SSC00454	11447	Sibling	Control	Female	FMR1	CGG	3	29	31	29-29	31-31
SSC00354	11450	Father	Control	Male	FMR1	CGG	3	Y	29	NA	29-29
SSC00353	11450	Mother	Control	Female	FMR1	CGG	3	30	32	30-30	32-32
SSC00346	11450	Proband	Case	Male	FMR1	CGG	3	Y	32	NA	32-32
SSC00355	11450	Sibling	Control	Female	FMR1	CGG	3	29	30	29-29	30-30
SSC02264	11452	Father	Control	Male	FMR1	CGG	3	Y	30	NA	30-30
SSC02259	11452	Mother	Control	Female	FMR1	CGG	3	20	30	20-20	30-30
SSC02255	11452	Proband	Case	Male	FMR1	CGG	3	Y	30	NA	30-30
SSC02265	11452	Sibling	Control	Male	FMR1	CGG	3	Y	30	NA	30-30
SSC02849	11453	Father	Control	Male	FMR1	CGG	3	Y	21	NA	21-21
SSC02844	11453	Mother	Control	Female	FMR1	CGG	3	30	30	30-30	30-35
SSC02840	11453	Proband	Case	Male	FMR1	CGG	3	Y	30	NA	30-30
SSC02850	11453	Sibling	Control	Female	FMR1	CGG	3	21	30	21-21	30-30
SSC00646	11455	Father	Control	Male	FMR1	CGG	3	Y	20	NA	20-20
SSC00645	11455	Mother	Control	Female	FMR1	CGG	3	24	38	24-24	38-38
SSC00636	11455	Proband	Case	Male	FMR1	CGG	3	Y	24	NA	24-24
SSC00647	11455	Sibling	Control	Female	FMR1	CGG	3	20	38	20-20	38-38
SSC02933	11456	Father	Control	Male	FMR1	CGG	3	Y	26	NA	26-53
SSC02929	11456	Mother	Control	Female	FMR1	CGG	3	17	17	0-104	17-328
SSC02926	11456	Proband	Case	Male	FMR1	CGG	3	Y	15	NA	14-62
SSC02934	11456	Sibling	Control	Male	FMR1	CGG	3	Y	13	NA	13-110
SSC00424	11458	Father	Control	Male	FMR1	CGG	3	Y	19	NA	19-19
SSC00423	11458	Mother	Unaffected	Female	FMR1	CGG	3	30	54	30-30	52-74
SSC00417	11458	Proband	Case	Male	FMR1	CGG	3	Y	42	NA	42-42
SSC00422	11458	Sibling	Control	Male	FMR1	CGG	3	Y	42	NA	42-51
SSC02286	11459	Father	Control	Male	FMR1	CGG	3	Y	26	NA	26-26
SSC02283	11459	Mother	Control	Female	FMR1	CGG	3	20	30	20-20	30-30
SSC02281	11459	Proband	Case	Male	FMR1	CGG	3	Y	30	NA	30-30
SSC02287	11459	Sibling	Control	Male	FMR1	CGG	3	Y	20	NA	20-20
SSC02353	11462	Father	Control	Male	FMR1	CGG	3	Y	30	NA	30-30
SSC02340	11462	Mother	Control	Female	FMR1	CGG	3	25	30	25-25	30-30
SSC02332	11462	Proband	Case	Male	FMR1	CGG	3	Y	25	NA	25-25
SSC02354	11462	Sibling	Control	Male	FMR1	CGG	3	Y	25	NA	25-25
SSC00747	11463	Father	Control	Male	FMR1	CGG	3	Y	30	NA	30-30
SSC02359	11463	Mother	Control	Female	FMR1	CGG	3	29	30	29-29	30-30
SSC02358	11463	Proband	Case	Male	FMR1	CGG	3	Y	30	NA	30-30
SSC02360	11463	Sibling	Control	Female	FMR1	CGG	3	29	30	29-29	30-30
SSC02699	11464	Father	Control	Male	FMR1	CGG	3	Y	30	NA	30-30
SSC02465	11464	Mother	Control	Female	FMR1	CGG	3	29	30	29-29	30-30
SSC02578	11464	Proband	Case	Male	FMR1	CGG	3	Y	30	NA	30-30
SSC06335	11465	Father	Control	Male	FMR1	CGG	3	Y	30	NA	30-30
SSC06250	11465	Mother	Control	Female	FMR1	CGG	3	20	30	20-20	30-30
SSC06245	11465	Proband	Case	Male	FMR1	CGG	3	Y	30	NA	30-30
SSC00398	11466	Father	Control	Male	FMR1	CGG	3	Y	29	NA	29-29
SSC00397	11466	Mother	Control	Female	FMR1	CGG	3	29	39	29-29	39-39
SSC00392	11466	Proband	Case	Male	FMR1	CGG	3	Y	29	NA	29-29
SSC00399	11466	Sibling	Control	Female	FMR1	CGG	3	29	29	29-29	29-29
SSC02707	11468	Father	Control	Male	FMR1	CGG	3	Y	23	NA	23-23
SSC02691	11468	Mother	Control	Female	FMR1	CGG	3	29	29	29-29	29-29
SSC02680	11468	Proband	Case	Male	FMR1	CGG	3	Y	29	NA	29-29
SSC00273	11469	Father	Control	Male	FMR1	CGG	3	Y	26	NA	26-26
SSC00238	11469	Mother	Control	Female	FMR1	CGG	3	30	30	30-30	30-30
SSC00237	11469	Proband	Case	Male	FMR1	CGG	3	Y	30	NA	30-30
SSC00274	11469	Sibling	Control	Female	FMR1	CGG	3	26	30	26-26	30-30
SSC02942	11470	Father	Control	Male	FMR1	CGG	3	Y	30	NA	30-30
SSC02940	11470	Mother	Control	Female	FMR1	CGG	3	30	34	30-30	34-34
SSC02938	11470	Proband	Case	Male	FMR1	CGG	3	Y	34	NA	34-34
SSC02943	11470	Sibling	Control	Female	FMR1	CGG	3	30	30	30-30	30-30
SSC02344	11471	Father	Control	Male	FMR1	CGG	3	Y	30	NA	30-30
SSC02336	11471	Mother	Control	Female	FMR1	CGG	3	30	32	30-30	32-32
SSC02328	11471	Proband	Case	Male	FMR1	CGG	3	Y	32	NA	32-32
SSC02346	11471	Sibling	Control	Female	FMR1	CGG	3	30	32	30-30	32-32
SSC02545	11472	Father	Control	Male	FMR1	CGG	3	Y	31	NA	31-32
SSC02536	11472	Mother	Control	Female	FMR1	CGG	3	28	40	28-28	40-40
SSC02530	11472	Proband	Case	Female	FMR1	CGG	3	40	47	40-40	46-65
SSC02546	11472	Sibling	Control	Female	FMR1	CGG	3	31	36	31-31	36-49
SSC00270	11473	Mother	Control	Female	FMR1	CGG	3	30	31	30-30	31-31
SSC00264	11473	Proband	Case	Male	FMR1	CGG	3	Y	30	NA	30-30
SSC00268	11473	Sibling	Control	Female	FMR1	CGG	3	22	30	22-22	30-30
SSC00139	11474	Father	Control	Male	FMR1	CGG	3	Y	29	NA	29-29
SSC00138	11474	Mother	Control	Female	FMR1	CGG	3	20	30	20-20	30-30
SSC00137	11474	Proband	Case	Male	FMR1	CGG	3	Y	30	NA	30-30
SSC00140	11474	Sibling	Control	Male	FMR1	CGG	3	Y	30	NA	30-30
SSC00858	11476	Father	Control	Male	FMR1	CGG	3	Y	30	NA	30-30
SSC00859	11476	Mother	Control	Female	FMR1	CGG	3	29	32	29-29	32-32
SSC00850	11476	Proband	Case	Male	FMR1	CGG	3	Y	29	NA	29-29
SSC00458	11479	Father	Control	Male	FMR1	CGG	3	Y	31	NA	31-31
SSC02622	11479	Mother	Control	Female	FMR1	CGG	3	17	35	17-17	34-43
SSC02601	11479	Proband	Case	Male	FMR1	CGG	3	Y	17	NA	17-17
SSC02623	11479	Sibling	Control	Female	FMR1	CGG	3	17	31	17-17	31-31
SSC03200	11480	Father	Control	Male	FMR1	CGG	3	Y	30	NA	30-30
SSC03199	11480	Mother	Control	Female	FMR1	CGG	3	29	29	29-29	29-29
SSC03198	11480	Proband	Case	Male	FMR1	CGG	3	Y	29	NA	29-29
SSC03201	11480	Sibling	Control	Female	FMR1	CGG	3	29	30	29-29	30-30
SSC02766	11483	Father	Control	Male	FMR1	CGG	3	Y	30	NA	30-30
SSC02724	11483	Mother	Control	Female	FMR1	CGG	3	30	31	30-30	31-31
SSC02723	11483	Proband	Case	Male	FMR1	CGG	3	Y	31	NA	31-31
SSC02711	11484	Father	Control	Male	FMR1	CGG	3	Y	30	NA	30-30
SSC02693	11484	Mother	Control	Female	FMR1	CGG	3	29	40	29-29	40-54
SSC02682	11484	Proband	Case	Male	FMR1	CGG	3	Y	29	NA	29-29
SSC02712	11484	Sibling	Control	Male	FMR1	CGG	3	Y	29	NA	29-29
SSC02154	11485	Father	Control	Male	FMR1	CGG	3	Y	30	NA	30-30
SSC02146	11485	Mother	Control	Female	FMR1	CGG	3	30	30	30-30	30-30
SSC02143	11485	Proband	Case	Male	FMR1	CGG	3	Y	30	NA	30-30
SSC02155	11485	Sibling	Control	Female	FMR1	CGG	3	30	30	30-30	30-30
SSC00439	11488	Father	Control	Male	FMR1	CGG	3	Y	30	NA	30-30
SSC00326	11488	Mother	Control	Female	FMR1	CGG	3	21	29	21-21	29-29
SSC00316	11488	Proband	Case	Male	FMR1	CGG	3	Y	29	NA	29-29
SSC02372	11488	Sibling	Control	Male	FMR1	CGG	3	Y	29	NA	29-29
SSC00333	11489	Father	Control	Male	FMR1	CGG	3	Y	22	NA	22-22
SSC00334	11489	Mother	Control	Female	FMR1	CGG	3	30	42	30-30	42-42
SSC00331	11489	Proband	Case	Male	FMR1	CGG	3	Y	42	NA	42-50
SSC00335	11489	Sibling	Control	Male	FMR1	CGG	3	Y	30	NA	30-30
SSC00361	11490	Father	Control	Male	FMR1	CGG	3	Y	30	NA	30-30
SSC00362	11490	Mother	Control	Female	FMR1	CGG	3	29	30	29-29	30-30
SSC00357	11490	Proband	Case	Male	FMR1	CGG	3	Y	29	NA	29-29
SSC00359	11490	Sibling	Control	Female	FMR1	CGG	3	30	30	30-30	30-30
SSC03385	11491	Father	Control	Male	FMR1	CGG	3	Y	31	NA	31-31
SSC03380	11491	Mother	Control	Female	FMR1	CGG	3	31	31	31-31	31-31
SSC03376	11491	Proband	Case	Male	FMR1	CGG	3	Y	31	NA	31-31
SSC03386	11491	Sibling	Control	Male	FMR1	CGG	3	Y	31	NA	31-31
SSC02375	11492	Father	Control	Male	FMR1	CGG	3	Y	30	NA	30-30
SSC02366	11492	Mother	Control	Female	FMR1	CGG	3	30	30	30-30	30-30
SSC02362	11492	Proband	Case	Male	FMR1	CGG	3	Y	30	NA	30-30
SSC02374	11492	Sibling	Control	Male	FMR1	CGG	3	Y	30	NA	30-30
SSC02969	11494	Father	Control	Male	FMR1	CGG	3	Y	30	NA	30-30
SSC02965	11494	Mother	Control	Female	FMR1	CGG	3	25	32	25-25	32-32
SSC02963	11494	Proband	Case	Male	FMR1	CGG	3	Y	32	NA	32-32
SSC02970	11494	Sibling	Control	Male	FMR1	CGG	3	Y	25	NA	25-25
SSC00528	11495	Father	Control	Male	FMR1	CGG	3	Y	31	NA	31-31
SSC00529	11495	Mother	Control	Female	FMR1	CGG	3	29	30	29-29	30-30
SSC00526	11495	Proband	Case	Male	FMR1	CGG	3	Y	30	NA	30-30
SSC00530	11495	Sibling	Control	Male	FMR1	CGG	3	Y	30	NA	30-30
SSC00779	11496	Father	Control	Male	FMR1	CGG	3	Y	30	NA	30-30
SSC11590	11496	Mother	Control	Female	FMR1	CGG	3	30	30	30-30	30-30
SSC03012	11496	Proband	Case	Female	FMR1	CGG	3	30	30	30-30	30-30
SSC00777	11496	Sibling	Control	Male	FMR1	CGG	3	Y	30	NA	30-30
SSC01996	11497	Father	Control	Male	FMR1	CGG	3	Y	30	NA	30-30
SSC01995	11497	Mother	Control	Female	FMR1	CGG	3	23	30	23-23	30-30
SSC01991	11497	Proband	Case	Male	FMR1	CGG	3	Y	30	NA	30-30
SSC11906	11497	Sibling	Control	Male	FMR1	CGG	3	Y	23	NA	23-23
SSC00758	11498	Father	Control	Male	FMR1	CGG	3	Y	30	NA	30-30
SSC00763	11498	Mother	Control	Female	FMR1	CGG	3	31	33	31-31	33-33
SSC00761	11498	Proband	Case	Male	FMR1	CGG	3	Y	31	NA	31-31
SSC00759	11498	Sibling	Control	Male	FMR1	CGG	3	Y	31	NA	31-31
SSC00552	11499	Father	Control	Male	FMR1	CGG	3	Y	23	NA	23-23
SSC00551	11499	Mother	Control	Female	FMR1	CGG	3	30	30	30-30	30-30
SSC00549	11499	Proband	Case	Male	FMR1	CGG	3	Y	30	NA	30-30
SSC00553	11499	Sibling	Control	Male	FMR1	CGG	3	Y	30	NA	30-30
SSC00117	11501	Father	Control	Male	FMR1	CGG	3	Y	30	NA	30-30
SSC00118	11501	Mother	Control	Female	FMR1	CGG	3	30	31	30-30	31-31
SSC00115	11501	Proband	Case	Male	FMR1	CGG	3	Y	30	NA	30-30
SSC00119	11501	Sibling	Control	Male	FMR1	CGG	3	Y	31	NA	31-31
SSC02774	11502	Father	Control	Male	FMR1	CGG	3	Y	23	NA	23-23
SSC02746	11502	Mother	Control	Female	FMR1	CGG	3	29	29	29-29	29-29
SSC02734	11502	Proband	Case	Female	FMR1	CGG	3	23	29	23-23	29-29
SSC02775	11502	Sibling	Control	Male	FMR1	CGG	3	Y	29	NA	29-29
SSC00697	11504	Father	Control	Male	FMR1	CGG	3	Y	29	NA	29-29
SSC00696	11504	Mother	Control	Female	FMR1	CGG	3	20	29	20-20	29-29
SSC00680	11504	Proband	Case	Male	FMR1	CGG	3	Y	20	NA	20-20
SSC00698	11504	Sibling	Control	Male	FMR1	CGG	3	Y	29	NA	29-29
SSC00523	11505	Father	Control	Male	FMR1	CGG	3	Y	29	NA	29-29
SSC00522	11505	Mother	Control	Female	FMR1	CGG	3	30	30	23-30	30-36
SSC00518	11505	Proband	Case	Male	FMR1	CGG	3	Y	30	NA	30-30
SSC00524	11505	Sibling	Control	Female	FMR1	CGG	3	29	30	29-29	30-30
SSC02399	11508	Father	Control	Male	FMR1	CGG	3	Y	29	NA	29-29
SSC02396	11508	Mother	Control	Female	FMR1	CGG	3	23	30	23-23	30-30
SSC02393	11508	Proband	Case	Male	FMR1	CGG	3	Y	23	NA	23-23
SSC12034	11508	Sibling	Control	Male	FMR1	CGG	3	Y	23	NA	23-23
SSC00047	11509	Father	Control	Male	FMR1	CGG	3	Y	37	NA	36-49
SSC00046	11509	Mother	Control	Female	FMR1	CGG	3	31	38	31-31	35-50
SSC00048	11509	Proband	Case	Male	FMR1	CGG	3	Y	31	NA	31-31
SSC00049	11509	Sibling	Control	Male	FMR1	CGG	3	Y	30	NA	30-30
SSC00229	11510	Father	Control	Male	FMR1	CGG	3	Y	29	NA	29-29
SSC00228	11510	Mother	Control	Female	FMR1	CGG	3	29	30	29-29	30-30
SSC00225	11510	Proband	Case	Male	FMR1	CGG	3	Y	29	NA	29-29
SSC00230	11510	Sibling	Control	Female	FMR1	CGG	3	29	30	29-29	30-30
SSC02186	11511	Father	Control	Male	FMR1	CGG	3	Y	30	NA	30-37
SSC02183	11511	Mother	Control	Female	FMR1	CGG	3	24	29	24-24	29-29
SSC02180	11511	Proband	Case	Male	FMR1	CGG	3	Y	29	NA	29-29
SSC02187	11511	Sibling	Control	Male	FMR1	CGG	3	Y	24	NA	24-24
SSC01022	11512	Father	Control	Male	FMR1	CGG	3	Y	29	NA	29-29
SSC01021	11512	Mother	Control	Female	FMR1	CGG	3	29	30	29-30	30-30
SSC01001	11512	Proband	Case	Male	FMR1	CGG	3	Y	30	NA	30-30
SSC01023	11512	Sibling	Control	Female	FMR1	CGG	3	29	30	29-29	30-30
SSC04790	11518	Father	Control	Male	FMR1	CGG	3	Y	31	NA	31-31
SSC04786	11518	Mother	Control	Female	FMR1	CGG	3	30	31	30-30	31-31
SSC04795	11518	Proband	Case	Male	FMR1	CGG	3	Y	31	NA	31-31
SSC04791	11518	Sibling	Control	Female	FMR1	CGG	3	30	31	30-30	31-31
SSC02438	11519	Father	Control	Male	FMR1	CGG	3	Y	33	NA	33-33
SSC02435	11519	Mother	Control	Female	FMR1	CGG	3	30	30	30-30	30-30
SSC02433	11519	Proband	Case	Male	FMR1	CGG	3	Y	30	NA	30-30
SSC02437	11519	Sibling	Control	Female	FMR1	CGG	3	30	33	30-30	33-33
SSC02114	11520	Father	Control	Male	FMR1	CGG	3	Y	23	NA	23-23
SSC02106	11520	Mother	Control	Female	FMR1	CGG	3	30	32	30-30	32-32
SSC02117	11520	Sibling	Control	Male	FMR1	CGG	3	Y	30	NA	30-30
SSC02369	11521	Father	Control	Male	FMR1	CGG	3	Y	29	NA	29-29
SSC02367	11521	Mother	Control	Female	FMR1	CGG	3	23	30	23-23	30-30
SSC02382	11521	Proband	Case	Male	FMR1	CGG	3	Y	23	NA	23-23
SSC02387	11521	Sibling	Control	Female	FMR1	CGG	3	23	29	23-23	29-29
SSC00151	11523	Father	Control	Male	FMR1	CGG	3	Y	32	NA	32-32
SSC00150	11523	Mother	Control	Female	FMR1	CGG	3	17	29	17-17	29-29
SSC00146	11523	Proband	Case	Male	FMR1	CGG	3	Y	17	NA	17-17
SSC00152	11523	Sibling	Control	Female	FMR1	CGG	3	17	32	17-17	32-32
SSC00570	11524	Father	Control	Male	FMR1	CGG	3	Y	31	NA	31-31
SSC00571	11524	Mother	Control	Female	FMR1	CGG	3	20	22	20-20	22-22
SSC00558	11524	Proband	Case	Male	FMR1	CGG	3	Y	22	NA	22-22
SSC00572	11524	Sibling	Control	Male	FMR1	CGG	3	Y	20	NA	20-20
SSC00860	11526	Father	Control	Male	FMR1	CGG	3	Y	22	NA	22-22
SSC00861	11526	Mother	Control	Female	FMR1	CGG	3	20	31	20-20	31-31
SSC00851	11526	Proband	Case	Male	FMR1	CGG	3	Y	20	NA	20-20
SSC00862	11526	Sibling	Control	Female	FMR1	CGG	3	22	31	22-22	31-31
SSC00928	11530	Father	Control	Male	FMR1	CGG	3	Y	20	NA	20-20
SSC00929	11530	Mother	Control	Female	FMR1	CGG	3	29	30	29-29	30-30
SSC00927	11530	Proband	Case	Male	FMR1	CGG	3	Y	29	NA	29-29
SSC00930	11530	Sibling	Control	Female	FMR1	CGG	3	20	30	20-20	30-30
SSC02020	11536	Father	Control	Male	FMR1	CGG	3	Y	27	NA	27-27
SSC02021	11536	Mother	Control	Female	FMR1	CGG	3	30	32	30-30	32-32
SSC02014	11536	Proband	Case	Male	FMR1	CGG	3	Y	32	NA	32-32
SSC00178	11537	Father	Control	Male	FMR1	CGG	3	Y	39	NA	39-39
SSC00177	11537	Mother	Control	Female	FMR1	CGG	3	29	31	29-29	31-31
SSC00173	11537	Proband	Case	Female	FMR1	CGG	3	29	39	29-29	39-39
SSC00179	11537	Sibling	Control	Female	FMR1	CGG	3	31	46	31-31	46-53
SSC01998	11540	Father	Control	Male	FMR1	CGG	3	Y	30	NA	30-30
SSC02003	11540	Mother	Control	Female	FMR1	CGG	3	29	31	29-29	31-31
SSC02001	11540	Proband	Case	Male	FMR1	CGG	3	Y	31	NA	31-31
SSC02004	11540	Sibling	Control	Female	FMR1	CGG	3	30	31	30-30	31-31
SSC00656	11542	Father	Control	Male	FMR1	CGG	3	Y	37	NA	37-37
SSC00655	11542	Mother	Control	Female	FMR1	CGG	3	29	30	29-29	30-30
SSC00649	11542	Proband	Case	Female	FMR1	CGG	3	29	36	29-29	36-50
SSC00657	11542	Sibling	Control	Female	FMR1	CGG	3	30	37	30-30	37-37
SSC03224	11543	Father	Control	Male	FMR1	CGG	3	Y	30	NA	30-30
SSC03234	11543	Mother	Control	Female	FMR1	CGG	3	20	30	20-20	30-30
SSC03214	11543	Proband	Case	Male	FMR1	CGG	3	Y	30	NA	30-30
SSC03240	11543	Sibling	Control	Female	FMR1	CGG	3	30	30	30-30	30-30
SSC00965	11544	Father	Control	Male	FMR1	CGG	3	Y	29	NA	29-29
SSC00966	11544	Mother	Control	Female	FMR1	CGG	3	20	35	20-20	35-35
SSC00962	11544	Proband	Case	Male	FMR1	CGG	3	Y	35	NA	35-35
SSC00967	11544	Sibling	Control	Male	FMR1	CGG	3	Y	35	NA	35-35
SSC00466	11545	Father	Control	Male	FMR1	CGG	3	Y	20	NA	20-20
SSC00465	11545	Mother	Control	Female	FMR1	CGG	3	23	31	23-23	31-31
SSC00461	11545	Proband	Case	Male	FMR1	CGG	3	Y	23	NA	23-23
SSC00467	11545	Sibling	Control	Male	FMR1	CGG	3	Y	31	NA	31-31
SSC02317	11546	Father	Control	Male	FMR1	CGG	3	Y	31	NA	31-31
SSC02315	11546	Mother	Control	Female	FMR1	CGG	3	23	32	23-23	32-32
SSC02313	11546	Proband	Case	Male	FMR1	CGG	3	Y	32	NA	32-32
SSC02318	11546	Sibling	Control	Male	FMR1	CGG	3	Y	32	NA	32-32
SSC02343	11547	Father	Control	Male	FMR1	CGG	3	Y	29	NA	29-29
SSC02335	11547	Mother	Control	Female	FMR1	CGG	3	29	30	29-29	30-30
SSC02327	11547	Proband	Case	Male	FMR1	CGG	3	Y	30	NA	30-30
SSC00662	11549	Father	Control	Male	FMR1	CGG	3	Y	30	NA	30-30
SSC00612	11549	Mother	Control	Female	FMR1	CGG	3	29	31	29-29	31-31
SSC00608	11549	Proband	Case	Male	FMR1	CGG	3	Y	31	NA	31-31
SSC00613	11549	Sibling	Control	Female	FMR1	CGG	3	30	31	30-30	31-31
SSC02053	11551	Father	Control	Male	FMR1	CGG	3	Y	31	NA	31-31
SSC02052	11551	Mother	Control	Female	FMR1	CGG	3	30	30	30-30	30-30
SSC02049	11551	Proband	Case	Male	FMR1	CGG	3	Y	30	NA	30-30
SSC02055	11551	Sibling	Control	Female	FMR1	CGG	3	30	31	30-30	31-31
SSC02418	11552	Father	Control	Male	FMR1	CGG	3	Y	30	NA	30-30
SSC02416	11552	Mother	Unaffected	Female	FMR1	CGG	3	30	62	30-30	56-91
SSC02402	11552	Proband	Case	Male	FMR1	CGG	3	Y	41	NA	41-41
SSC02432	11552	Sibling	Control	Female	FMR1	CGG	3	30	41	30-30	41-49
SSC00013	11554	Father	Control	Male	FMR1	CGG	3	Y	36	NA	36-36
SSC00012	11554	Mother	Control	Female	FMR1	CGG	3	29	29	29-29	29-29
SSC00011	11554	Proband	Case	Male	FMR1	CGG	3	Y	29	NA	29-29
SSC00014	11554	Sibling	Control	Male	FMR1	CGG	3	Y	29	NA	29-29
SSC02171	11555	Father	Control	Male	FMR1	CGG	3	Y	31	NA	31-31
SSC02167	11555	Mother	Control	Female	FMR1	CGG	3	30	30	30-30	30-30
SSC12972	11555	Proband	Case	Female	FMR1	CGG	3	30	31	30-30	31-31
SSC00868	11556	Father	Control	Male	FMR1	CGG	3	Y	29	NA	29-29
SSC00867	11556	Mother	Control	Female	FMR1	CGG	3	31	31	31-31	31-31
SSC00899	11556	Proband	Affected	Male	FMR1	CGG	3	Y	31	NA	31-31
SSC00924	11556	Sibling	Control	Female	FMR1	CGG	3	29	31	29-29	31-31
SSC01949	11558	Father	Control	Male	FMR1	CGG	3	Y	31	NA	31-31
SSC01948	11558	Mother	Control	Female	FMR1	CGG	3	20	30	20-20	30-30
SSC01947	11558	Proband	Case	Male	FMR1	CGG	3	Y	20	NA	20-20
SSC02523	11561	Father	Control	Male	FMR1	CGG	3	Y	29	NA	29-29
SSC02509	11561	Mother	Control	Female	FMR1	CGG	3	30	35	30-30	35-54
SSC02501	11561	Proband	Case	Male	FMR1	CGG	3	Y	39	NA	39-39
SSC02524	11561	Sibling	Control	Male	FMR1	CGG	3	Y	39	NA	39-39
SSC02149	11563	Father	Control	Male	FMR1	CGG	3	Y	29	NA	29-29
SSC02144	11563	Mother	Control	Female	FMR1	CGG	3	23	30	23-23	30-30
SSC02139	11563	Proband	Case	Male	FMR1	CGG	3	Y	30	NA	30-30
SSC02150	11563	Sibling	Control	Female	FMR1	CGG	3	23	29	23-23	29-29
SSC02347	11564	Father	Control	Male	FMR1	CGG	3	Y	32	NA	32-32
SSC02337	11564	Mother	Control	Female	FMR1	CGG	3	30	31	30-30	31-31
SSC02329	11564	Proband	Case	Male	FMR1	CGG	3	Y	30	NA	30-30
SSC02348	11564	Sibling	Control	Female	FMR1	CGG	3	30	32	30-30	32-32
SSC00256	11565	Father	Control	Male	FMR1	CGG	3	Y	38	NA	38-38
SSC00255	11565	Mother	Control	Female	FMR1	CGG	3	29	31	29-29	31-31
SSC00259	11565	Proband	Case	Male	FMR1	CGG	3	Y	29	NA	29-29
SSC00262	11565	Sibling	Control	Male	FMR1	CGG	3	Y	31	NA	31-31
SSC02594	11566	Father	Control	Male	FMR1	CGG	3	Y	20	NA	20-20
SSC02587	11566	Mother	Control	Female	FMR1	CGG	3	20	31	20-20	31-31
SSC02581	11566	Proband	Case	Male	FMR1	CGG	3	Y	20	NA	20-20
SSC00671	11568	Father	Control	Male	FMR1	CGG	3	Y	30	NA	30-30
SSC00670	11568	Mother	Control	Female	FMR1	CGG	3	29	30	29-29	30-30
SSC00669	11568	Proband	Case	Female	FMR1	CGG	3	29	30	29-29	30-30
SSC00672	11568	Sibling	Control	Female	FMR1	CGG	3	30	30	30-30	30-30
SSC00856	11569	Father	Control	Male	FMR1	CGG	3	Y	31	NA	31-31
SSC00855	11569	Mother	Control	Female	FMR1	CGG	3	29	30	29-29	30-30
SSC00849	11569	Proband	Case	Female	FMR1	CGG	3	30	31	30-30	31-31
SSC00857	11569	Sibling	Control	Male	FMR1	CGG	3	Y	29	NA	29-29
SSC03010	11571	Father	Control	Male	FMR1	CGG	3	Y	25	NA	25-25
SSC02631	11571	Mother	Control	Female	FMR1	CGG	3	30	31	30-30	31-31
SSC02626	11571	Proband	Case	Male	FMR1	CGG	3	Y	30	NA	30-30
SSC02636	11571	Sibling	Control	Female	FMR1	CGG	3	25	31	25-25	31-31
SSC02123	11572	Father	Control	Male	FMR1	CGG	3	Y	0	NA	0-714
SSC02121	11572	Mother	Control	Female	FMR1	CGG	3	14	14	0-189	14-576
SSC12236	11572	Proband	Case	Male	FMR1	CGG	3	Y	15	NA	15-81
SSC02124	11572	Sibling	Control	Female	FMR1	CGG	3	23	23	6-23	23-155
SSC02870	11573	Father	Control	Male	FMR1	CGG	3	Y	30	NA	30-30
SSC02865	11573	Mother	Control	Female	FMR1	CGG	3	30	47	30-30	47-60
SSC02859	11573	Proband	Affected	Male	FMR1	CGG	3	Y	42	NA	41-52
SSC02869	11573	Sibling	Control	Female	FMR1	CGG	3	30	33	30-30	30-45
SSC01986	11575	Father	Control	Male	FMR1	CGG	3	Y	30	NA	30-30
SSC01987	11575	Mother	Control	Female	FMR1	CGG	3	29	30	29-29	30-30
SSC01981	11575	Proband	Case	Male	FMR1	CGG	3	Y	30	NA	30-30
SSC01988	11575	Sibling	Control	Female	FMR1	CGG	3	29	30	29-29	30-30
SSC02324	11577	Father	Control	Male	FMR1	CGG	3	Y	30	NA	30-30
SSC12264	11577	Mother	Control	Female	FMR1	CGG	3	20	29	20-20	29-29
SSC02319	11577	Proband	Case	Male	FMR1	CGG	3	Y	20	NA	20-20
SSC02325	11577	Sibling	Control	Male	FMR1	CGG	3	Y	30	NA	30-30
SSC00232	11578	Father	Control	Male	FMR1	CGG	3	Y	39	NA	39-39
SSC00231	11578	Mother	Control	Female	FMR1	CGG	3	20	30	20-20	30-30
SSC00226	11578	Proband	Case	Male	FMR1	CGG	3	Y	30	NA	30-30
SSC00233	11578	Sibling	Control	Male	FMR1	CGG	3	Y	20	NA	20-20
SSC01967	11580	Father	Control	Male	FMR1	CGG	3	Y	30	NA	30-30
SSC01968	11580	Mother	Control	Female	FMR1	CGG	3	26	29	26-26	29-43
SSC01959	11580	Proband	Case	Male	FMR1	CGG	3	Y	30	NA	30-30
SSC01969	11580	Sibling	Control	Male	FMR1	CGG	3	Y	26	NA	26-26
SSC00628	11581	Father	Control	Male	FMR1	CGG	3	Y	20	NA	20-20
SSC00627	11581	Mother	Control	Female	FMR1	CGG	3	23	30	23-23	30-30
SSC00624	11581	Proband	Case	Male	FMR1	CGG	3	Y	23	NA	23-23
SSC00629	11581	Sibling	Control	Male	FMR1	CGG	3	Y	30	NA	30-30
SSC02447	11583	Father	Control	Male	FMR1	CGG	3	Y	30	NA	30-30
SSC02236	11583	Mother	Control	Female	FMR1	CGG	3	29	30	29-29	30-30
SSC02231	11583	Proband	Case	Male	FMR1	CGG	3	Y	29	NA	29-29
SSC02041	11584	Father	Control	Male	FMR1	CGG	3	Y	30	NA	30-30
SSC02040	11584	Mother	Control	Female	FMR1	CGG	3	20	23	20-20	23-23
SSC02035	11584	Proband	Case	Male	FMR1	CGG	3	Y	23	NA	23-23
SSC02042	11584	Sibling	Control	Male	FMR1	CGG	3	Y	23	NA	23-23
SSC00175	11587	Father	Control	Male	FMR1	CGG	3	Y	42	NA	42-42
SSC00174	11587	Mother	Control	Female	FMR1	CGG	3	29	30	29-29	30-30
SSC00172	11587	Proband	Case	Male	FMR1	CGG	3	Y	30	NA	30-30
SSC00176	11587	Sibling	Control	Female	FMR1	CGG	3	30	42	30-30	42-42
SSC01005	11590	Father	Control	Male	FMR1	CGG	3	Y	31	NA	31-31
SSC00853	11590	Mother	Control	Female	FMR1	CGG	3	23	31	23-23	31-31
SSC00848	11590	Proband	Case	Male	FMR1	CGG	3	Y	23	NA	23-23
SSC00854	11590	Sibling	Control	Female	FMR1	CGG	3	23	31	23-23	31-31
SSC03059	11592	Father	Control	Male	FMR1	CGG	3	Y	29	NA	29-29
SSC03019	11592	Mother	Control	Female	FMR1	CGG	3	30	36	30-30	36-36
SSC03014	11592	Proband	Case	Male	FMR1	CGG	3	Y	36	NA	36-36
SSC03060	11592	Sibling	Control	Female	FMR1	CGG	3	29	30	29-29	30-30
SSC00663	11597	Father	Control	Male	FMR1	CGG	3	Y	30	NA	30-30
SSC00664	11597	Mother	Control	Female	FMR1	CGG	3	30	51	30-30	47-61
SSC00661	11597	Proband	Case	Male	FMR1	CGG	3	Y	30	NA	30-30
SSC00665	11597	Sibling	Control	Male	FMR1	CGG	3	Y	30	NA	30-30
SSC02760	11599	Father	Unaffected	Male	FMR1	CGG	3	Y	56	NA	51-81
SSC02742	11599	Mother	Control	Female	FMR1	CGG	3	21	26	21-21	26-26
SSC02730	11599	Proband	Case	Male	FMR1	CGG	3	Y	21	NA	21-21
SSC02761	11599	Sibling	Control	Male	FMR1	CGG	3	Y	21	NA	21-21
SSC03128	11600	Father	Control	Male	FMR1	CGG	3	Y	30	NA	30-30
SSC03330	11600	Mother	Control	Female	FMR1	CGG	3	31	31	31-31	31-31
SSC03113	11600	Proband	Case	Male	FMR1	CGG	3	Y	31	NA	31-31
SSC03129	11600	Sibling	Control	Male	FMR1	CGG	3	Y	31	NA	31-31
SSC03882	11601	Father	Control	Male	FMR1	CGG	3	Y	32	NA	32-32
SSC02866	11601	Mother	Control	Female	FMR1	CGG	3	23	29	23-23	29-29
SSC02860	11601	Proband	Case	Male	FMR1	CGG	3	Y	23	NA	23-23
SSC02867	11601	Sibling	Control	Male	FMR1	CGG	3	Y	29	NA	29-29
SSC03516	11604	Father	Control	Male	FMR1	CGG	3	Y	30	NA	30-30
SSC03597	11604	Mother	Control	Female	FMR1	CGG	3	30	35	30-30	35-35
SSC03594	11604	Proband	Case	Female	FMR1	CGG	3	30	35	30-30	35-35
SSC04481	11608	Father	Control	Male	FMR1	CGG	3	Y	30	NA	30-30
SSC04468	11608	Mother	Control	Female	FMR1	CGG	3	29	32	29-29	32-32
SSC04458	11608	Proband	Case	Male	FMR1	CGG	3	Y	32	NA	32-32
SSC03308	11609	Father	Control	Male	FMR1	CGG	3	Y	31	NA	31-31
SSC03299	11609	Mother	Control	Female	FMR1	CGG	3	23	31	23-23	31-31
SSC03292	11609	Proband	Case	Male	FMR1	CGG	3	Y	23	NA	23-23
SSC02902	11610	Father	Control	Male	FMR1	CGG	3	Y	30	NA	30-30
SSC02894	11610	Mother	Control	Female	FMR1	CGG	3	29	30	29-29	30-30
SSC02889	11610	Proband	Case	Male	FMR1	CGG	3	Y	29	NA	29-29
SSC02903	11610	Sibling	Control	Male	FMR1	CGG	3	Y	30	NA	30-30
SSC02351	11611	Father	Control	Male	FMR1	CGG	3	Y	25	NA	25-25
SSC02339	11611	Mother	Control	Female	FMR1	CGG	3	29	30	29-29	30-30
SSC02331	11611	Proband	Case	Female	FMR1	CGG	3	25	30	25-25	30-30
SSC11433	11611	Sibling	Control	Male	FMR1	CGG	3	Y	29	NA	29-29
SSC03089	11612	Father	Control	Male	FMR1	CGG	3	Y	30	NA	30-30
SSC03076	11612	Mother	Control	Female	FMR1	CGG	3	31	31	31-31	31-31
SSC03068	11612	Proband	Case	Male	FMR1	CGG	3	Y	31	NA	31-31
SSC02898	11615	Father	Control	Male	FMR1	CGG	3	Y	20	NA	20-20
SSC02892	11615	Mother	Control	Female	FMR1	CGG	3	20	30	20-20	30-30
SSC02887	11615	Proband	Case	Male	FMR1	CGG	3	Y	20	NA	20-20
SSC02899	11615	Sibling	Control	Female	FMR1	CGG	3	20	30	20-20	30-30
SSC04006	11616	Father	Control	Male	FMR1	CGG	3	Y	30	NA	30-30
SSC03989	11616	Proband	Case	Male	FMR1	CGG	3	Y	30	NA	30-30
SSC05363	11617	Father	Control	Male	FMR1	CGG	3	Y	30	NA	30-30
SSC05356	11617	Mother	Control	Female	FMR1	CGG	3	30	31	30-30	31-31
SSC05350	11617	Proband	Case	Male	FMR1	CGG	3	Y	31	NA	31-31
SSC03466	11619	Father	Control	Male	FMR1	CGG	3	Y	29	NA	29-29
SSC03476	11619	Mother	Control	Female	FMR1	CGG	3	24	30	24-24	30-30
SSC03471	11619	Proband	Case	Male	FMR1	CGG	3	Y	30	NA	30-30
SSC03101	11620	Father	Control	Male	FMR1	CGG	3	Y	30	NA	30-30
SSC03097	11620	Mother	Control	Female	FMR1	CGG	3	20	30	20-20	30-30
SSC03094	11620	Proband	Case	Male	FMR1	CGG	3	Y	30	NA	30-30
SSC03100	11620	Sibling	Control	Female	FMR1	CGG	3	30	30	30-30	30-30
SSC06694	11621	Father	Control	Male	FMR1	CGG	3	Y	30	NA	30-30
SSC06691	11621	Mother	Control	Female	FMR1	CGG	3	22	31	22-22	31-31
SSC06689	11621	Proband	Case	Male	FMR1	CGG	3	Y	22	NA	22-22
SSC03433	11622	Father	Control	Male	FMR1	CGG	3	Y	29	NA	29-29
SSC03425	11622	Mother	Control	Female	FMR1	CGG	3	30	30	28-30	30-43
SSC03419	11622	Proband	Case	Male	FMR1	CGG	3	Y	30	NA	30-30
SSC03434	11622	Sibling	Control	Female	FMR1	CGG	3	29	30	29-29	30-30
SSC03022	11625	Father	Control	Male	FMR1	CGG	3	Y	30	NA	30-30
SSC03018	11625	Mother	Control	Female	FMR1	CGG	3	29	36	29-29	36-36
SSC03013	11625	Proband	Case	Male	FMR1	CGG	3	Y	29	NA	29-29
SSC03023	11625	Sibling	Control	Male	FMR1	CGG	3	Y	29	NA	29-29
SSC02788	11627	Father	Control	Male	FMR1	CGG	3	Y	29	NA	29-29
SSC02783	11627	Mother	Control	Female	FMR1	CGG	3	30	32	30-30	32-32
SSC02779	11627	Proband	Case	Male	FMR1	CGG	3	Y	32	NA	32-32
SSC02789	11627	Sibling	Control	Female	FMR1	CGG	3	29	30	29-29	30-30
SSC04441	11628	Father	Control	Male	FMR1	CGG	3	Y	30	NA	30-30
SSC03791	11628	Proband	Case	Male	FMR1	CGG	3	Y	24	NA	24-24
SSC03047	11630	Father	Control	Male	FMR1	CGG	3	Y	29	NA	29-29
SSC03042	11630	Mother	Control	Female	FMR1	CGG	3	29	30	29-29	30-30
SSC03039	11630	Proband	Case	Male	FMR1	CGG	3	Y	30	NA	30-40
SSC03048	11630	Sibling	Control	Male	FMR1	CGG	3	Y	29	NA	29-29
SSC03086	11634	Father	Control	Male	FMR1	CGG	3	Y	30	NA	30-30
SSC03074	11634	Mother	Control	Female	FMR1	CGG	3	29	33	29-29	33-38
SSC03066	11634	Proband	Case	Male	FMR1	CGG	3	Y	33	NA	33-33
SSC03087	11634	Sibling	Control	Male	FMR1	CGG	3	Y	29	NA	29-29
SSC03365	11638	Father	Control	Male	FMR1	CGG	3	Y	30	NA	30-30
SSC03218	11638	Mother	Control	Female	FMR1	CGG	3	19	29	19-19	29-29
SSC03347	11638	Proband	Case	Male	FMR1	CGG	3	Y	29	NA	29-29
SSC03223	11638	Sibling	Control	Male	FMR1	CGG	3	Y	19	NA	19-19
SSC00623	11641	Father	Control	Male	FMR1	CGG	3	Y	30	NA	30-30
SSC00621	11641	Mother	Control	Female	FMR1	CGG	3	23	29	23-23	29-29
SSC00604	11641	Proband	Case	Male	FMR1	CGG	3	Y	23	NA	23-23
SSC00622	11641	Sibling	Control	Male	FMR1	CGG	3	Y	29	NA	29-29
SSC02855	11642	Father	Control	Male	FMR1	CGG	3	Y	31	NA	31-31
SSC02853	11642	Mother	Control	Female	FMR1	CGG	3	26	30	26-26	30-30
SSC02851	11642	Proband	Case	Male	FMR1	CGG	3	Y	26	NA	26-26
SSC02856	11642	Sibling	Control	Female	FMR1	CGG	3	30	31	30-30	31-31
SSC03126	11644	Father	Control	Male	FMR1	CGG	3	Y	30	NA	30-30
SSC03006	11644	Mother	Control	Female	FMR1	CGG	3	29	30	29-29	30-30
SSC03004	11644	Proband	Case	Male	FMR1	CGG	3	Y	30	NA	30-30
SSC03127	11644	Sibling	Control	Female	FMR1	CGG	3	29	30	29-29	30-30
SSC03402	11645	Father	Control	Male	FMR1	CGG	3	Y	30	NA	30-30
SSC03397	11645	Mother	Control	Female	FMR1	CGG	3	29	29	29-29	29-29
SSC03394	11645	Proband	Case	Male	FMR1	CGG	3	Y	29	NA	29-29
SSC03403	11645	Sibling	Control	Female	FMR1	CGG	3	29	30	29-29	30-30
SSC02173	11646	Father	Control	Male	FMR1	CGG	3	Y	46	NA	46-54
SSC02168	11646	Mother	Control	Female	FMR1	CGG	3	20	22	20-20	22-22
SSC02164	11646	Proband	Case	Male	FMR1	CGG	3	Y	22	NA	22-22
SSC09454	11646	Sibling	Control	Male	FMR1	CGG	3	Y	22	NA	22-22
SSC06879	11651	Father	Control	Male	FMR1	CGG	3	Y	30	NA	30-30
SSC06875	11651	Mother	Control	Female	FMR1	CGG	3	29	29	29-29	29-29
SSC06880	11651	Proband	Case	Male	FMR1	CGG	3	Y	29	NA	29-29
SSC06881	11651	Sibling	Control	Female	FMR1	CGG	3	29	30	29-29	30-30
SSC04684	11653	Father	Control	Male	FMR1	CGG	3	Y	20	NA	20-20
SSC04678	11653	Mother	Control	Female	FMR1	CGG	3	30	30	22-30	30-49
SSC04674	11653	Proband	Case	Male	FMR1	CGG	3	Y	31	NA	31-31
SSC04685	11653	Sibling	Control	Male	FMR1	CGG	3	Y	30	NA	30-30
SSC04316	11654	Father	Control	Male	FMR1	CGG	3	Y	38	NA	38-38
SSC04314	11654	Mother	Control	Female	FMR1	CGG	3	29	41	29-29	41-53
SSC04312	11654	Proband	Case	Female	FMR1	CGG	3	38	41	38-38	41-41
SSC04317	11654	Sibling	Control	Female	FMR1	CGG	3	29	38	29-29	38-38
SSC03551	11657	Father	Control	Male	FMR1	CGG	3	Y	26	NA	26-26
SSC03160	11657	Mother	Control	Female	FMR1	CGG	3	30	36	30-30	36-36
SSC03540	11657	Proband	Case	Male	FMR1	CGG	3	Y	30	NA	30-30
SSC03552	11657	Sibling	Control	Female	FMR1	CGG	3	26	36	26-26	36-36
SSC02967	11659	Father	Control	Male	FMR1	CGG	3	Y	31	NA	31-31
SSC02964	11659	Mother	Control	Female	FMR1	CGG	3	20	30	20-20	30-30
SSC02962	11659	Proband	Case	Female	FMR1	CGG	3	30	31	30-30	31-31
SSC02968	11659	Sibling	Control	Female	FMR1	CGG	3	20	31	20-20	31-31
SSC03508	11660	Father	Control	Male	FMR1	CGG	3	Y	30	NA	30-30
SSC03498	11660	Mother	Control	Female	FMR1	CGG	3	29	30	29-29	30-30
SSC03496	11660	Proband	Case	Female	FMR1	CGG	3	29	30	29-29	30-30
SSC03044	11664	Father	Control	Male	FMR1	CGG	3	Y	30	NA	30-30
SSC03041	11664	Mother	Control	Female	FMR1	CGG	3	29	31	29-29	31-31
SSC03559	11664	Proband	Case	Male	FMR1	CGG	3	Y	29	NA	29-29
SSC03046	11664	Sibling	Control	Male	FMR1	CGG	3	Y	31	NA	31-31
SSC03945	11665	Father	Control	Male	FMR1	CGG	3	Y	30	NA	30-30
SSC03944	11665	Mother	Control	Female	FMR1	CGG	3	23	40	23-23	40-40
SSC03943	11665	Proband	Case	Male	FMR1	CGG	3	Y	23	NA	23-23
SSC03946	11665	Sibling	Control	Male	FMR1	CGG	3	Y	40	NA	40-40
SSC03311	11666	Father	Control	Male	FMR1	CGG	3	Y	41	NA	41-41
SSC03301	11666	Mother	Control	Female	FMR1	CGG	3	30	30	30-30	30-30
SSC03294	11666	Proband	Case	Male	FMR1	CGG	3	Y	30	NA	30-30
SSC03312	11666	Sibling	Control	Male	FMR1	CGG	3	Y	30	NA	30-30
SSC03036	11671	Father	Control	Male	FMR1	CGG	3	Y	23	NA	23-23
SSC03034	11671	Mother	Control	Female	FMR1	CGG	3	30	30	30-30	30-30
SSC03032	11671	Proband	Case	Male	FMR1	CGG	3	Y	30	NA	30-30
SSC03037	11671	Sibling	Control	Male	FMR1	CGG	3	Y	30	NA	30-30
SSC03210	11673	Father	Control	Male	FMR1	CGG	3	Y	30	NA	30-30
SSC03206	11673	Mother	Control	Female	FMR1	CGG	3	20	30	20-20	30-30
SSC03203	11673	Proband	Case	Male	FMR1	CGG	3	Y	30	NA	30-30
SSC03211	11673	Sibling	Control	Male	FMR1	CGG	3	Y	30	NA	30-30
SSC02349	11676	Father	Control	Male	FMR1	CGG	3	Y	27	NA	27-27
SSC02338	11676	Mother	Control	Female	FMR1	CGG	3	29	30	29-29	30-30
SSC02330	11676	Proband	Case	Female	FMR1	CGG	3	27	30	27-27	30-30
SSC02350	11676	Sibling	Control	Female	FMR1	CGG	3	27	29	27-27	29-29
SSC03225	11677	Father	Control	Male	FMR1	CGG	3	Y	23	NA	23-23
SSC03427	11677	Mother	Control	Female	FMR1	CGG	3	30	39	30-30	39-39
SSC03408	11677	Proband	Case	Male	FMR1	CGG	3	Y	30	NA	30-30
SSC03414	11677	Sibling	Control	Female	FMR1	CGG	3	23	39	23-23	39-39
SSC12187	11678	Father	Control	Male	FMR1	CGG	3	Y	23	NA	23-23
SSC03073	11678	Mother	Control	Female	FMR1	CGG	3	30	30	30-30	30-30
SSC12185	11678	Proband	Case	Male	FMR1	CGG	3	Y	30	NA	30-30
SSC03085	11678	Sibling	Control	Male	FMR1	CGG	3	Y	30	NA	30-30
SSC03270	11679	Father	Control	Male	FMR1	CGG	3	Y	30	NA	30-30
SSC03265	11679	Mother	Control	Female	FMR1	CGG	3	20	20	20-20	20-20
SSC03262	11679	Proband	Case	Male	FMR1	CGG	3	Y	20	NA	20-20
SSC03271	11679	Sibling	Control	Male	FMR1	CGG	3	Y	20	NA	20-20
SSC03435	11681	Father	Control	Male	FMR1	CGG	3	Y	29	NA	29-29
SSC03625	11681	Mother	Control	Female	FMR1	CGG	3	23	31	23-23	31-31
SSC03620	11681	Proband	Case	Male	FMR1	CGG	3	Y	23	NA	23-23
SSC02900	11685	Father	Control	Male	FMR1	CGG	3	Y	30	NA	30-30
SSC02893	11685	Mother	Control	Female	FMR1	CGG	3	20	29	20-20	29-29
SSC02888	11685	Proband	Case	Male	FMR1	CGG	3	Y	29	NA	29-29
SSC02901	11685	Sibling	Control	Male	FMR1	CGG	3	Y	29	NA	29-29
SSC03640	11689	Father	Control	Male	FMR1	CGG	3	Y	31	NA	31-31
SSC03282	11689	Mother	Control	Female	FMR1	CGG	3	25	34	25-25	34-34
SSC03278	11689	Proband	Case	Male	FMR1	CGG	3	Y	25	NA	25-25
SSC03404	11689	Sibling	Control	Female	FMR1	CGG	3	25	31	25-25	31-31
SSC02958	11691	Father	Control	Male	FMR1	CGG	3	Y	30	NA	30-30
SSC02954	11691	Mother	Control	Female	FMR1	CGG	3	30	32	30-30	32-32
SSC02952	11691	Proband	Case	Male	FMR1	CGG	3	Y	30	NA	30-30
SSC02959	11691	Sibling	Control	Male	FMR1	CGG	3	Y	30	NA	30-30
SSC03432	11693	Father	Control	Male	FMR1	CGG	3	Y	20	NA	20-20
SSC03424	11693	Mother	Control	Female	FMR1	CGG	3	29	30	29-29	30-30
SSC03418	11693	Proband	Case	Male	FMR1	CGG	3	Y	30	NA	30-30
SSC03309	11694	Father	Control	Male	FMR1	CGG	3	Y	27	NA	27-27
SSC03300	11694	Mother	Control	Female	FMR1	CGG	3	23	30	23-23	30-30
SSC03293	11694	Proband	Case	Male	FMR1	CGG	3	Y	23	NA	23-23
SSC03310	11694	Sibling	Control	Female	FMR1	CGG	3	27	30	27-27	30-30
SSC02590	11696	Father	Control	Male	FMR1	CGG	3	Y	20	NA	20-20
SSC02584	11696	Mother	Control	Female	FMR1	CGG	3	23	29	23-23	29-29
SSC02579	11696	Proband	Case	Male	FMR1	CGG	3	Y	29	NA	29-29
SSC02591	11696	Sibling	Control	Male	FMR1	CGG	3	Y	29	NA	29-29
SSC00685	11698	Father	Control	Male	FMR1	CGG	3	Y	31	NA	31-31
SSC00684	11698	Mother	Control	Female	FMR1	CGG	3	29	30	29-29	30-30
SSC12954	11698	Proband	Case	Female	FMR1	CGG	3	30	31	30-31	31-31
SSC03267	11700	Father	Unaffected	Male	FMR1	CGG	3	Y	57	NA	51-79
SSC03251	11700	Mother	Control	Female	FMR1	CGG	3	29	30	29-29	30-30
SSC03248	11700	Proband	Case	Male	FMR1	CGG	3	Y	29	NA	29-29
SSC03255	11700	Sibling	Unaffected	Female	FMR1	CGG	3	29	70	29-29	56-107
SSC03550	11704	Father	Control	Male	FMR1	CGG	3	Y	30	NA	30-30
SSC03545	11704	Mother	Control	Female	FMR1	CGG	3	20	29	20-20	29-29
SSC03539	11704	Proband	Case	Male	FMR1	CGG	3	Y	29	NA	29-29
SSC03186	11707	Father	Control	Male	FMR1	CGG	3	Y	23	NA	23-23
SSC03178	11707	Mother	Control	Female	FMR1	CGG	3	30	41	30-30	41-50
SSC03170	11707	Proband	Case	Male	FMR1	CGG	3	Y	41	NA	41-41
SSC03187	11707	Sibling	Control	Female	FMR1	CGG	3	23	30	23-23	30-30
SSC05836	11709	Father	Control	Male	FMR1	CGG	3	Y	30	NA	30-30
SSC05831	11709	Mother	Control	Female	FMR1	CGG	3	30	32	30-30	32-41
SSC05825	11709	Proband	Case	Female	FMR1	CGG	3	30	30	30-30	30-30
SSC03360	11710	Father	Control	Male	FMR1	CGG	3	Y	40	NA	40-40
SSC03352	11710	Mother	Control	Female	FMR1	CGG	3	30	30	30-30	30-30
SSC03343	11710	Proband	Case	Male	FMR1	CGG	3	Y	30	NA	30-30
SSC03166	11711	Father	Control	Male	FMR1	CGG	3	Y	31	NA	31-31
SSC03162	11711	Mother	Control	Female	FMR1	CGG	3	30	32	30-30	32-32
SSC03158	11711	Proband	Case	Male	FMR1	CGG	3	Y	30	NA	30-30
SSC03167	11711	Sibling	Control	Male	FMR1	CGG	3	Y	32	NA	32-32
SSC03339	11712	Father	Control	Male	FMR1	CGG	3	Y	30	NA	30-30
SSC03331	11712	Mother	Control	Female	FMR1	CGG	3	29	30	29-29	30-30
SSC03326	11712	Proband	Case	Male	FMR1	CGG	3	Y	30	NA	30-30
SSC03341	11712	Sibling	Control	Female	FMR1	CGG	3	30	30	30-30	30-30
SSC03031	11714	Father	Control	Male	FMR1	CGG	3	Y	30	NA	30-30
SSC03030	11714	Mother	Control	Female	FMR1	CGG	3	22	30	22-22	30-30
SSC03002	11714	Proband	Case	Male	FMR1	CGG	3	Y	30	NA	30-30
SSC03007	11714	Sibling	Control	Male	FMR1	CGG	3	Y	22	NA	22-22
SSC03938	11715	Father	Control	Male	FMR1	CGG	3	Y	23	NA	23-23
SSC03934	11715	Mother	Control	Female	FMR1	CGG	3	26	32	26-26	32-32
SSC03932	11715	Proband	Case	Male	FMR1	CGG	3	Y	26	NA	26-26
SSC03939	11715	Sibling	Control	Female	FMR1	CGG	3	23	32	23-23	32-32
SSC04064	11716	Father	Control	Male	FMR1	CGG	3	Y	30	NA	30-30
SSC04052	11716	Mother	Control	Female	FMR1	CGG	3	29	32	29-29	32-32
SSC04044	11716	Proband	Case	Male	FMR1	CGG	3	Y	32	NA	32-32
SSC04065	11716	Sibling	Control	Male	FMR1	CGG	3	Y	29	NA	29-29
SSC03700	11718	Father	Control	Male	FMR1	CGG	3	Y	32	NA	32-32
SSC03686	11718	Mother	Control	Female	FMR1	CGG	3	29	38	29-29	38-38
SSC03676	11718	Proband	Case	Male	FMR1	CGG	3	Y	29	NA	29-29
SSC03701	11718	Sibling	Control	Female	FMR1	CGG	3	32	40	32-32	40-47
SSC03500	11720	Father	Control	Male	FMR1	CGG	3	Y	30	NA	30-30
SSC03055	11720	Mother	Control	Female	FMR1	CGG	3	29	30	29-29	30-30
SSC03053	11720	Proband	Case	Male	FMR1	CGG	3	Y	29	NA	29-29
SSC03057	11720	Sibling	Control	Female	FMR1	CGG	3	29	30	29-29	30-30
SSC03450	11721	Father	Control	Male	FMR1	CGG	3	Y	32	NA	32-32
SSC03446	11721	Mother	Control	Female	FMR1	CGG	3	22	30	22-22	30-30
SSC03441	11721	Proband	Case	Male	FMR1	CGG	3	Y	30	NA	30-30
SSC03451	11721	Sibling	Control	Male	FMR1	CGG	3	Y	22	NA	22-22
SSC04801	11722	Father	Control	Male	FMR1	CGG	3	Y	30	NA	30-30
SSC04798	11722	Mother	Control	Female	FMR1	CGG	3	30	32	30-30	32-41
SSC04794	11722	Proband	Case	Male	FMR1	CGG	3	Y	30	NA	30-30
SSC04802	11722	Sibling	Control	Male	FMR1	CGG	3	Y	30	NA	30-30
SSC03370	11723	Father	Control	Male	FMR1	CGG	3	Y	30	NA	30-30
SSC03358	11723	Mother	Control	Female	FMR1	CGG	3	30	30	30-30	30-30
SSC03350	11723	Proband	Case	Male	FMR1	CGG	3	Y	30	NA	30-30
SSC03371	11723	Sibling	Control	Female	FMR1	CGG	3	30	30	30-30	30-30
SSC03220	11724	Father	Control	Male	FMR1	CGG	3	Y	30	NA	30-30
SSC03217	11724	Mother	Control	Female	FMR1	CGG	3	30	30	30-30	30-30
SSC03213	11724	Proband	Case	Male	FMR1	CGG	3	Y	30	NA	30-30
SSC03221	11724	Sibling	Control	Female	FMR1	CGG	3	30	30	30-30	30-30
SSC05648	11726	Father	Unaffected	Male	FMR1	CGG	3	Y	37	NA	37-37
SSC05636	11726	Mother	Control	Female	FMR1	CGG	3	29	31	29-29	31-31
SSC05630	11726	Proband	Case	Male	FMR1	CGG	3	Y	29	NA	29-29
SSC05649	11726	Sibling	Control	Male	FMR1	CGG	3	Y	29	NA	29-29
SSC03771	11729	Father	Control	Male	FMR1	CGG	3	Y	31	NA	31-31
SSC03768	11729	Mother	Control	Female	FMR1	CGG	3	23	24	23-23	24-24
SSC03766	11729	Proband	Case	Male	FMR1	CGG	3	Y	23	NA	23-23
SSC03772	11729	Sibling	Control	Female	FMR1	CGG	3	24	31	24-24	31-31
SSC03257	11730	Father	Control	Male	FMR1	CGG	3	Y	30	NA	30-30
SSC03118	11730	Mother	Control	Female	FMR1	CGG	3	29	30	29-29	30-30
SSC03114	11730	Proband	Case	Male	FMR1	CGG	3	Y	30	NA	30-30
SSC03130	11730	Sibling	Control	Female	FMR1	CGG	3	30	30	30-30	30-30
SSC03430	11731	Father	Control	Male	FMR1	CGG	3	Y	20	NA	20-20
SSC03423	11731	Mother	Control	Female	FMR1	CGG	3	29	30	29-29	30-30
SSC03417	11731	Proband	Case	Male	FMR1	CGG	3	Y	29	NA	29-29
SSC03431	11731	Sibling	Control	Female	FMR1	CGG	3	20	29	20-20	29-29
SSC03239	11733	Father	Control	Male	FMR1	CGG	3	Y	30	NA	30-30
SSC03233	11733	Mother	Unaffected	Female	FMR1	CGG	3	30	31	30-30	31-31
SSC03229	11733	Proband	Case	Female	FMR1	CGG	3	30	30	30-30	30-30
SSC03008	11736	Father	Control	Male	FMR1	CGG	3	Y	30	NA	30-30
SSC03005	11736	Mother	Control	Female	FMR1	CGG	3	30	30	22-30	30-30
SSC03003	11736	Proband	Case	Male	FMR1	CGG	3	Y	30	NA	30-30
SSC03009	11736	Sibling	Control	Female	FMR1	CGG	3	30	30	30-30	30-30
SSC03081	11740	Father	Control	Male	FMR1	CGG	3	Y	30	NA	30-30
SSC03072	11740	Mother	Control	Female	FMR1	CGG	3	30	30	30-30	30-31
SSC03064	11740	Proband	Case	Male	FMR1	CGG	3	Y	30	NA	30-30
SSC03082	11740	Sibling	Control	Male	FMR1	CGG	3	Y	30	NA	30-30
SSC03253	11749	Father	Control	Male	FMR1	CGG	3	Y	23	NA	23-23
SSC03250	11749	Mother	Control	Female	FMR1	CGG	3	29	30	29-29	29-30
SSC03247	11749	Proband	Case	Male	FMR1	CGG	3	Y	29	NA	29-29
SSC03254	11749	Sibling	Control	Male	FMR1	CGG	3	Y	29	NA	29-29
SSC03484	11753	Father	Control	Male	FMR1	CGG	3	Y	31	NA	31-31
SSC03479	11753	Mother	Control	Female	FMR1	CGG	3	24	30	24-24	30-30
SSC03474	11753	Proband	Case	Male	FMR1	CGG	3	Y	24	NA	24-24
SSC03485	11753	Sibling	Control	Female	FMR1	CGG	3	30	31	30-30	31-31
SSC03190	11765	Father	Control	Male	FMR1	CGG	3	Y	29	NA	29-29
SSC03181	11765	Mother	Control	Female	FMR1	CGG	3	20	31	20-20	31-31
SSC03173	11765	Proband	Case	Male	FMR1	CGG	3	Y	20	NA	20-20
SSC03191	11765	Sibling	Control	Female	FMR1	CGG	3	29	31	29-29	31-31
SSC03151	11766	Father	Control	Male	FMR1	CGG	3	Y	20	NA	20-20
SSC03140	11766	Mother	Control	Female	FMR1	CGG	3	23	30	23-23	30-30
SSC03134	11766	Proband	Case	Male	FMR1	CGG	3	Y	23	NA	23-23
SSC03152	11766	Sibling	Control	Female	FMR1	CGG	3	20	23	20-20	23-23
SSC03361	11768	Father	Control	Male	FMR1	CGG	3	Y	29	NA	29-29
SSC03353	11768	Mother	Control	Female	FMR1	CGG	3	30	30	30-30	30-33
SSC03344	11768	Proband	Case	Male	FMR1	CGG	3	Y	30	NA	30-30
SSC03362	11768	Sibling	Control	Female	FMR1	CGG	3	29	30	29-29	30-30
SSC04047	11772	Mother	Control	Female	FMR1	CGG	3	30	32	30-30	32-32
SSC04040	11772	Proband	Case	Male	FMR1	CGG	3	Y	30	NA	30-30
SSC11491	11773	Father	Control	Male	FMR1	CGG	3	Y	39	NA	39-39
SSC03398	11773	Mother	Control	Female	FMR1	CGG	3	30	30	30-30	30-30
SSC03395	11773	Proband	Case	Male	FMR1	CGG	3	Y	30	NA	30-30
SSC03284	11773	Sibling	Control	Male	FMR1	CGG	3	Y	30	NA	30-30
SSC03366	11775	Father	Control	Male	FMR1	CGG	3	Y	30	NA	30-30
SSC03356	11775	Mother	Control	Female	FMR1	CGG	3	29	30	29-29	30-30
SSC03348	11775	Proband	Case	Male	FMR1	CGG	3	Y	30	NA	30-30
SSC03367	11775	Sibling	Control	Female	FMR1	CGG	3	30	30	30-30	30-30
SSC02817	11776	Father	Control	Male	FMR1	CGG	3	Y	36	NA	36-36
SSC02816	11776	Mother	Control	Female	FMR1	CGG	3	31	45	31-31	45-54
SSC02815	11776	Proband	Case	Male	FMR1	CGG	3	Y	31	NA	31-31
SSC03108	11780	Father	Control	Male	FMR1	CGG	3	Y	30	NA	30-30
SSC03107	11780	Mother	Control	Female	FMR1	CGG	3	30	36	30-30	36-36
SSC03105	11780	Proband	Case	Male	FMR1	CGG	3	Y	30	NA	30-30
SSC03168	11781	Father	Control	Male	FMR1	CGG	3	Y	30	NA	30-30
SSC03163	11781	Mother	Control	Female	FMR1	CGG	3	31	33	31-31	31-43
SSC03159	11781	Proband	Case	Male	FMR1	CGG	3	Y	31	NA	31-31
SSC03169	11781	Sibling	Control	Male	FMR1	CGG	3	Y	30	NA	30-30
SSC03513	11782	Father	Control	Male	FMR1	CGG	3	Y	25	NA	25-25
SSC03507	11782	Mother	Control	Female	FMR1	CGG	3	30	32	30-30	32-32
SSC03504	11782	Proband	Case	Female	FMR1	CGG	3	25	32	25-25	32-32
SSC03901	11783	Mother	Control	Female	FMR1	CGG	3	29	30	29-29	30-30
SSC03898	11783	Proband	Case	Male	FMR1	CGG	3	Y	30	NA	30-30
SSC03664	11788	Father	Control	Male	FMR1	CGG	3	Y	30	NA	30-30
SSC03656	11788	Mother	Control	Female	FMR1	CGG	3	29	30	29-29	30-30
SSC03650	11788	Proband	Case	Male	FMR1	CGG	3	Y	30	NA	30-30
SSC03665	11788	Sibling	Control	Male	FMR1	CGG	3	Y	30	NA	30-30
SSC03800	11792	Father	Control	Male	FMR1	CGG	3	Y	31	NA	31-31
SSC03794	11792	Mother	Control	Female	FMR1	CGG	3	23	33	23-23	33-33
SSC03788	11792	Proband	Case	Male	FMR1	CGG	3	Y	23	NA	23-23
SSC03801	11792	Sibling	Unaffected	Male	FMR1	CGG	3	Y	61	NA	53-80
SSC03660	11793	Father	Control	Male	FMR1	CGG	3	Y	23	NA	23-23
SSC03654	11793	Mother	Control	Female	FMR1	CGG	3	31	32	31-31	32-32
SSC03648	11793	Proband	Case	Male	FMR1	CGG	3	Y	31	NA	31-31
SSC03661	11793	Sibling	Control	Female	FMR1	CGG	3	23	31	23-23	31-31
SSC03548	11798	Father	Control	Male	FMR1	CGG	3	Y	30	NA	30-30
SSC03544	11798	Mother	Control	Female	FMR1	CGG	3	30	30	30-30	30-30
SSC03538	11798	Proband	Case	Male	FMR1	CGG	3	Y	30	NA	30-30
SSC03549	11798	Sibling	Control	Female	FMR1	CGG	3	30	30	30-30	30-30
SSC03320	11800	Father	Control	Male	FMR1	CGG	3	Y	30	NA	30-30
SSC03304	11800	Mother	Control	Female	FMR1	CGG	3	30	33	30-30	33-46
SSC03297	11800	Proband	Case	Male	FMR1	CGG	3	Y	30	NA	30-30
SSC03321	11800	Sibling	Control	Male	FMR1	CGG	3	Y	30	NA	30-30
SSC02904	11804	Father	Control	Male	FMR1	CGG	3	Y	20	NA	20-20
SSC02895	11804	Mother	Control	Female	FMR1	CGG	3	30	31	30-30	31-31
SSC02890	11804	Proband	Case	Male	FMR1	CGG	3	Y	31	NA	31-31
SSC02905	11804	Sibling	Control	Female	FMR1	CGG	3	20	30	20-20	30-30
SSC03696	11806	Father	Control	Male	FMR1	CGG	3	Y	29	NA	29-29
SSC03543	11806	Mother	Control	Female	FMR1	CGG	3	23	30	23-23	30-30
SSC03537	11806	Proband	Case	Male	FMR1	CGG	3	Y	23	NA	23-23
SSC03245	11808	Father	Control	Male	FMR1	CGG	3	Y	28	NA	28-28
SSC03238	11808	Mother	Control	Female	FMR1	CGG	3	20	30	20-20	30-30
SSC03232	11808	Proband	Case	Female	FMR1	CGG	3	28	30	28-28	30-30
SSC03246	11808	Sibling	Control	Female	FMR1	CGG	3	20	28	20-20	28-28
SSC03051	11809	Father	Control	Male	FMR1	CGG	3	Y	31	NA	31-31
SSC03043	11809	Mother	Control	Female	FMR1	CGG	3	20	23	20-20	23-23
SSC03040	11809	Proband	Case	Male	FMR1	CGG	3	Y	20	NA	20-20
SSC03052	11809	Sibling	Control	Female	FMR1	CGG	3	20	31	20-20	31-31
SSC03258	11810	Father	Control	Male	FMR1	CGG	3	Y	38	NA	38-38
SSC03252	11810	Mother	Control	Female	FMR1	CGG	3	30	31	30-30	31-31
SSC03249	11810	Proband	Case	Male	FMR1	CGG	3	Y	31	NA	31-31
SSC03259	11810	Sibling	Control	Female	FMR1	CGG	3	31	38	31-31	38-38
SSC03104	11811	Father	Control	Male	FMR1	CGG	3	Y	30	NA	30-30
SSC03099	11811	Mother	Control	Female	FMR1	CGG	3	32	32	32-32	32-32
SSC03096	11811	Proband	Case	Male	FMR1	CGG	3	Y	32	NA	32-32
SSC05488	11812	Father	Control	Male	FMR1	CGG	3	Y	29	NA	29-29
SSC05534	11812	Mother	Control	Female	FMR1	CGG	3	28	29	28-28	29-29
SSC05464	11812	Proband	Case	Male	FMR1	CGG	3	Y	29	NA	29-29
SSC05489	11812	Sibling	Control	Female	FMR1	CGG	3	29	29	29-29	29-29
SSC05623	11818	Father	Control	Male	FMR1	CGG	3	Y	35	NA	35-35
SSC05609	11818	Mother	Control	Female	FMR1	CGG	3	30	34	30-30	33-51
SSC05601	11818	Proband	Case	Male	FMR1	CGG	3	Y	30	NA	30-30
SSC05340	11818	Sibling	Control	Female	FMR1	CGG	3	30	34	30-30	34-48
SSC03736	11824	Father	Control	Male	FMR1	CGG	3	Y	23	NA	23-23
SSC03723	11824	Mother	Control	Female	FMR1	CGG	3	24	30	24-24	30-30
SSC03715	11824	Proband	Case	Male	FMR1	CGG	3	Y	24	NA	24-24
SSC03785	11824	Sibling	Control	Male	FMR1	CGG	3	Y	24	NA	24-24
SSC03192	11825	Father	Control	Male	FMR1	CGG	3	Y	32	NA	32-32
SSC03182	11825	Mother	Control	Female	FMR1	CGG	3	20	30	20-20	30-30
SSC03174	11825	Proband	Case	Male	FMR1	CGG	3	Y	20	NA	20-20
SSC03061	11827	Father	Control	Male	FMR1	CGG	3	Y	30	NA	30-30
SSC03056	11827	Mother	Control	Female	FMR1	CGG	3	30	35	30-30	35-35
SSC03054	11827	Proband	Case	Male	FMR1	CGG	3	Y	30	NA	30-30
SSC03062	11827	Sibling	Control	Female	FMR1	CGG	3	30	35	30-30	35-35
SSC02657	11834	Father	Control	Male	FMR1	CGG	3	Y	30	NA	30-30
SSC02649	11834	Mother	Control	Female	FMR1	CGG	3	30	31	30-30	31-31
SSC03558	11834	Proband	Case	Male	FMR1	CGG	3	Y	30	NA	30-30
SSC02658	11834	Sibling	Control	Male	FMR1	CGG	3	Y	30	NA	30-30
SSC03492	11835	Father	Control	Male	FMR1	CGG	3	Y	34	NA	34-35
SSC03489	11835	Mother	Control	Female	FMR1	CGG	3	29	30	29-29	30-30
SSC03487	11835	Proband	Case	Male	FMR1	CGG	3	Y	29	NA	29-29
SSC03493	11835	Sibling	Control	Male	FMR1	CGG	3	Y	29	NA	29-29
SSC07400	11838	Father	Control	Male	FMR1	CGG	3	Y	34	NA	34-34
SSC07422	11838	Mother	Unaffected	Female	FMR1	CGG	3	29	55	29-29	52-71
SSC07419	11838	Proband	Case	Male	FMR1	CGG	3	Y	29	NA	29-29
SSC07401	11838	Sibling	Control	Male	FMR1	CGG	3	Y	46	NA	46-46
SSC03693	11839	Father	Control	Male	FMR1	CGG	3	Y	30	NA	30-30
SSC03684	11839	Mother	Control	Female	FMR1	CGG	3	20	49	20-20	48-62
SSC03674	11839	Proband	Case	Male	FMR1	CGG	3	Y	40	NA	39-50
SSC03694	11839	Sibling	Control	Female	FMR1	CGG	3	30	46	30-30	45-56
SSC04376	11841	Father	Control	Male	FMR1	CGG	3	Y	30	NA	30-30
SSC04369	11841	Mother	Control	Female	FMR1	CGG	3	29	32	29-29	32-32
SSC04366	11841	Proband	Case	Female	FMR1	CGG	3	30	32	30-30	32-32
SSC02918	11842	Father	Control	Male	FMR1	CGG	3	Y	30	NA	30-30
SSC02913	11842	Mother	Unaffected	Female	FMR1	CGG	3	23	69	23-23	56-90
SSC02909	11842	Proband	Case	Male	FMR1	CGG	3	Y	23	NA	23-23
SSC02919	11842	Sibling	Unaffected	Male	FMR1	CGG	3	Y	62	NA	54-80
SSC03763	11843	Father	Control	Male	FMR1	CGG	3	Y	29	NA	29-29
SSC03762	11843	Mother	Control	Female	FMR1	CGG	3	30	30	30-30	30-30
SSC03761	11843	Proband	Case	Female	FMR1	CGG	3	29	30	29-29	30-30
SSC03764	11843	Sibling	Control	Female	FMR1	CGG	3	29	30	29-29	30-30
SSC03289	11845	Father	Control	Male	FMR1	CGG	3	Y	31	NA	31-31
SSC03280	11845	Mother	Control	Female	FMR1	CGG	3	23	30	23-23	30-30
SSC12225	11845	Proband	Case	Male	FMR1	CGG	3	Y	30	NA	30-30
SSC03288	11845	Sibling	Control	Female	FMR1	CGG	3	30	30	24-39	29-46
SSC02947	11846	Father	Control	Male	FMR1	CGG	3	Y	30	NA	30-30
SSC02841	11846	Mother	Control	Female	FMR1	CGG	3	29	29	29-29	29-29
SSC02837	11846	Proband	Case	Male	FMR1	CGG	3	Y	29	NA	29-29
SSC03832	11851	Father	Control	Male	FMR1	CGG	3	Y	38	NA	38-38
SSC03829	11851	Mother	Control	Female	FMR1	CGG	3	30	32	30-30	32-32
SSC03826	11851	Proband	Case	Male	FMR1	CGG	3	Y	32	NA	32-32
SSC03400	11855	Father	Control	Male	FMR1	CGG	3	Y	23	NA	23-23
SSC02992	11855	Mother	Control	Female	FMR1	CGG	3	30	30	30-30	30-30
SSC02989	11855	Proband	Case	Male	FMR1	CGG	3	Y	30	NA	30-30
SSC03401	11855	Sibling	Control	Female	FMR1	CGG	3	23	30	23-23	30-30
SSC03567	11857	Father	Control	Male	FMR1	CGG	3	Y	30	NA	30-30
SSC03035	11857	Mother	Control	Female	FMR1	CGG	3	30	30	29-30	30-37
SSC03033	11857	Proband	Case	Male	FMR1	CGG	3	Y	30	NA	30-30
SSC03038	11857	Sibling	Control	Female	FMR1	CGG	3	30	30	30-30	30-30
SSC03290	11859	Father	Control	Male	FMR1	CGG	3	Y	31	NA	31-31
SSC03281	11859	Mother	Control	Female	FMR1	CGG	3	29	30	29-29	30-30
SSC03277	11859	Proband	Case	Male	FMR1	CGG	3	Y	30	NA	30-30
SSC03079	11863	Father	Control	Male	FMR1	CGG	3	Y	30	NA	30-30
SSC03071	11863	Mother	Control	Female	FMR1	CGG	3	29	30	29-29	30-30
SSC03063	11863	Proband	Case	Male	FMR1	CGG	3	Y	30	NA	30-30
SSC03080	11863	Sibling	Control	Female	FMR1	CGG	3	30	30	30-30	30-30
SSC04820	11868	Father	Control	Male	FMR1	CGG	3	Y	32	NA	32-32
SSC04815	11868	Mother	Control	Female	FMR1	CGG	3	30	44	30-30	44-70
SSC04811	11868	Proband	Case	Male	FMR1	CGG	3	Y	45	NA	45-57
SSC04821	11868	Sibling	Control	Female	FMR1	CGG	3	30	32	30-30	32-32
SSC03144	11869	Father	Control	Male	FMR1	CGG	3	Y	31	NA	31-31
SSC03137	11869	Mother	Control	Female	FMR1	CGG	3	30	30	30-30	30-30
SSC03132	11869	Proband	Case	Male	FMR1	CGG	3	Y	30	NA	30-30
SSC03145	11869	Sibling	Control	Female	FMR1	CGG	3	30	31	30-30	31-31
SSC03916	11872	Father	Control	Male	FMR1	CGG	3	Y	23	NA	23-23
SSC03913	11872	Mother	Control	Female	FMR1	CGG	3	35	36	35-35	36-36
SSC03910	11872	Proband	Case	Female	FMR1	CGG	3	23	35	23-23	35-35
SSC03920	11872	Sibling	Control	Female	FMR1	CGG	3	23	36	23-23	36-36
SSC05263	11873	Mother	Control	Female	FMR1	CGG	3	30	30	30-30	30-30
SSC05259	11873	Proband	Case	Male	FMR1	CGG	3	Y	30	NA	30-30
SSC05269	11873	Sibling	Control	Female	FMR1	CGG	3	29	30	29-29	30-30
SSC02930	11878	Father	Control	Male	FMR1	CGG	3	Y	30	NA	30-30
SSC02927	11878	Mother	Control	Female	FMR1	CGG	3	20	30	20-20	30-30
SSC02936	11878	Proband	Case	Male	FMR1	CGG	3	Y	20	NA	20-20
SSC03164	11883	Father	Control	Male	FMR1	CGG	3	Y	24	NA	24-24
SSC03161	11883	Mother	Control	Female	FMR1	CGG	3	29	30	29-29	30-30
SSC03157	11883	Proband	Case	Male	FMR1	CGG	3	Y	30	NA	30-30
SSC03165	11883	Sibling	Control	Female	FMR1	CGG	3	24	30	24-24	30-30
SSC03727	11888	Father	Control	Male	FMR1	CGG	3	Y	30	NA	30-30
SSC03719	11888	Mother	Control	Female	FMR1	CGG	3	30	30	30-30	30-30
SSC03711	11888	Proband	Case	Male	FMR1	CGG	3	Y	30	NA	30-30
SSC03728	11888	Sibling	Control	Male	FMR1	CGG	3	Y	30	NA	30-30
SSC03517	11892	Father	Control	Male	FMR1	CGG	3	Y	20	NA	20-20
SSC03185	11892	Mother	Control	Female	FMR1	CGG	3	30	31	30-30	31-31
SSC03177	11892	Proband	Case	Male	FMR1	CGG	3	Y	31	NA	31-31
SSC03197	11892	Sibling	Control	Female	FMR1	CGG	3	20	30	20-20	30-30
SSC00909	11893	Father	Control	Male	FMR1	CGG	3	Y	37	NA	37-37
SSC00908	11893	Mother	Control	Female	FMR1	CGG	3	23	30	23-23	30-30
SSC01956	11893	Proband	Case	Female	FMR1	CGG	3	30	37	30-30	37-37
SSC03391	11894	Father	Control	Male	FMR1	CGG	3	Y	39	NA	39-39
SSC03390	11894	Mother	Control	Female	FMR1	CGG	3	24	30	24-24	30-30
SSC03389	11894	Proband	Case	Male	FMR1	CGG	3	Y	30	NA	30-30
SSC03392	11894	Sibling	Control	Male	FMR1	CGG	3	Y	24	NA	24-24
SSC03242	11895	Father	Control	Male	FMR1	CGG	3	Y	30	NA	30-30
SSC03236	11895	Mother	Control	Female	FMR1	CGG	3	20	30	20-20	30-30
SSC03231	11895	Proband	Case	Male	FMR1	CGG	3	Y	20	NA	20-20
SSC03243	11895	Sibling	Control	Male	FMR1	CGG	3	Y	20	NA	20-20
SSC03102	11897	Father	Control	Male	FMR1	CGG	3	Y	32	NA	32-32
SSC03098	11897	Mother	Control	Female	FMR1	CGG	3	23	30	23-23	30-30
SSC03095	11897	Proband	Case	Male	FMR1	CGG	3	Y	30	NA	30-30
SSC03103	11897	Sibling	Control	Male	FMR1	CGG	3	Y	23	NA	23-23
SSC03583	11901	Father	Control	Male	FMR1	CGG	3	Y	28	NA	28-28
SS0013001	11901	Mother	Control	Female	FMR1	CGG	3	23	30	23-23	30-30
SSC03573	11901	Proband	Case	Male	FMR1	CGG	3	Y	30	NA	30-30
SSC03584	11901	Sibling	Control	Female	FMR1	CGG	3	23	28	23-23	28-28
SSC03313	11905	Father	Control	Male	FMR1	CGG	3	Y	31	NA	31-31
SSC03302	11905	Mother	Control	Female	FMR1	CGG	3	30	35	30-30	35-36
SSC03295	11905	Proband	Case	Male	FMR1	CGG	3	Y	35	NA	34-51
SSC03314	11905	Sibling	Control	Male	FMR1	CGG	3	Y	30	NA	30-30
SSC03644	11909	Father	Control	Male	FMR1	CGG	3	Y	32	NA	32-32
SSC03525	11909	Mother	Control	Female	FMR1	CGG	3	23	30	23-23	30-30
SSC03520	11909	Proband	Case	Male	FMR1	CGG	3	Y	23	NA	23-23
SSC03532	11909	Sibling	Control	Male	FMR1	CGG	3	Y	23	NA	23-23
SSC04333	11910	Father	Control	Male	FMR1	CGG	3	Y	30	NA	30-30
SSC04326	11910	Mother	Control	Female	FMR1	CGG	3	30	30	30-30	30-30
SSC04318	11910	Proband	Case	Male	FMR1	CGG	3	Y	30	NA	30-30
SSC11146	11914	Father	Control	Male	FMR1	CGG	3	Y	23	NA	23-23
SSC04595	11914	Mother	Control	Female	FMR1	CGG	3	20	30	20-20	30-30
SSC04586	11914	Proband	Case	Male	FMR1	CGG	3	Y	30	NA	30-30
SSC04523	11916	Father	Control	Male	FMR1	CGG	3	Y	30	NA	30-30
SSC04519	11916	Mother	Control	Female	FMR1	CGG	3	30	30	30-30	30-30
SSC04515	11916	Proband	Case	Female	FMR1	CGG	3	30	30	30-30	30-30
SSC04524	11916	Sibling	Control	Female	FMR1	CGG	3	30	30	30-30	30-30
SSC04920	11917	Father	Control	Male	FMR1	CGG	3	Y	31	NA	31-31
SSC04914	11917	Mother	Control	Female	FMR1	CGG	3	29	30	29-29	30-30
SSC04908	11917	Proband	Case	Male	FMR1	CGG	3	Y	29	NA	29-29
SSC04919	11917	Sibling	Control	Female	FMR1	CGG	3	29	31	29-29	31-31
SSC03758	11918	Father	Control	Male	FMR1	CGG	3	Y	29	NA	29-29
SSC03755	11918	Mother	Control	Female	FMR1	CGG	3	29	34	29-29	34-34
SSC03753	11918	Proband	Case	Female	FMR1	CGG	3	29	29	29-29	29-29
SSC03759	11918	Sibling	Control	Male	FMR1	CGG	3	Y	29	NA	29-29
SSC03384	11919	Father	Control	Male	FMR1	CGG	3	Y	28	NA	28-28
SSC03379	11919	Mother	Unaffected	Female	FMR1	CGG	3	20	55	20-20	52-69
SSC03375	11919	Proband	Case	Male	FMR1	CGG	3	Y	20	NA	20-20
SSC11924	11919	Sibling	Control	Male	FMR1	CGG	3	Y	20	NA	20-20
SSC03890	11920	Father	Control	Male	FMR1	CGG	3	Y	30	NA	30-30
SSC03795	11920	Mother	Control	Female	FMR1	CGG	3	17	23	17-17	23-23
SSC03789	11920	Proband	Case	Male	FMR1	CGG	3	Y	23	NA	23-23
SSC03802	11920	Sibling	Control	Male	FMR1	CGG	3	Y	17	NA	17-17
SSC03928	11922	Father	Control	Male	FMR1	CGG	3	Y	29	NA	29-29
SSC03925	11922	Mother	Control	Female	FMR1	CGG	3	20	46	20-20	45-55
SSC03922	11922	Proband	Case	Male	FMR1	CGG	3	Y	39	NA	39-39
SSC03929	11922	Sibling	Control	Male	FMR1	CGG	3	Y	43	NA	43-54
SSC03669	11924	Father	Control	Male	FMR1	CGG	3	Y	30	NA	30-30
SSC03658	11924	Mother	Control	Female	FMR1	CGG	3	20	30	20-20	30-30
SSC03652	11924	Proband	Case	Male	FMR1	CGG	3	Y	20	NA	20-20
SSC03671	11924	Sibling	Control	Female	FMR1	CGG	3	30	31	30-30	30-42
SSC03745	11928	Father	Control	Male	FMR1	CGG	3	Y	30	NA	30-30
SSC03598	11928	Mother	Control	Female	FMR1	CGG	3	30	41	30-30	41-41
SSC03596	11928	Proband	Case	Female	FMR1	CGG	3	30	41	30-30	41-41
SSC03746	11928	Sibling	Control	Male	FMR1	CGG	3	Y	30	NA	30-30
SSC03387	11931	Father	Control	Male	FMR1	CGG	3	Y	29	NA	29-29
SSC03381	11931	Mother	Control	Female	FMR1	CGG	3	29	36	29-29	36-36
SSC03377	11931	Proband	Case	Male	FMR1	CGG	3	Y	36	NA	36-36
SSC03388	11931	Sibling	Control	Male	FMR1	CGG	3	Y	29	NA	29-29
SSC03491	11933	Father	Control	Male	FMR1	CGG	3	Y	29	NA	29-29
SSC04658	11933	Mother	Control	Female	FMR1	CGG	3	30	32	30-30	32-32
SSC04654	11933	Proband	Case	Male	FMR1	CGG	3	Y	32	NA	32-32
SSC04663	11933	Sibling	Control	Male	FMR1	CGG	3	Y	30	NA	30-30
SSC03841	11935	Father	Control	Male	FMR1	CGG	3	Y	30	NA	30-30
SSC03814	11935	Mother	Control	Female	FMR1	CGG	3	30	31	30-30	31-31
SSC03906	11935	Proband	Case	Male	FMR1	CGG	3	Y	30	NA	30-30
SSC03817	11935	Sibling	Control	Male	FMR1	CGG	3	Y	30	NA	30-30
SSC03269	11938	Father	Control	Male	FMR1	CGG	3	Y	29	NA	29-29
SSC03264	11938	Mother	Control	Female	FMR1	CGG	3	31	32	31-31	32-32
SSC03261	11938	Proband	Case	Male	FMR1	CGG	3	Y	31	NA	31-31
SSC03514	11939	Father	Control	Male	FMR1	CGG	3	Y	30	NA	30-30
SSC03426	11939	Mother	Control	Female	FMR1	CGG	3	30	33	30-30	32-46
SSC03420	11939	Proband	Case	Male	FMR1	CGG	3	Y	41	NA	41-47
SSC03515	11939	Sibling	Control	Male	FMR1	CGG	3	Y	30	NA	30-30
SSC03672	11940	Father	Control	Male	FMR1	CGG	3	Y	31	NA	31-31
SSC03536	11940	Mother	Control	Female	FMR1	CGG	3	23	32	23-23	32-32
SSC03535	11940	Proband	Case	Female	FMR1	CGG	3	23	31	23-23	31-31
SSC03673	11940	Sibling	Control	Male	FMR1	CGG	3	Y	23	NA	23-23
SSC03481	11941	Father	Control	Male	FMR1	CGG	3	Y	30	NA	30-30
SSC03477	11941	Mother	Control	Female	FMR1	CGG	3	29	30	29-29	30-30
SSC03472	11941	Proband	Case	Male	FMR1	CGG	3	Y	30	NA	30-30
SSC03482	11941	Sibling	Control	Female	FMR1	CGG	3	30	30	30-30	30-30
SSC03629	11942	Father	Control	Male	FMR1	CGG	3	Y	31	NA	31-31
SSC03624	11942	Mother	Control	Female	FMR1	CGG	3	29	30	29-29	30-30
SSC03619	11942	Proband	Case	Male	FMR1	CGG	3	Y	30	NA	30-30
SSC03630	11942	Sibling	Control	Male	FMR1	CGG	3	Y	29	NA	29-29
SSC04178	11944	Father	Control	Male	FMR1	CGG	3	Y	30	NA	30-30
SSC04171	11944	Mother	Control	Female	FMR1	CGG	3	30	32	30-30	32-32
SSC04165	11944	Proband	Case	Male	FMR1	CGG	3	Y	32	NA	32-32
SSC04180	11944	Sibling	Control	Female	FMR1	CGG	3	30	32	30-30	32-32
SSC03659	11946	Father	Control	Male	FMR1	CGG	3	Y	30	NA	30-30
SSC03653	11946	Mother	Control	Female	FMR1	CGG	3	30	30	30-30	30-30
SSC03647	11946	Proband	Case	Male	FMR1	CGG	3	Y	30	NA	30-30
SSC03729	11946	Sibling	Control	Male	FMR1	CGG	3	Y	30	NA	30-30
SSC03738	11947	Father	Control	Male	FMR1	CGG	3	Y	20	NA	20-20
SSC03724	11947	Mother	Control	Female	FMR1	CGG	3	30	30	30-30	30-30
SSC03716	11947	Proband	Case	Male	FMR1	CGG	3	Y	30	NA	30-30
SSC03739	11947	Sibling	Control	Male	FMR1	CGG	3	Y	30	NA	30-30
SSC04372	11948	Father	Control	Male	FMR1	CGG	3	Y	23	NA	23-23
SSC04306	11948	Mother	Control	Female	FMR1	CGG	3	29	30	29-29	30-30
SSC04304	11948	Proband	Case	Female	FMR1	CGG	3	23	29	23-23	29-29
SSC04373	11948	Sibling	Control	Male	FMR1	CGG	3	Y	29	NA	29-29
SSC04220	11949	Mother	Control	Female	FMR1	CGG	3	29	30	29-29	30-30
SSC04217	11949	Proband	Case	Male	FMR1	CGG	3	Y	29	NA	29-29
SSC03338	11953	Father	Control	Male	FMR1	CGG	3	Y	40	NA	40-47
SS0013028	11953	Mother	Control	Female	FMR1	CGG	3	20	23	20-20	23-23
SSC03325	11953	Proband	Case	Male	FMR1	CGG	3	Y	20	NA	20-20
SSC03556	11954	Father	Control	Male	FMR1	CGG	3	Y	20	NA	20-20
SSC03399	11954	Mother	Control	Female	FMR1	CGG	3	30	30	30-30	30-30
SSC03396	11954	Proband	Case	Male	FMR1	CGG	3	Y	30	NA	30-30
SSC03405	11954	Sibling	Control	Female	FMR1	CGG	3	20	30	20-20	30-30
SSC04250	11957	Father	Control	Male	FMR1	CGG	3	Y	30	NA	30-30
SSC04246	11957	Mother	Control	Female	FMR1	CGG	3	30	30	30-30	30-30
SSC04242	11957	Proband	Case	Male	FMR1	CGG	3	Y	30	NA	30-30
SSC04251	11957	Sibling	Control	Male	FMR1	CGG	3	Y	30	NA	30-30
SSC03645	11963	Father	Control	Male	FMR1	CGG	3	Y	30	NA	30-30
SSC03639	11963	Mother	Control	Female	FMR1	CGG	3	21	30	21-21	30-30
SSC03637	11963	Proband	Case	Male	FMR1	CGG	3	Y	30	NA	30-30
SSC03646	11963	Sibling	Control	Female	FMR1	CGG	3	30	30	30-30	30-30
SSC03436	11964	Father	Control	Male	FMR1	CGG	3	Y	30	NA	30-30
SSC03428	11964	Mother	Control	Female	FMR1	CGG	3	23	29	23-23	29-29
SSC03421	11964	Proband	Case	Female	FMR1	CGG	3	29	30	29-29	30-30
SSC03437	11964	Sibling	Control	Female	FMR1	CGG	3	29	30	29-29	30-30
SSC03509	11966	Father	Control	Male	FMR1	CGG	3	Y	30	NA	30-30
SSC03522	11966	Mother	Control	Female	FMR1	CGG	3	30	30	30-30	30-30
SSC03501	11966	Proband	Case	Male	FMR1	CGG	3	Y	30	NA	30-30
SSC03527	11966	Sibling	Control	Male	FMR1	CGG	3	Y	30	NA	30-30
SSC03193	11969	Father	Control	Male	FMR1	CGG	3	Y	28	NA	28-28
SSC03183	11969	Mother	Control	Female	FMR1	CGG	3	23	23	23-23	23-23
SSC03175	11969	Proband	Case	Male	FMR1	CGG	3	Y	23	NA	23-23
SSC03194	11969	Sibling	Control	Male	FMR1	CGG	3	Y	23	NA	23-23
SSC03553	11970	Father	Control	Male	FMR1	CGG	3	Y	37	NA	37-37
SSC03547	11970	Mother	Control	Female	FMR1	CGG	3	24	29	24-24	29-29
SSC03542	11970	Proband	Case	Male	FMR1	CGG	3	Y	24	NA	24-24
SSC03769	11977	Father	Control	Male	FMR1	CGG	3	Y	30	NA	30-30
SSC03767	11977	Mother	Control	Female	FMR1	CGG	3	30	31	30-30	31-31
SSC03765	11977	Proband	Case	Male	FMR1	CGG	3	Y	30	NA	30-30
SSC03770	11977	Sibling	Control	Female	FMR1	CGG	3	30	31	30-30	31-31
SSC03741	11978	Father	Control	Male	FMR1	CGG	3	Y	34	NA	34-34
SSC03725	11978	Mother	Control	Female	FMR1	CGG	3	23	29	23-23	29-29
SSC03717	11978	Proband	Case	Female	FMR1	CGG	3	29	34	29-29	34-34
SSC03951	11979	Father	Control	Male	FMR1	CGG	3	Y	30	NA	30-30
SSC03949	11979	Mother	Control	Female	FMR1	CGG	3	23	30	23-23	30-30
SSC03947	11979	Proband	Case	Male	FMR1	CGG	3	Y	23	NA	23-23
SSC03952	11979	Sibling	Control	Female	FMR1	CGG	3	30	30	30-30	30-30
[truncated: 7,018 more rows]

## Sheet: SPARK
Supplementary Table 2: Repeat Length Genotypes Calculated by ExpansionHunter for the Simons Foundation Powering Autism Research (SPARK) initiative
Sample ID	Family ID	Family Member	Status	Sex	Gene	Repeat Unit	Repeat Length	Short Allele (Repeat Unit)	Long Allele (Repeat Unit)	Short Allele Confidence Interval	Long Allele Confidence Interval
SP0296918	SF0001677	Father	Unaffected	Male	FMR1	CGG	3	Y	31	NA	31-31
SP0001643	SF0001677	Mother	Unaffected	Female	FMR1	CGG	3	19	30	19-19	30-30
SP0001677	SF0001677	Proband	Affected	Male	FMR1	CGG	3	Y	30	NA	30-30
SP0001710	SF0001677	Sibling	Unaffected	Male	FMR1	CGG	3	Y	19	NA	19-19
SP0003259	SF0002375	Father	Unaffected	Male	FMR1	CGG	3	Y	29	NA	29-29
SP0002342	SF0002375	Mother	Unaffected	Female	FMR1	CGG	3	30	30	30-30	30-30
SP0002375	SF0002375	Proband	Affected	Male	FMR1	CGG	3	Y	30	NA	30-30
SP0002406	SF0002375	Sibling	Unaffected	Female	FMR1	CGG	3	29	30	29-29	30-30
SP0001952	SF0002942	Father	Unaffected	Male	FMR1	CGG	3	Y	29	NA	29-29
SP0002909	SF0002942	Mother	Unaffected	Female	FMR1	CGG	3	33	33	33-33	33-33
SP0002942	SF0002942	Proband	Affected	Female	FMR1	CGG	3	29	61	29-29	54-80
SP0003042	SF0002942	Sibling	Affected	Male	FMR1	CGG	3	Y	33	NA	33-33
SP0003075	SF0002942	Sibling	Unaffected	Female	FMR1	CGG	3	29	33	29-29	33-33
SP0003705	SF0003142	Father	Unaffected	Male	FMR1	CGG	3	Y	30	NA	30-30
SP0003111	SF0003142	Mother	Unaffected	Female	FMR1	CGG	3	20	22	20-20	22-22
SP0003142	SF0003142	Proband	Affected	Male	FMR1	CGG	3	Y	22	NA	22-22
SP0003173	SF0003142	Sibling	Unaffected	Female	FMR1	CGG	3	20	30	20-20	30-30
SP0006894	SF0003906	Father	Unaffected	Male	FMR1	CGG	3	Y	30	NA	30-30
SP0003893	SF0003906	Mother	Unaffected	Female	FMR1	CGG	3	30	43	30-30	43-43
SP0003906	SF0003906	Proband	Affected	Male	FMR1	CGG	3	Y	43	NA	43-54
SP0003910	SF0003906	Sibling	Unaffected	Female	FMR1	CGG	3	30	42	30-30	42-56
SP0004031	SF0004071	Father	Unaffected	Male	FMR1	CGG	3	Y	13	NA	13-13
SP0014161	SF0004071	Mother	Unaffected	Female	FMR1	CGG	3	29	33	29-29	33-33
SP0004071	SF0004071	Proband	Affected	Male	FMR1	CGG	3	Y	29	NA	29-29
SP0006107	SF0004641	Father	Unaffected	Male	FMR1	CGG	3	Y	29	NA	29-29
SP0023742	SF0004641	Mother	Unaffected	Female	FMR1	CGG	3	23	30	23-23	30-30
SP0004641	SF0004641	Proband	Affected	Male	FMR1	CGG	3	Y	30	NA	30-30
SP0005018	SF0004641	Sibling	Unaffected	Male	FMR1	CGG	3	Y	30	NA	30-30
SP0334368	SF0005158	Father	Unaffected	Male	FMR1	CGG	3	Y	30	NA	30-30
SP0005094	SF0005158	Mother	Unaffected	Female	FMR1	CGG	3	20	29	20-20	29-29
SP0005158	SF0005158	Proband	Affected	Male	FMR1	CGG	3	Y	20	NA	20-20
SP0153276	SF0007020	Father	Unaffected	Male	FMR1	CGG	3	Y	30	NA	30-30
SP0006940	SF0007020	Mother	Unaffected	Female	FMR1	CGG	3	30	31	30-30	31-31
SP0007020	SF0007020	Proband	Affected	Male	FMR1	CGG	3	Y	31	NA	31-31
SP0007214	SF0007020	Sibling	Affected	Male	FMR1	CGG	3	Y	30	NA	30-30
SP0007521	SF0007020	Sibling	Unaffected	Male	FMR1	CGG	3	Y	30	NA	30-30
SP0007599	SF0007020	Sibling	Unaffected	Female	FMR1	CGG	3	30	31	30-30	31-31
SP0014133	SF0007407	Father	Unaffected	Male	FMR1	CGG	3	Y	23	NA	23-23
SP0006800	SF0007407	Mother	Unaffected	Female	FMR1	CGG	3	23	32	23-23	32-32
SP0007407	SF0007407	Proband	Affected	Male	FMR1	CGG	3	Y	23	NA	23-23
SP0007646	SF0007407	Sibling	Unaffected	Female	FMR1	CGG	3	23	32	23-23	32-32
SP0165340	SF0007559	Father	Unaffected	Male	FMR1	CGG	3	Y	29	NA	29-29
SP0006979	SF0007559	Mother	Unaffected	Female	FMR1	CGG	3	30	33	30-30	33-33
SP0007559	SF0007559	Proband	Affected	Male	FMR1	CGG	3	Y	30	NA	30-30
SP0012732	SF0007772	Father	Unaffected	Male	FMR1	CGG	3	Y	29	NA	29-29
SP0017535	SF0007772	Mother	Unaffected	Female	FMR1	CGG	3	30	30	30-30	30-30
SP0007772	SF0007772	Proband	Affected	Male	FMR1	CGG	3	Y	30	NA	30-30
SP0017566	SF0007772	Sibling	Unaffected	Male	FMR1	CGG	3	Y	30	NA	30-30
SP0241358	SF0008188	Father	Unaffected	Male	FMR1	CGG	3	Y	23	NA	23-23
SP0008218	SF0008188	Mother	Unaffected	Female	FMR1	CGG	3	22	54	22-22	50-62
SP0008188	SF0008188	Proband	Affected	Male	FMR1	CGG	3	Y	55	NA	50-69
SP0008220	SF0008188	Sibling	Unaffected	Female	FMR1	CGG	3	22	23	22-22	23-23
SP0020758	SF0008434	Father	Affected	Male	FMR1	CGG	3	Y	30	NA	30-30
SP0027475	SF0008434	Mother	Unaffected	Female	FMR1	CGG	3	26	30	26-26	30-30
SP0008434	SF0008434	Proband	Affected	Male	FMR1	CGG	3	Y	30	NA	30-30
SP0008809	SF0008434	Sibling	Unaffected	Male	FMR1	CGG	3	Y	26	NA	26-26
SP0023096	SF0009364	Father	Unaffected	Male	FMR1	CGG	3	Y	19	NA	19-19
SP0009107	SF0009364	Mother	Unaffected	Female	FMR1	CGG	3	20	35	20-20	35-35
SP0009364	SF0009364	Proband	Affected	Male	FMR1	CGG	3	Y	35	NA	35-35
SP0009497	SF0009364	Sibling	Unaffected	Female	FMR1	CGG	3	19	35	19-19	35-35
SP0010723	SF0010188	Father	Unaffected	Male	FMR1	CGG	3	Y	30	NA	30-30
SP0009960	SF0010188	Mother	Unaffected	Female	FMR1	CGG	3	22	28	22-22	28-28
SP0010188	SF0010188	Proband	Affected	Male	FMR1	CGG	3	Y	22	NA	22-22
SP0011761	SF0010571	Father	Unaffected	Male	FMR1	CGG	3	Y	30	NA	30-30
SP0010512	SF0010571	Mother	Unaffected	Female	FMR1	CGG	3	16	30	16-16	30-30
SP0010571	SF0010571	Proband	Affected	Male	FMR1	CGG	3	Y	30	NA	30-30
SP0145481	SF0011550	Father	Unaffected	Male	FMR1	CGG	3	Y	21	NA	21-21
SP0011777	SF0011550	Mother	Unaffected	Female	FMR1	CGG	3	23	31	23-23	31-31
SP0011550	SF0011550	Proband	Affected	Male	FMR1	CGG	3	Y	23	NA	23-23
SP0011646	SF0011550	Sibling	Unaffected	Female	FMR1	CGG	3	21	31	21-21	31-31
SP0021395	SF0012017	Father	Unaffected	Male	FMR1	CGG	3	Y	29	NA	29-29
SP0011917	SF0012017	Mother	Unaffected	Female	FMR1	CGG	3	29	29	29-29	29-29
SP0012017	SF0012017	Proband	Affected	Male	FMR1	CGG	3	Y	29	NA	29-29
SP0012318	SF0012017	Sibling	Unaffected	Male	FMR1	CGG	3	Y	29	NA	29-29
SP0241437	SF0012690	Father	Unaffected	Male	FMR1	CGG	3	Y	30	NA	30-30
SP0012657	SF0012690	Mother	Unaffected	Female	FMR1	CGG	3	25	31	25-25	31-31
SP0012690	SF0012690	Proband	Affected	Male	FMR1	CGG	3	Y	26	NA	26-26
SP0012750	SF0012690	Sibling	Unaffected	Male	FMR1	CGG	3	Y	31	NA	31-31
SP0008628	SF0013376	Father	Unaffected	Male	FMR1	CGG	3	Y	18	NA	18-18
SP0013368	SF0013376	Mother	Unaffected	Female	FMR1	CGG	3	24	29	24-24	29-29
SP0013376	SF0013376	Proband	Affected	Male	FMR1	CGG	3	Y	24	NA	24-24
SP0013378	SF0013376	Sibling	Unaffected	Female	FMR1	CGG	3	18	29	18-18	29-29
SP0017100	SF0013616	Father	Unaffected	Male	FMR1	CGG	3	Y	58	NA	52-75
SP0013558	SF0013616	Mother	Unaffected	Female	FMR1	CGG	3	30	30	30-30	30-30
SP0013616	SF0013616	Proband	Affected	Male	FMR1	CGG	3	Y	30	NA	30-30
SP0014112	SF0013980	Father	Unaffected	Male	FMR1	CGG	3	Y	20	NA	20-20
SP0013914	SF0013980	Mother	Unaffected	Female	FMR1	CGG	3	20	23	20-20	23-23
SP0013980	SF0013980	Proband	Affected	Male	FMR1	CGG	3	Y	23	NA	23-23
SP0014010	SF0013980	Sibling	Unaffected	Female	FMR1	CGG	3	20	20	20-20	20-20
SP0162352	SF0015659	Father	Unaffected	Male	FMR1	CGG	3	Y	29	NA	29-29
SP0015657	SF0015659	Mother	Unaffected	Female	FMR1	CGG	3	29	30	29-29	30-30
SP0015659	SF0015659	Proband	Affected	Male	FMR1	CGG	3	Y	30	NA	30-30
SP0015687	SF0015659	Sibling	Unaffected	Male	FMR1	CGG	3	Y	30	NA	30-30
SP0226334	SF0015694	Father	Unaffected	Male	FMR1	CGG	3	Y	32	NA	32-32
SP0015262	SF0015694	Mother	Unaffected	Female	FMR1	CGG	3	30	31	30-30	31-31
SP0015694	SF0015694	Proband	Affected	Female	FMR1	CGG	3	31	32	31-31	32-32
SP0015788	SF0015694	Sibling	Unaffected	Female	FMR1	CGG	3	30	32	30-30	32-32
SP0022827	SF0015900	Father	Unaffected	Male	FMR1	CGG	3	Y	29	NA	29-29
SP0015853	SF0015900	Mother	Unaffected	Female	FMR1	CGG	3	29	41	29-29	41-41
SP0015900	SF0015900	Proband	Affected	Female	FMR1	CGG	3	29	41	29-29	41-41
SP0015932	SF0015900	Sibling	Unaffected	Male	FMR1	CGG	3	Y	29	NA	29-29
SP0022509	SF0018229	Father	Unaffected	Male	FMR1	CGG	3	Y	30	NA	30-30
SP0017738	SF0018229	Mother	Unaffected	Female	FMR1	CGG	3	31	32	31-31	32-32
SP0018229	SF0018229	Proband	Affected	Male	FMR1	CGG	3	Y	32	NA	32-32
SP0018979	SF0018884	Father	Unaffected	Male	FMR1	CGG	3	Y	23	NA	23-23
SP0018854	SF0018884	Mother	Unaffected	Female	FMR1	CGG	3	29	42	29-29	42-42
SP0018884	SF0018884	Proband	Affected	Male	FMR1	CGG	3	Y	29	NA	29-29
SP0018918	SF0018884	Sibling	Unaffected	Female	FMR1	CGG	3	23	43	23-23	42-49
SP0244471	SF0018904	Father	Unaffected	Male	FMR1	CGG	3	Y	30	NA	30-30
SP0018874	SF0018904	Mother	Unaffected	Female	FMR1	CGG	3	30	30	30-30	30-30
SP0018904	SF0018904	Proband	Affected	Female	FMR1	CGG	3	30	30	30-30	30-30
SP0018974	SF0018904	Sibling	Unaffected	Female	FMR1	CGG	3	30	30	29-30	30-30
SP0020575	SF0020139	Father	Unaffected	Male	FMR1	CGG	3	Y	30	NA	30-30
SP0020008	SF0020139	Mother	Unaffected	Female	FMR1	CGG	3	20	30	20-20	30-30
SP0020139	SF0020139	Proband	Affected	Male	FMR1	CGG	3	Y	20	NA	20-20
SP0020270	SF0020139	Sibling	Unaffected	Female	FMR1	CGG	3	20	30	20-20	30-30
SP0021062	SF0021080	Father	Unaffected	Male	FMR1	CGG	3	Y	30	NA	30-30
SP0021085	SF0021080	Mother	Unaffected	Female	FMR1	CGG	3	29	30	29-29	30-30
SP0021080	SF0021080	Proband	Affected	Male	FMR1	CGG	3	Y	30	NA	30-30
SP0021137	SF0021080	Sibling	Unaffected	Female	FMR1	CGG	3	29	30	29-29	30-30
SP0049675	SF0021307	Father	Unaffected	Male	FMR1	CGG	3	Y	30	NA	30-30
SP0021282	SF0021307	Mother	Unaffected	Female	FMR1	CGG	3	30	38	30-30	38-38
SP0021307	SF0021307	Proband	Affected	Male	FMR1	CGG	3	Y	30	NA	30-30
SP0021350	SF0021307	Sibling	Unaffected	Male	FMR1	CGG	3	Y	38	NA	38-38
SP0024645	SF0022215	Father	Unaffected	Male	FMR1	CGG	3	Y	23	NA	23-23
SP0022414	SF0022215	Mother	Unaffected	Female	FMR1	CGG	3	29	29	29-29	29-29
SP0022215	SF0022215	Proband	Affected	Female	FMR1	CGG	3	23	29	23-23	29-29
SP0022417	SF0022215	Sibling	Unaffected	Male	FMR1	CGG	3	Y	29	NA	29-29
SP0022418	SF0022366	Father	Unaffected	Male	FMR1	CGG	3	Y	23	NA	23-23
SP0022310	SF0022366	Mother	Unaffected	Female	FMR1	CGG	3	29	30	29-29	30-30
SP0022366	SF0022366	Proband	Affected	Male	FMR1	CGG	3	Y	29	NA	29-29
SP0022388	SF0022366	Sibling	Unaffected	Female	FMR1	CGG	3	23	29	23-23	29-29
SP0004833	SF0022444	Father	Unaffected	Male	FMR1	CGG	3	Y	31	NA	31-31
SP0022432	SF0022444	Mother	Unaffected	Female	FMR1	CGG	3	29	30	29-29	30-30
SP0022444	SF0022444	Proband	Affected	Female	FMR1	CGG	3	29	31	29-29	31-31
SP0022409	SF0022444	Sibling	Unaffected	Female	FMR1	CGG	3	29	31	29-29	31-31
SP0022710	SF0022612	Father	Unaffected	Male	FMR1	CGG	3	Y	30	NA	30-30
SP0022606	SF0022612	Mother	Unaffected	Female	FMR1	CGG	3	20	20	20-20	20-20
SP0022612	SF0022612	Proband	Affected	Male	FMR1	CGG	3	Y	20	NA	20-20
SP0022659	SF0022612	Sibling	Unaffected	Male	FMR1	CGG	3	Y	20	NA	20-20
SP0028965	SF0022651	Father	Unaffected	Male	FMR1	CGG	3	Y	31	NA	31-31
SP0022573	SF0022651	Mother	Unaffected	Female	FMR1	CGG	3	30	30	30-30	30-30
SP0022651	SF0022651	Proband	Affected	Male	FMR1	CGG	3	Y	30	NA	30-30
SP0021679	SF0022662	Father	Unaffected	Male	FMR1	CGG	3	Y	30	NA	30-30
SP0022630	SF0022662	Mother	Unaffected	Female	FMR1	CGG	3	25	31	25-25	31-31
SP0022662	SF0022662	Proband	Affected	Male	FMR1	CGG	3	Y	25	NA	25-25
SP0022683	SF0022662	Sibling	Unaffected	Male	FMR1	CGG	3	Y	25	NA	25-25
SP0023035	SF0023032	Father	Unaffected	Male	FMR1	CGG	3	Y	27	NA	27-27
SP0023030	SF0023032	Mother	Unaffected	Female	FMR1	CGG	3	20	30	20-20	30-30
SP0023032	SF0023032	Proband	Affected	Male	FMR1	CGG	3	Y	20	NA	20-20
SP0023034	SF0023032	Sibling	Unaffected	Female	FMR1	CGG	3	20	27	20-20	27-27
SP0023874	SF0023906	Father	Unaffected	Male	FMR1	CGG	3	Y	32	NA	32-32
SP0024011	SF0023906	Mother	Unaffected	Female	FMR1	CGG	3	20	29	20-20	29-29
SP0023906	SF0023906	Proband	Affected	Female	FMR1	CGG	3	20	32	20-20	32-32
SP0023927	SF0023906	Sibling	Unaffected	Female	FMR1	CGG	3	20	32	20-20	32-32
SP0024782	SF0024796	Father	Unaffected	Male	FMR1	CGG	3	Y	29	NA	29-29
SP0081139	SF0024796	Mother	Unaffected	Female	FMR1	CGG	3	30	35	30-30	35-35
SP0024796	SF0024796	Proband	Affected	Female	FMR1	CGG	3	29	30	29-29	30-30
SP0024812	SF0024796	Sibling	Unaffected	Female	FMR1	CGG	3	29	30	29-29	30-30
SP0024502	SF0024798	Father	Unaffected	Male	FMR1	CGG	3	Y	19	NA	19-19
SP0024780	SF0024798	Mother	Unaffected	Female	FMR1	CGG	3	30	38	30-30	38-38
SP0024798	SF0024798	Proband	Affected	Male	FMR1	CGG	3	Y	30	NA	30-30
SP0273872	SF0026744	Father	Unaffected	Male	FMR1	CGG	3	Y	30	NA	30-30
SP0026720	SF0026744	Mother	Unaffected	Female	FMR1	CGG	3	16	29	16-16	29-29
SP0026744	SF0026744	Proband	Affected	Male	FMR1	CGG	3	Y	16	NA	16-16
SP0026745	SF0026744	Sibling	Unaffected	Male	FMR1	CGG	3	Y	29	NA	29-29
SP0028511	SF0027061	Father	Unaffected	Male	FMR1	CGG	3	Y	42	NA	42-42
SP0027020	SF0027061	Mother	Unaffected	Female	FMR1	CGG	3	23	41	23-23	41-45
SP0027061	SF0027061	Proband	Affected	Male	FMR1	CGG	3	Y	41	NA	41-41
SP0027080	SF0027061	Sibling	Unaffected	Male	FMR1	CGG	3	Y	23	NA	23-23
SP0027685	SF0027615	Father	Unaffected	Male	FMR1	CGG	3	Y	30	NA	30-30
SP0027603	SF0027615	Mother	Unaffected	Female	FMR1	CGG	3	30	31	30-30	31-31
SP0027615	SF0027615	Proband	Affected	Male	FMR1	CGG	3	Y	31	NA	31-31
SP0027642	SF0027615	Sibling	Unaffected	Female	FMR1	CGG	3	30	31	30-31	31-31
SP0028926	SF0028113	Father	Unaffected	Male	FMR1	CGG	3	Y	29	NA	29-29
SP0028098	SF0028113	Mother	Unaffected	Female	FMR1	CGG	3	30	32	30-30	32-32
SP0028113	SF0028113	Proband	Affected	Male	FMR1	CGG	3	Y	32	NA	32-32
SP0028147	SF0028113	Sibling	Affected	Male	FMR1	CGG	3	Y	32	NA	32-32
SP0028165	SF0028113	Sibling	Affected	Male	FMR1	CGG	3	Y	32	NA	32-32
SP0028218	SF0028113	Sibling	Unaffected	Male	FMR1	CGG	3	Y	30	NA	30-30
SP0028548	SF0028124	Father	Unaffected	Male	FMR1	CGG	3	Y	30	NA	30-30
SP0028101	SF0028124	Mother	Unaffected	Female	FMR1	CGG	3	23	33	23-23	33-33
SP0028124	SF0028124	Proband	Affected	Male	FMR1	CGG	3	Y	23	NA	23-23
SP0028151	SF0028124	Sibling	Unaffected	Male	FMR1	CGG	3	Y	33	NA	33-33
SP0028255	SF0028170	Father	Unaffected	Male	FMR1	CGG	3	Y	40	NA	40-40
SP0028077	SF0028170	Mother	Unaffected	Female	FMR1	CGG	3	30	32	30-30	32-32
SP0028170	SF0028170	Proband	Affected	Male	FMR1	CGG	3	Y	32	NA	32-32
SP0028197	SF0028170	Sibling	Unaffected	Male	FMR1	CGG	3	Y	32	NA	32-32
SP0028235	SF0028263	Father	Unaffected	Male	FMR1	CGG	3	Y	30	NA	30-30
SP0028324	SF0028263	Mother	Unaffected	Female	FMR1	CGG	3	30	30	30-30	30-30
SP0028263	SF0028263	Proband	Affected	Male	FMR1	CGG	3	Y	30	NA	30-30
SP0028293	SF0028263	Sibling	Unaffected	Female	FMR1	CGG	3	30	30	30-30	30-30
SP0100095	SF0028386	Father	Unaffected	Male	FMR1	CGG	3	Y	30	NA	30-30
SP0028363	SF0028386	Mother	Unaffected	Female	FMR1	CGG	3	23	32	23-23	32-32
SP0028386	SF0028386	Proband	Affected	Male	FMR1	CGG	3	Y	32	NA	32-32
SP0028399	SF0028386	Sibling	Unaffected	Female	FMR1	CGG	3	30	32	30-30	32-32
SP0029768	SF0029749	Father	Unaffected	Male	FMR1	CGG	3	Y	31	NA	31-31
SP0029738	SF0029749	Mother	Unaffected	Female	FMR1	CGG	3	30	40	30-30	40-40
SP0029749	SF0029749	Proband	Affected	Male	FMR1	CGG	3	Y	40	NA	40-40
SP0029752	SF0029749	Sibling	Unaffected	Male	FMR1	CGG	3	Y	30	NA	30-30
SP0030148	SF0029968	Father	Unaffected	Male	FMR1	CGG	3	Y	30	NA	30-30
SP0029961	SF0029968	Mother	Unaffected	Female	FMR1	CGG	3	20	30	20-20	30-30
SP0029968	SF0029968	Proband	Affected	Male	FMR1	CGG	3	Y	20	NA	20-20
SP0029974	SF0029968	Sibling	Unaffected	Male	FMR1	CGG	3	Y	30	NA	30-30
SP0030098	SF0029975	Father	Unaffected	Male	FMR1	CGG	3	Y	30	NA	30-30
SP0029831	SF0029975	Mother	Unaffected	Female	FMR1	CGG	3	30	30	30-30	30-30
SP0029975	SF0029975	Proband	Affected	Female	FMR1	CGG	3	30	30	30-30	30-30
SP0030003	SF0029975	Sibling	Unaffected	Male	FMR1	CGG	3	Y	30	NA	30-30
SP0030677	SF0030673	Father	Unaffected	Male	FMR1	CGG	3	Y	29	NA	29-29
SP0030672	SF0030673	Mother	Unaffected	Female	FMR1	CGG	3	29	31	29-29	31-31
SP0030673	SF0030673	Proband	Affected	Female	FMR1	CGG	3	29	31	29-29	31-31
SP0030674	SF0030673	Sibling	Unaffected	Female	FMR1	CGG	3	29	29	29-29	29-29
SP0031205	SF0031201	Father	Unaffected	Male	FMR1	CGG	3	Y	23	NA	23-23
SP0031200	SF0031201	Mother	Unaffected	Female	FMR1	CGG	3	20	23	20-20	23-23
SP0031201	SF0031201	Proband	Affected	Male	FMR1	CGG	3	Y	20	NA	20-20
SP0031204	SF0031201	Sibling	Unaffected	Female	FMR1	CGG	3	20	23	20-20	23-23
SP0094419	SF0031429	Father	Unaffected	Male	FMR1	CGG	3	Y	33	NA	33-53
SP0031427	SF0031429	Mother	Unaffected	Female	FMR1	CGG	3	23	39	23-23	39-39
SP0031429	SF0031429	Proband	Affected	Male	FMR1	CGG	3	Y	23	NA	23-23
SP0152376	SF0032199	Father	Unaffected	Male	FMR1	CGG	3	Y	30	NA	30-30
SP0032197	SF0032199	Mother	Unaffected	Female	FMR1	CGG	3	30	30	30-30	30-30
SP0032199	SF0032199	Proband	Affected	Female	FMR1	CGG	3	30	30	30-30	30-30
SP0032202	SF0032199	Sibling	Unaffected	Female	FMR1	CGG	3	30	30	30-30	30-30
SP0032521	SF0032522	Father	Unaffected	Male	FMR1	CGG	3	Y	29	NA	29-29
SP0032529	SF0032522	Mother	Unaffected	Female	FMR1	CGG	3	30	31	30-30	31-31
SP0032522	SF0032522	Proband	Affected	Male	FMR1	CGG	3	Y	31	NA	31-31
SP0032523	SF0032522	Sibling	Unaffected	Female	FMR1	CGG	3	29	30	29-29	30-30
SP0223713	SF0032586	Father	Unaffected	Male	FMR1	CGG	3	Y	33	NA	33-33
SP0032585	SF0032586	Mother	Unaffected	Female	FMR1	CGG	3	20	36	20-20	36-36
SP0032586	SF0032586	Proband	Affected	Male	FMR1	CGG	3	Y	20	NA	20-20
SP0032587	SF0032586	Sibling	Unaffected	Male	FMR1	CGG	3	Y	20	NA	20-20
SP0032750	SF0032747	Father	Unaffected	Male	FMR1	CGG	3	Y	30	NA	30-30
SP0032746	SF0032747	Mother	Unaffected	Female	FMR1	CGG	3	30	30	30-30	30-30
SP0032747	SF0032747	Proband	Affected	Male	FMR1	CGG	3	Y	30	NA	30-30
SP0032797	SF0032795	Father	Unaffected	Male	FMR1	CGG	3	Y	30	NA	30-30
SP0032794	SF0032795	Mother	Unaffected	Female	FMR1	CGG	3	29	44	29-29	44-44
SP0032795	SF0032795	Proband	Affected	Male	FMR1	CGG	3	Y	29	NA	29-29
SP0032796	SF0032795	Sibling	Unaffected	Female	FMR1	CGG	3	29	30	29-29	30-30
SP0032869	SF0032865	Father	Unaffected	Male	FMR1	CGG	3	Y	30	NA	30-30
SP0032863	SF0032865	Mother	Unaffected	Female	FMR1	CGG	3	20	25	20-20	25-25
SP0032865	SF0032865	Proband	Affected	Male	FMR1	CGG	3	Y	25	NA	25-25
SP0032973	SF0032960	Father	Unaffected	Male	FMR1	CGG	3	Y	32	NA	32-32
SP0032956	SF0032960	Mother	Unaffected	Female	FMR1	CGG	3	30	41	30-30	41-41
SP0032960	SF0032960	Proband	Affected	Male	FMR1	CGG	3	Y	37	NA	37-51
SP0032974	SF0032965	Father	Unaffected	Male	FMR1	CGG	3	Y	20	NA	20-20
SP0032962	SF0032965	Mother	Unaffected	Female	FMR1	CGG	3	30	30	30-30	30-30
SP0032965	SF0032965	Proband	Affected	Male	FMR1	CGG	3	Y	30	NA	30-30
SP0036960	SF0033973	Father	Unaffected	Male	FMR1	CGG	3	Y	30	NA	30-30
SP0033972	SF0033973	Mother	Unaffected	Female	FMR1	CGG	3	29	30	29-29	30-30
SP0033973	SF0033973	Proband	Affected	Male	FMR1	CGG	3	Y	30	NA	30-30
SP0033974	SF0033973	Sibling	Unaffected	Female	FMR1	CGG	3	30	30	30-30	30-30
SP0104003	SF0034332	Father	Unaffected	Male	FMR1	CGG	3	Y	30	NA	30-30
SP0034328	SF0034332	Mother	Unaffected	Female	FMR1	CGG	3	30	39	30-30	39-39
SP0034332	SF0034332	Proband	Affected	Male	FMR1	CGG	3	Y	30	NA	30-30
SP0034333	SF0034332	Sibling	Unaffected	Female	FMR1	CGG	3	30	35	30-30	35-46
SP0034838	SF0034830	Father	Unaffected	Male	FMR1	CGG	3	Y	30	NA	30-30
SP0034826	SF0034830	Mother	Unaffected	Female	FMR1	CGG	3	21	30	21-21	30-30
SP0034830	SF0034830	Proband	Affected	Male	FMR1	CGG	3	Y	21	NA	21-21
SP0034832	SF0034830	Sibling	Unaffected	Male	FMR1	CGG	3	Y	21	NA	21-21
SP0035463	SF0035459	Father	Unaffected	Male	FMR1	CGG	3	Y	30	NA	30-30
SP0035458	SF0035459	Mother	Unaffected	Female	FMR1	CGG	3	30	34	30-30	34-34
SP0035459	SF0035459	Proband	Affected	Male	FMR1	CGG	3	Y	30	NA	30-30
SP0036402	SF0036405	Father	Unaffected	Male	FMR1	CGG	3	Y	30	NA	30-30
SP0036406	SF0036405	Mother	Unaffected	Female	FMR1	CGG	3	30	32	30-30	32-32
SP0036405	SF0036405	Proband	Affected	Male	FMR1	CGG	3	Y	32	NA	32-32
SP0158373	SF0036495	Father	Unaffected	Male	FMR1	CGG	3	Y	29	NA	29-29
SP0036492	SF0036495	Mother	Unaffected	Female	FMR1	CGG	3	31	31	31-31	31-31
SP0036495	SF0036495	Proband	Affected	Male	FMR1	CGG	3	Y	31	NA	31-31
SP0036496	SF0036495	Sibling	Unaffected	Male	FMR1	CGG	3	Y	31	NA	31-31
SP0036949	SF0036946	Father	Unaffected	Male	FMR1	CGG	3	Y	35	NA	35-35
SP0036945	SF0036946	Mother	Unaffected	Female	FMR1	CGG	3	30	31	30-30	31-31
SP0036946	SF0036946	Proband	Affected	Male	FMR1	CGG	3	Y	31	NA	31-31
SP0036947	SF0036946	Sibling	Unaffected	Male	FMR1	CGG	3	Y	31	NA	31-31
SP0037100	SF0037098	Father	Unaffected	Male	FMR1	CGG	3	Y	20	NA	20-20
SP0037097	SF0037098	Mother	Unaffected	Female	FMR1	CGG	3	29	30	29-29	30-30
SP0037098	SF0037098	Proband	Affected	Female	FMR1	CGG	3	20	29	20-20	29-30
SP0037099	SF0037098	Sibling	Unaffected	Female	FMR1	CGG	3	20	28	20-20	28-49
SP0037358	SF0037331	Father	Unaffected	Male	FMR1	CGG	3	Y	61	NA	51-89
SP0037329	SF0037331	Mother	Unaffected	Female	FMR1	CGG	3	23	23	23-23	23-35
SP0037331	SF0037331	Proband	Affected	Male	FMR1	CGG	3	Y	23	NA	23-23
SP0037332	SF0037331	Sibling	Unaffected	Male	FMR1	CGG	3	Y	23	NA	23-23
SP0196614	SF0037406	Father	Unaffected	Male	FMR1	CGG	3	Y	28	NA	28-28
SP0037402	SF0037406	Mother	Unaffected	Female	FMR1	CGG	3	28	30	28-28	30-30
SP0037406	SF0037406	Proband	Affected	Female	FMR1	CGG	3	28	30	28-28	30-30
SP0037408	SF0037406	Sibling	Unaffected	Female	FMR1	CGG	3	28	30	28-28	30-30
SP0334102	SF0037450	Father	Unaffected	Male	FMR1	CGG	3	Y	30	NA	30-30
SP0037449	SF0037450	Mother	Unaffected	Female	FMR1	CGG	3	29	30	29-29	30-30
SP0037450	SF0037450	Proband	Affected	Female	FMR1	CGG	3	30	30	30-30	30-44
SP0154154	SF0037489	Father	Unaffected	Male	FMR1	CGG	3	Y	39	NA	39-39
SP0037486	SF0037489	Mother	Unaffected	Female	FMR1	CGG	3	29	29	29-29	29-29
SP0037489	SF0037489	Proband	Affected	Male	FMR1	CGG	3	Y	29	NA	29-29
SP0037490	SF0037489	Sibling	Unaffected	Male	FMR1	CGG	3	Y	29	NA	29-29
SP0037552	SF0037549	Father	Unaffected	Male	FMR1	CGG	3	Y	30	NA	30-30
SP0037546	SF0037549	Mother	Unaffected	Female	FMR1	CGG	3	29	30	29-29	30-30
SP0037549	SF0037549	Proband	Affected	Male	FMR1	CGG	3	Y	29	NA	29-29
SP0037550	SF0037549	Sibling	Unaffected	Female	FMR1	CGG	3	30	30	30-30	30-31
SP0202570	SF0037764	Father	Unaffected	Male	FMR1	CGG	3	Y	32	NA	32-32
SP0037763	SF0037764	Mother	Unaffected	Female	FMR1	CGG	3	31	41	31-31	41-41
SP0037764	SF0037764	Proband	Affected	Male	FMR1	CGG	3	Y	31	NA	31-31
SP0037765	SF0037764	Sibling	Unaffected	Male	FMR1	CGG	3	Y	31	NA	31-31
SP0070949	SF0038040	Father	Unaffected	Male	FMR1	CGG	3	Y	30	NA	30-30
SP0038039	SF0038040	Mother	Unaffected	Female	FMR1	CGG	3	23	30	23-23	30-30
SP0038040	SF0038040	Proband	Affected	Male	FMR1	CGG	3	Y	23	NA	23-23
SP0038041	SF0038040	Sibling	Unaffected	Female	FMR1	CGG	3	30	30	30-30	30-30
SP0101894	SF0038152	Father	Unaffected	Male	FMR1	CGG	3	Y	30	NA	30-30
SP0038151	SF0038152	Mother	Unaffected	Female	FMR1	CGG	3	20	30	20-20	30-30
SP0038153	SF0038152	Sibling	Unaffected	Female	FMR1	CGG	3	30	30	29-30	30-33
SP0234933	SF0038174	Father	Unaffected	Male	FMR1	CGG	3	Y	30	NA	30-30
SP0038169	SF0038174	Mother	Unaffected	Female	FMR1	CGG	3	26	29	26-26	29-29
SP0038174	SF0038174	Proband	Affected	Male	FMR1	CGG	3	Y	26	NA	26-26
SP0038176	SF0038174	Sibling	Unaffected	Male	FMR1	CGG	3	Y	26	NA	26-26
SP0038307	SF0038305	Father	Unaffected	Male	FMR1	CGG	3	Y	31	NA	31-31
SP0038304	SF0038305	Mother	Unaffected	Female	FMR1	CGG	3	30	31	30-30	31-31
SP0038305	SF0038305	Proband	Affected	Male	FMR1	CGG	3	Y	30	NA	30-30
SP0038306	SF0038305	Sibling	Unaffected	Male	FMR1	CGG	3	Y	30	NA	30-30
SP0105303	SF0039550	Father	Unaffected	Male	FMR1	CGG	3	Y	23	NA	23-23
SP0039549	SF0039550	Mother	Unaffected	Female	FMR1	CGG	3	29	30	29-29	30-30
SP0039550	SF0039550	Proband	Affected	Male	FMR1	CGG	3	Y	30	NA	30-30
SP0039551	SF0039550	Sibling	Unaffected	Female	FMR1	CGG	3	23	29	23-23	29-29
SP0264727	SF0039722	Father	Unaffected	Male	FMR1	CGG	3	Y	23	NA	23-23
SP0039721	SF0039722	Mother	Unaffected	Female	FMR1	CGG	3	30	31	30-30	31-31
SP0039722	SF0039722	Proband	Affected	Male	FMR1	CGG	3	Y	30	NA	30-30
SP0040592	SF0040590	Father	Unaffected	Male	FMR1	CGG	3	Y	29	NA	29-29
SP0039047	SF0040590	Mother	Unaffected	Female	FMR1	CGG	3	30	31	30-30	31-31
SP0040590	SF0040590	Proband	Affected	Male	FMR1	CGG	3	Y	30	NA	30-30
SP0040591	SF0040590	Sibling	Unaffected	Female	FMR1	CGG	3	29	30	29-29	30-30
SP0040753	SF0040751	Father	Unaffected	Male	FMR1	CGG	3	Y	30	NA	30-30
SP0040750	SF0040751	Mother	Unaffected	Female	FMR1	CGG	3	11	30	11-11	30-30
SP0040751	SF0040751	Proband	Affected	Male	FMR1	CGG	3	Y	30	NA	30-30
SP0040752	SF0040751	Sibling	Unaffected	Male	FMR1	CGG	3	Y	30	NA	30-30
SP0290053	SF0042908	Father	Unaffected	Male	FMR1	CGG	3	Y	30	NA	30-30
SP0042907	SF0042908	Mother	Unaffected	Female	FMR1	CGG	3	29	29	29-29	29-29
SP0042908	SF0042908	Proband	Affected	Female	FMR1	CGG	3	29	30	29-29	30-30
SP0043106	SF0043071	Father	Unaffected	Male	FMR1	CGG	3	Y	30	NA	30-30
SP0043070	SF0043071	Mother	Unaffected	Female	FMR1	CGG	3	30	30	30-30	30-30
SP0043071	SF0043071	Proband	Affected	Male	FMR1	CGG	3	Y	30	NA	30-30
SP0043072	SF0043071	Sibling	Unaffected	Female	FMR1	CGG	3	30	30	30-30	30-30
SP0045824	SF0045825	Father	Unaffected	Male	FMR1	CGG	3	Y	30	NA	30-30
SP0045827	SF0045825	Mother	Unaffected	Female	FMR1	CGG	3	29	30	29-29	30-30
SP0045825	SF0045825	Proband	Affected	Male	FMR1	CGG	3	Y	29	NA	29-29
SP0045826	SF0045825	Sibling	Unaffected	Male	FMR1	CGG	3	Y	30	NA	30-30
SP0129308	SF0046388	Father	Unaffected	Male	FMR1	CGG	3	Y	30	NA	30-30
SP0046386	SF0046388	Mother	Unaffected	Female	FMR1	CGG	3	23	29	23-23	29-29
SP0046388	SF0046388	Proband	Affected	Male	FMR1	CGG	3	Y	29	NA	29-29
SP0046389	SF0046388	Sibling	Unaffected	Male	FMR1	CGG	3	Y	29	NA	29-29
SP0047045	SF0047047	Father	Unaffected	Male	FMR1	CGG	3	Y	60	NA	52-79
SP0047050	SF0047047	Mother	Unaffected	Female	FMR1	CGG	3	30	30	25-30	30-30
SP0047047	SF0047047	Proband	Affected	Male	FMR1	CGG	3	Y	30	NA	30-30
SP0199247	SF0047704	Father	Unaffected	Male	FMR1	CGG	3	Y	30	NA	30-30
SP0047702	SF0047704	Mother	Unaffected	Female	FMR1	CGG	3	30	36	30-30	36-36
SP0047704	SF0047704	Proband	Affected	Male	FMR1	CGG	3	Y	30	NA	30-30
SP0151232	SF0047997	Father	Unaffected	Male	FMR1	CGG	3	Y	32	NA	32-32
SP0047996	SF0047997	Mother	Unaffected	Female	FMR1	CGG	3	23	30	23-23	30-30
SP0047997	SF0047997	Proband	Affected	Male	FMR1	CGG	3	Y	23	NA	23-23
SP0304802	SF0048162	Father	Unaffected	Male	FMR1	CGG	3	Y	30	NA	30-30
SP0048161	SF0048162	Mother	Unaffected	Female	FMR1	CGG	3	29	29	29-29	29-29
SP0048162	SF0048162	Proband	Affected	Male	FMR1	CGG	3	Y	29	NA	29-29
SP0304794	SF0048162	Sibling	Unaffected	Female	FMR1	CGG	3	29	30	29-29	30-30
SP0048515	SF0048509	Father	Unaffected	Male	FMR1	CGG	3	Y	30	NA	30-30
SP0048505	SF0048509	Mother	Unaffected	Female	FMR1	CGG	3	30	30	30-30	30-30
SP0048509	SF0048509	Proband	Affected	Male	FMR1	CGG	3	Y	30	NA	30-30
SP0048510	SF0048509	Sibling	Unaffected	Male	FMR1	CGG	3	Y	30	NA	30-30
SP0048776	SF0048778	Father	Unaffected	Male	FMR1	CGG	3	Y	31	NA	31-31
SP0048780	SF0048778	Mother	Unaffected	Female	FMR1	CGG	3	22	30	22-22	30-30
SP0048778	SF0048778	Proband	Affected	Male	FMR1	CGG	3	Y	30	NA	30-30
SP0048779	SF0048778	Sibling	Unaffected	Male	FMR1	CGG	3	Y	22	NA	22-22
SP0049417	SF0049412	Father	Unaffected	Male	FMR1	CGG	3	Y	34	NA	34-34
SP0049411	SF0049412	Mother	Unaffected	Female	FMR1	CGG	3	30	30	30-30	30-30
SP0049412	SF0049412	Proband	Affected	Male	FMR1	CGG	3	Y	30	NA	30-30
SP0049535	SF0049528	Father	Unaffected	Male	FMR1	CGG	3	Y	30	NA	30-30
SP0049466	SF0049528	Mother	Unaffected	Female	FMR1	CGG	3	23	30	23-23	30-30
SP0049528	SF0049528	Proband	Affected	Male	FMR1	CGG	3	Y	30	NA	30-30
SP0049529	SF0049528	Sibling	Unaffected	Male	FMR1	CGG	3	Y	30	NA	30-30
SP0191071	SF0050718	Father	Unaffected	Male	FMR1	CGG	3	Y	30	NA	30-30
SP0050717	SF0050718	Mother	Unaffected	Female	FMR1	CGG	3	29	29	29-29	29-29
SP0050718	SF0050718	Proband	Affected	Female	FMR1	CGG	3	29	30	29-29	30-30
SP0050719	SF0050718	Sibling	Unaffected	Male	FMR1	CGG	3	Y	29	NA	29-29
SP0055382	SF0051194	Father	Unaffected	Male	FMR1	CGG	3	Y	30	NA	30-30
SP0051193	SF0051194	Mother	Unaffected	Female	FMR1	CGG	3	30	32	30-30	32-32
SP0051194	SF0051194	Proband	Affected	Male	FMR1	CGG	3	Y	30	NA	30-30
SP0051195	SF0051194	Sibling	Unaffected	Male	FMR1	CGG	3	Y	30	NA	30-30
SP0051309	SF0051310	Mother	Unaffected	Female	FMR1	CGG	3	29	30	29-29	30-30
SP0051310	SF0051310	Proband	Affected	Male	FMR1	CGG	3	Y	29	NA	29-29
SP0051311	SF0051310	Sibling	Unaffected	Female	FMR1	CGG	3	29	30	29-29	30-30
SP0054076	SF0051480	Father	Unaffected	Male	FMR1	CGG	3	Y	30	NA	30-30
SP0051479	SF0051480	Mother	Unaffected	Female	FMR1	CGG	3	29	32	29-29	32-32
SP0051480	SF0051480	Proband	Affected	Male	FMR1	CGG	3	Y	32	NA	32-32
SP0051481	SF0051480	Sibling	Unaffected	Female	FMR1	CGG	3	29	30	29-29	30-30
SP0226009	SF0051793	Father	Unaffected	Male	FMR1	CGG	3	Y	29	NA	29-29
SP0051792	SF0051793	Mother	Unaffected	Female	FMR1	CGG	3	30	30	30-30	30-30
SP0051793	SF0051793	Proband	Affected	Male	FMR1	CGG	3	Y	30	NA	30-30
SP0053665	SF0052212	Father	Unaffected	Male	FMR1	CGG	3	Y	29	NA	29-29
SP0052211	SF0052212	Mother	Unaffected	Female	FMR1	CGG	3	31	37	31-31	37-37
SP0052212	SF0052212	Proband	Affected	Male	FMR1	CGG	3	Y	31	NA	31-31
SP0052854	SF0052852	Mother	Unaffected	Female	FMR1	CGG	3	28	30	28-28	30-30
SP0052852	SF0052852	Proband	Affected	Male	FMR1	CGG	3	Y	30	NA	30-30
SP0052853	SF0052852	Sibling	Unaffected	Male	FMR1	CGG	3	Y	30	NA	30-30
SP0053429	SF0053430	Father	Unaffected	Male	FMR1	CGG	3	Y	30	NA	30-30
SP0054721	SF0053430	Mother	Unaffected	Female	FMR1	CGG	3	29	31	29-29	31-31
SP0053430	SF0053430	Proband	Affected	Male	FMR1	CGG	3	Y	29	NA	29-29
SP0053431	SF0053430	Sibling	Unaffected	Male	FMR1	CGG	3	Y	31	NA	31-31
SP0155727	SF0053642	Father	Unaffected	Male	FMR1	CGG	3	Y	30	NA	30-30
SP0053641	SF0053642	Mother	Unaffected	Female	FMR1	CGG	3	20	29	20-20	29-29
SP0053642	SF0053642	Proband	Affected	Male	FMR1	CGG	3	Y	29	NA	29-29
SP0053643	SF0053642	Sibling	Unaffected	Male	FMR1	CGG	3	Y	29	NA	29-29
SP0055114	SF0055107	Father	Unaffected	Male	FMR1	CGG	3	Y	29	NA	29-29
SP0055106	SF0055107	Mother	Unaffected	Female	FMR1	CGG	3	30	31	30-30	31-31
SP0055107	SF0055107	Proband	Affected	Female	FMR1	CGG	3	29	31	29-29	31-31
SP0074003	SF0056848	Father	Unaffected	Male	FMR1	CGG	3	Y	30	NA	30-30
SP0056845	SF0056848	Mother	Unaffected	Female	FMR1	CGG	3	30	30	30-30	30-30
SP0056848	SF0056848	Proband	Affected	Male	FMR1	CGG	3	Y	30	NA	30-30
SP0062284	SF0056853	Father	Unaffected	Male	FMR1	CGG	3	Y	21	NA	21-21
SP0056847	SF0056853	Mother	Unaffected	Female	FMR1	CGG	3	30	30	30-30	30-30
SP0056853	SF0056853	Proband	Affected	Male	FMR1	CGG	3	Y	30	NA	30-30
SP0056857	SF0056853	Sibling	Unaffected	Male	FMR1	CGG	3	Y	30	NA	30-30
SP0059135	SF0057863	Father	Unaffected	Male	FMR1	CGG	3	Y	31	NA	31-31
SP0057855	SF0057863	Mother	Unaffected	Female	FMR1	CGG	3	30	32	30-30	32-32
SP0057863	SF0057863	Proband	Affected	Male	FMR1	CGG	3	Y	32	NA	32-32
SP0057865	SF0057863	Sibling	Unaffected	Male	FMR1	CGG	3	Y	30	NA	30-30
SP0058040	SF0058021	Father	Unaffected	Male	FMR1	CGG	3	Y	30	NA	30-30
SP0058020	SF0058021	Mother	Unaffected	Female	FMR1	CGG	3	20	30	20-20	30-30
SP0058021	SF0058021	Proband	Affected	Male	FMR1	CGG	3	Y	20	NA	20-20
SP0058022	SF0058021	Sibling	Unaffected	Female	FMR1	CGG	3	20	30	20-20	30-30
SP0065161	SF0058340	Father	Unaffected	Male	FMR1	CGG	3	Y	30	NA	30-30
SP0156951	SF0058340	Mother	Unaffected	Female	FMR1	CGG	3	24	30	24-24	30-30
SP0058340	SF0058340	Proband	Affected	Male	FMR1	CGG	3	Y	30	NA	30-30
SP0063341	SF0059438	Father	Unaffected	Male	FMR1	CGG	3	Y	29	NA	29-29
SP0059437	SF0059438	Mother	Unaffected	Female	FMR1	CGG	3	20	33	20-20	33-33
SP0059438	SF0059438	Proband	Affected	Male	FMR1	CGG	3	Y	20	NA	20-20
SP0059439	SF0059438	Sibling	Unaffected	Female	FMR1	CGG	3	29	33	29-29	33-33
SP0063359	SF0059669	Father	Unaffected	Male	FMR1	CGG	3	Y	23	NA	23-23
SP0059668	SF0059669	Mother	Unaffected	Female	FMR1	CGG	3	30	31	30-30	31-31
SP0059669	SF0059669	Proband	Affected	Male	FMR1	CGG	3	Y	30	NA	30-30
SP0062499	SF0059706	Father	Unaffected	Male	FMR1	CGG	3	Y	64	NA	54-88
SP0059705	SF0059706	Mother	Unaffected	Female	FMR1	CGG	3	30	30	30-30	30-30
SP0059706	SF0059706	Proband	Affected	Male	FMR1	CGG	3	Y	30	NA	30-30
SP0059708	SF0059706	Sibling	Unaffected	Male	FMR1	CGG	3	Y	30	NA	30-30
SP0066976	SF0059848	Father	Unaffected	Male	FMR1	CGG	3	Y	31	NA	31-31
SP0059846	SF0059848	Mother	Unaffected	Female	FMR1	CGG	3	23	30	23-23	30-30
SP0059848	SF0059848	Proband	Affected	Male	FMR1	CGG	3	Y	23	NA	23-23
SP0063501	SF0060407	Father	Unaffected	Male	FMR1	CGG	3	Y	30	NA	30-30
SP0060404	SF0060407	Mother	Unaffected	Female	FMR1	CGG	3	30	30	30-30	30-30
SP0060407	SF0060407	Proband	Affected	Male	FMR1	CGG	3	Y	30	NA	30-30
SP0064495	SF0060850	Father	Unaffected	Male	FMR1	CGG	3	Y	30	NA	30-30
SP0060849	SF0060850	Mother	Unaffected	Female	FMR1	CGG	3	29	33	29-29	33-33
SP0060850	SF0060850	Proband	Affected	Male	FMR1	CGG	3	Y	33	NA	33-33
SP0060851	SF0060850	Sibling	Unaffected	Male	FMR1	CGG	3	Y	33	NA	33-33
SP0061435	SF0061431	Father	Unaffected	Male	FMR1	CGG	3	Y	20	NA	20-20
SP0061430	SF0061431	Mother	Unaffected	Female	FMR1	CGG	3	29	30	29-29	30-30
SP0061431	SF0061431	Proband	Affected	Male	FMR1	CGG	3	Y	30	NA	30-30
SP0061432	SF0061431	Sibling	Unaffected	Female	FMR1	CGG	3	20	29	20-20	29-29
SP0067623	SF0061787	Father	Unaffected	Male	FMR1	CGG	3	Y	31	NA	31-31
SP0061786	SF0061787	Mother	Unaffected	Female	FMR1	CGG	3	30	30	30-30	30-30
SP0061787	SF0061787	Proband	Affected	Male	FMR1	CGG	3	Y	30	NA	30-30
SP0061788	SF0061787	Sibling	Unaffected	Male	FMR1	CGG	3	Y	30	NA	30-30
SP0283542	SF0062054	Father	Unaffected	Male	FMR1	CGG	3	Y	30	NA	30-30
SP0062052	SF0062054	Mother	Unaffected	Female	FMR1	CGG	3	30	44	30-30	44-44
SP0062054	SF0062054	Proband	Affected	Male	FMR1	CGG	3	Y	30	NA	30-30
SP0109524	SF0062987	Father	Unaffected	Male	FMR1	CGG	3	Y	20	NA	20-20
SP0062986	SF0062987	Mother	Unaffected	Female	FMR1	CGG	3	20	31	20-20	31-31
SP0062987	SF0062987	Proband	Affected	Male	FMR1	CGG	3	Y	31	NA	31-31
SP0062988	SF0062987	Sibling	Unaffected	Female	FMR1	CGG	3	20	20	20-20	20-20
SP0064169	SF0064170	Father	Unaffected	Male	FMR1	CGG	3	Y	29	NA	29-29
SP0065582	SF0064170	Mother	Unaffected	Female	FMR1	CGG	3	24	30	24-24	30-30
SP0064170	SF0064170	Proband	Affected	Male	FMR1	CGG	3	Y	30	NA	30-30
SP0068805	SF0064385	Father	Unaffected	Male	FMR1	CGG	3	Y	29	NA	29-29
SP0064359	SF0064385	Mother	Unaffected	Female	FMR1	CGG	3	23	30	23-23	30-30
SP0064385	SF0064385	Proband	Affected	Male	FMR1	CGG	3	Y	30	NA	30-30
SP0071578	SF0064470	Father	Unaffected	Male	FMR1	CGG	3	Y	30	NA	30-30
SP0064467	SF0064470	Mother	Unaffected	Female	FMR1	CGG	3	30	41	30-30	41-41
SP0064471	SF0064470	Sibling	Affected	Female	FMR1	CGG	3	30	30	30-30	30-30
SP0064473	SF0064470	Sibling	Unaffected	Female	FMR1	CGG	3	30	30	30-30	30-30
SP0064994	SF0064995	Father	Unaffected	Male	FMR1	CGG	3	Y	29	NA	29-29
SP0065247	SF0064995	Mother	Unaffected	Female	FMR1	CGG	3	20	30	20-20	30-30
SP0064995	SF0064995	Proband	Affected	Male	FMR1	CGG	3	Y	30	NA	30-30
SP0064996	SF0064995	Sibling	Unaffected	Male	FMR1	CGG	3	Y	20	NA	20-20
SP0215315	SF0065466	Father	Unaffected	Male	FMR1	CGG	3	Y	29	NA	29-29
SP0065465	SF0065466	Mother	Unaffected	Female	FMR1	CGG	3	20	23	20-20	23-23
SP0065466	SF0065466	Proband	Affected	Male	FMR1	CGG	3	Y	20	NA	20-20
SP0070193	SF0065491	Father	Unaffected	Male	FMR1	CGG	3	Y	31	NA	31-31
SP0065490	SF0065491	Mother	Unaffected	Female	FMR1	CGG	3	20	30	20-20	30-30
SP0065491	SF0065491	Proband	Affected	Female	FMR1	CGG	3	20	31	20-20	31-31
SP0065492	SF0065491	Sibling	Unaffected	Female	FMR1	CGG	3	30	31	30-30	31-31
SP0066053	SF0065851	Father	Unaffected	Male	FMR1	CGG	3	Y	23	NA	23-23
SP0065850	SF0065851	Mother	Unaffected	Female	FMR1	CGG	3	20	32	20-20	32-32
SP0065851	SF0065851	Proband	Affected	Male	FMR1	CGG	3	Y	20	NA	20-20
SP0065852	SF0065851	Sibling	Unaffected	Female	FMR1	CGG	3	20	23	20-20	23-23
SP0070421	SF0066126	Father	Unaffected	Male	FMR1	CGG	3	Y	33	NA	33-33
SP0066125	SF0066126	Mother	Unaffected	Female	FMR1	CGG	3	29	29	29-29	29-29
SP0066126	SF0066126	Proband	Affected	Male	FMR1	CGG	3	Y	29	NA	29-29
SP0066117	SF0066164	Mother	Unaffected	Female	FMR1	CGG	3	29	32	29-29	32-32
SP0066164	SF0066164	Proband	Affected	Male	FMR1	CGG	3	Y	29	NA	29-29
SP0066165	SF0066164	Sibling	Unaffected	Female	FMR1	CGG	3	20	29	20-20	29-29
SP0067239	SF0066366	Father	Unaffected	Male	FMR1	CGG	3	Y	30	NA	29-51
SP0066364	SF0066366	Mother	Unaffected	Female	FMR1	CGG	3	21	54	21-21	50-77
SP0066366	SF0066366	Proband	Affected	Male	FMR1	CGG	3	Y	60	NA	52-100
SP0066367	SF0066366	Sibling	Unaffected	Female	FMR1	CGG	3	32	32	19-32	32-51
SP0153896	SF0066398	Father	Unaffected	Male	FMR1	CGG	3	Y	30	NA	30-30
SP0066397	SF0066398	Mother	Unaffected	Female	FMR1	CGG	3	30	35	30-30	35-35
SP0066398	SF0066398	Proband	Affected	Male	FMR1	CGG	3	Y	35	NA	35-35
SP0066399	SF0066398	Sibling	Unaffected	Female	FMR1	CGG	3	30	35	30-30	35-35
SP0241717	SF0066490	Father	Unaffected	Male	FMR1	CGG	3	Y	15	NA	15-15
SP0066489	SF0066490	Mother	Unaffected	Female	FMR1	CGG	3	27	29	27-27	29-29
SP0066490	SF0066490	Proband	Affected	Male	FMR1	CGG	3	Y	29	NA	29-29
SP0237851	SF0066502	Father	Unaffected	Male	FMR1	CGG	3	Y	29	NA	29-29
SP0066501	SF0066502	Mother	Unaffected	Female	FMR1	CGG	3	28	29	28-28	29-29
SP0066502	SF0066502	Proband	Affected	Female	FMR1	CGG	3	29	29	29-29	29-29
SP0068695	SF0068696	Father	Unaffected	Male	FMR1	CGG	3	Y	33	NA	33-33
SP0073241	SF0068696	Mother	Unaffected	Female	FMR1	CGG	3	29	29	29-29	29-29
SP0068696	SF0068696	Proband	Affected	Male	FMR1	CGG	3	Y	29	NA	29-29
SP0068697	SF0068696	Sibling	Unaffected	Female	FMR1	CGG	3	29	33	29-29	33-33
SP0117347	SF0068821	Father	Unaffected	Male	FMR1	CGG	3	Y	28	NA	28-28
SP0068820	SF0068821	Mother	Unaffected	Female	FMR1	CGG	3	23	29	23-23	29-29
SP0068822	SF0068821	Sibling	Unaffected	Female	FMR1	CGG	3	23	28	23-23	28-28
SP0070151	SF0069200	Father	Unaffected	Male	FMR1	CGG	3	Y	39	NA	39-39
SP0069196	SF0069200	Mother	Unaffected	Female	FMR1	CGG	3	30	31	30-30	31-31
SP0069200	SF0069200	Proband	Affected	Male	FMR1	CGG	3	Y	31	NA	31-31
SP0074274	SF0069256	Father	Unaffected	Male	FMR1	CGG	3	Y	30	NA	30-30
SP0069250	SF0069256	Mother	Unaffected	Female	FMR1	CGG	3	32	39	32-32	39-39
SP0069256	SF0069256	Proband	Affected	Male	FMR1	CGG	3	Y	39	NA	39-39
SP0069258	SF0069256	Sibling	Unaffected	Female	FMR1	CGG	3	30	39	30-30	39-39
SP0071297	SF0069639	Father	Unaffected	Male	FMR1	CGG	3	Y	43	NA	43-43
SP0069638	SF0069639	Mother	Unaffected	Female	FMR1	CGG	3	20	30	20-20	30-30
SP0069639	SF0069639	Proband	Affected	Male	FMR1	CGG	3	Y	30	NA	30-30
SP0069640	SF0069639	Sibling	Unaffected	Female	FMR1	CGG	3	42	42	39-42	42-48
SP0252322	SF0070110	Father	Unaffected	Male	FMR1	CGG	3	Y	30	NA	30-30
SP0070109	SF0070110	Mother	Unaffected	Female	FMR1	CGG	3	30	32	30-30	32-32
SP0070110	SF0070110	Proband	Affected	Male	FMR1	CGG	3	Y	30	NA	30-30
SP0070112	SF0070110	Sibling	Unaffected	Female	FMR1	CGG	3	30	32	30-30	32-32
SP0071476	SF0070310	Father	Unaffected	Male	FMR1	CGG	3	Y	30	NA	30-30
SP0070309	SF0070310	Mother	Unaffected	Female	FMR1	CGG	3	30	32	30-30	32-32
SP0070310	SF0070310	Proband	Affected	Male	FMR1	CGG	3	Y	32	NA	32-32
SP0071230	SF0071029	Father	Unaffected	Male	FMR1	CGG	3	Y	23	NA	23-23
SP0071028	SF0071029	Mother	Unaffected	Female	FMR1	CGG	3	30	30	30-30	30-30
SP0071029	SF0071029	Proband	Affected	Male	FMR1	CGG	3	Y	30	NA	30-30
SP0087938	SF0071845	Father	Unaffected	Male	FMR1	CGG	3	Y	30	NA	30-30
SP0071844	SF0071845	Mother	Unaffected	Female	FMR1	CGG	3	29	30	29-29	30-30
SP0071845	SF0071845	Proband	Affected	Male	FMR1	CGG	3	Y	30	NA	30-30
SP0071846	SF0071845	Sibling	Unaffected	Male	FMR1	CGG	3	Y	29	NA	29-29
SP0086973	SF0072875	Father	Unaffected	Male	FMR1	CGG	3	Y	31	NA	31-31
SP0072833	SF0072875	Mother	Unaffected	Female	FMR1	CGG	3	29	29	29-29	29-29
SP0072875	SF0072875	Proband	Affected	Male	FMR1	CGG	3	Y	29	NA	29-29
SP0239447	SF0073366	Father	Unaffected	Male	FMR1	CGG	3	Y	30	NA	30-30
SP0073365	SF0073366	Mother	Unaffected	Female	FMR1	CGG	3	23	45	23-23	45-45
SP0073366	SF0073366	Proband	Affected	Male	FMR1	CGG	3	Y	45	NA	45-45
SP0073463	SF0073366	Sibling	Unaffected	Female	FMR1	CGG	3	30	32	30-30	32-32
SP0075110	SF0073745	Father	Unaffected	Male	FMR1	CGG	3	Y	20	NA	20-20
SP0073740	SF0073745	Mother	Unaffected	Female	FMR1	CGG	3	29	30	29-29	30-30
SP0073745	SF0073745	Proband	Affected	Male	FMR1	CGG	3	Y	29	NA	29-29
SP0073746	SF0073745	Sibling	Unaffected	Female	FMR1	CGG	3	20	30	20-20	30-30
SP0074141	SF0074072	Father	Unaffected	Male	FMR1	CGG	3	Y	30	NA	30-30
SP0074071	SF0074072	Mother	Unaffected	Female	FMR1	CGG	3	24	29	24-24	29-29
SP0074072	SF0074072	Proband	Affected	Female	FMR1	CGG	3	29	30	29-29	30-35
SP0141321	SF0074092	Father	Unaffected	Male	FMR1	CGG	3	Y	30	NA	30-30
SP0074091	SF0074092	Mother	Unaffected	Female	FMR1	CGG	3	29	30	29-29	30-30
SP0074092	SF0074092	Proband	Affected	Male	FMR1	CGG	3	Y	29	NA	29-29
SP0074093	SF0074092	Sibling	Unaffected	Male	FMR1	CGG	3	Y	29	NA	29-29
SP0246970	SF0074135	Father	Unaffected	Male	FMR1	CGG	3	Y	30	NA	30-30
SP0074133	SF0074135	Mother	Unaffected	Female	FMR1	CGG	3	23	31	23-23	31-31
SP0074135	SF0074135	Proband	Affected	Male	FMR1	CGG	3	Y	31	NA	31-31
SP0074138	SF0074135	Sibling	Unaffected	Female	FMR1	CGG	3	23	30	23-23	30-30
SP0172068	SF0074535	Father	Unaffected	Male	FMR1	CGG	3	Y	30	NA	30-30
SP0074532	SF0074535	Mother	Unaffected	Female	FMR1	CGG	3	30	30	30-30	30-30
SP0074535	SF0074535	Proband	Affected	Male	FMR1	CGG	3	Y	30	NA	30-30
SP0075480	SF0074563	Father	Unaffected	Male	FMR1	CGG	3	Y	30	NA	30-30
SP0074561	SF0074563	Mother	Unaffected	Female	FMR1	CGG	3	30	31	30-30	31-31
SP0074563	SF0074563	Proband	Affected	Male	FMR1	CGG	3	Y	30	NA	30-30
SP0074565	SF0074563	Sibling	Unaffected	Male	FMR1	CGG	3	Y	31	NA	31-31
SP0297409	SF0074720	Father	Unaffected	Male	FMR1	CGG	3	Y	31	NA	31-31
SP0074719	SF0074720	Mother	Unaffected	Female	FMR1	CGG	3	32	34	32-32	34-34
SP0074720	SF0074720	Proband	Affected	Male	FMR1	CGG	3	Y	32	NA	32-32
SP0074721	SF0074720	Sibling	Unaffected	Male	FMR1	CGG	3	Y	34	NA	34-34
SP0084998	SF0074797	Father	Unaffected	Male	FMR1	CGG	3	Y	29	NA	29-29
SP0074796	SF0074797	Mother	Unaffected	Female	FMR1	CGG	3	24	44	24-24	44-44
SP0074797	SF0074797	Proband	Affected	Female	FMR1	CGG	3	24	29	24-24	29-29
SP0074799	SF0074797	Sibling	Unaffected	Female	FMR1	CGG	3	29	44	29-29	44-44
SP0074943	SF0074930	Father	Unaffected	Male	FMR1	CGG	3	Y	30	NA	30-30
SP0074925	SF0074930	Mother	Unaffected	Female	FMR1	CGG	3	30	30	30-30	30-30
SP0074930	SF0074930	Proband	Affected	Female	FMR1	CGG	3	30	30	30-30	30-30
SP0074931	SF0074930	Sibling	Unaffected	Female	FMR1	CGG	3	30	30	30-30	30-30
SP0075341	SF0075293	Father	Unaffected	Male	FMR1	CGG	3	Y	24	NA	24-24
SP0075292	SF0075293	Mother	Unaffected	Female	FMR1	CGG	3	20	30	20-20	30-30
SP0075293	SF0075293	Proband	Affected	Female	FMR1	CGG	3	24	30	24-24	30-30
SP0075867	SF0075868	Father	Unaffected	Male	FMR1	CGG	3	Y	30	NA	30-30
SP0079698	SF0075868	Mother	Unaffected	Female	FMR1	CGG	3	29	30	29-29	30-30
SP0075868	SF0075868	Proband	Affected	Male	FMR1	CGG	3	Y	29	NA	29-29
SP0075869	SF0075868	Sibling	Unaffected	Male	FMR1	CGG	3	Y	28	NA	28-46
SP0250461	SF0076030	Father	Unaffected	Male	FMR1	CGG	3	Y	23	NA	23-23
SP0076027	SF0076030	Mother	Unaffected	Female	FMR1	CGG	3	29	30	29-29	30-30
SP0076030	SF0076030	Proband	Affected	Male	FMR1	CGG	3	Y	29	NA	29-29
SP0076031	SF0076030	Sibling	Unaffected	Male	FMR1	CGG	3	Y	30	NA	30-30
SP0076538	SF0076533	Father	Unaffected	Male	FMR1	CGG	3	Y	29	NA	29-29
SP0076531	SF0076533	Mother	Unaffected	Female	FMR1	CGG	3	29	34	29-29	34-34
SP0076533	SF0076533	Proband	Affected	Male	FMR1	CGG	3	Y	29	NA	29-29
SP0076534	SF0076533	Sibling	Unaffected	Male	FMR1	CGG	3	Y	29	NA	29-29
SP0076654	SF0076656	Father	Unaffected	Male	FMR1	CGG	3	Y	30	NA	30-30
SP0088217	SF0076656	Mother	Unaffected	Female	FMR1	CGG	3	20	30	20-20	30-30
SP0076656	SF0076656	Proband	Affected	Male	FMR1	CGG	3	Y	30	NA	30-30
SP0076658	SF0076656	Sibling	Unaffected	Female	FMR1	CGG	3	30	30	30-30	30-30
SP0076660	SF0076664	Mother	Unaffected	Female	FMR1	CGG	3	23	33	23-23	33-33
SP0076664	SF0076664	Proband	Affected	Female	FMR1	CGG	3	31	33	31-31	33-33
SP0076667	SF0076664	Sibling	Unaffected	Female	FMR1	CGG	3	31	33	31-31	33-33
SP0080956	SF0077817	Father	Unaffected	Male	FMR1	CGG	3	Y	29	NA	29-29
SP0077816	SF0077817	Mother	Unaffected	Female	FMR1	CGG	3	30	31	30-30	31-31
SP0077817	SF0077817	Proband	Affected	Female	FMR1	CGG	3	29	30	29-29	30-30
SP0077818	SF0077817	Sibling	Unaffected	Female	FMR1	CGG	3	29	31	29-29	31-31
SP0080711	SF0077833	Father	Unaffected	Male	FMR1	CGG	3	Y	30	NA	30-30
SP0077832	SF0077833	Mother	Unaffected	Female	FMR1	CGG	3	23	30	23-23	30-30
SP0077833	SF0077833	Proband	Affected	Male	FMR1	CGG	3	Y	23	NA	23-23
SP0077834	SF0077833	Sibling	Unaffected	Female	FMR1	CGG	3	30	30	30-30	30-30
SP0078383	SF0078397	Father	Unaffected	Male	FMR1	CGG	3	Y	24	NA	24-24
SP0082589	SF0078397	Mother	Unaffected	Female	FMR1	CGG	3	30	43	30-30	43-43
SP0078397	SF0078397	Proband	Affected	Female	FMR1	CGG	3	24	43	24-24	43-43
SP0078399	SF0078397	Sibling	Unaffected	Male	FMR1	CGG	3	Y	43	NA	43-43
SP0078591	SF0078575	Father	Unaffected	Male	FMR1	CGG	3	Y	34	NA	34-34
SP0078574	SF0078575	Mother	Unaffected	Female	FMR1	CGG	3	25	29	25-25	29-29
SP0078575	SF0078575	Proband	Affected	Male	FMR1	CGG	3	Y	25	NA	25-25
SP0078577	SF0078575	Sibling	Unaffected	Female	FMR1	CGG	3	25	34	25-25	34-34
SP0078977	SF0078950	Father	Unaffected	Male	FMR1	CGG	3	Y	30	NA	30-30
SP0078948	SF0078950	Mother	Unaffected	Female	FMR1	CGG	3	25	30	25-25	30-30
SP0078950	SF0078950	Proband	Affected	Male	FMR1	CGG	3	Y	30	NA	30-30
SP0078952	SF0078950	Sibling	Affected	Male	FMR1	CGG	3	Y	25	NA	25-25
SP0079486	SF0079481	Father	Unaffected	Male	FMR1	CGG	3	Y	30	NA	30-30
SP0079480	SF0079481	Mother	Unaffected	Female	FMR1	CGG	3	20	31	20-20	31-31
SP0079481	SF0079481	Proband	Affected	Male	FMR1	CGG	3	Y	20	NA	20-20
SP0079482	SF0079481	Sibling	Unaffected	Male	FMR1	CGG	3	Y	20	NA	20-20
SP0274666	SF0079653	Father	Unaffected	Male	FMR1	CGG	3	Y	30	NA	30-30
SP0079647	SF0079653	Mother	Unaffected	Female	FMR1	CGG	3	29	31	29-29	31-31
SP0079653	SF0079653	Proband	Affected	Male	FMR1	CGG	3	Y	31	NA	31-31
SP0079711	SF0079712	Father	Affected	Male	FMR1	CGG	3	Y	30	NA	30-30
SP0079758	SF0079712	Mother	Unaffected	Female	FMR1	CGG	3	29	31	29-29	31-31
SP0079712	SF0079712	Proband	Affected	Male	FMR1	CGG	3	Y	29	NA	29-29
SP0079713	SF0079712	Sibling	Affected	Female	FMR1	CGG	3	29	30	29-29	30-30
SP0079715	SF0079712	Sibling	Unaffected	Male	FMR1	CGG	3	Y	29	NA	29-29
SP0079920	SF0079921	Father	Unaffected	Male	FMR1	CGG	3	Y	34	NA	34-34
SP0150784	SF0079921	Mother	Unaffected	Female	FMR1	CGG	3	21	29	21-21	29-29
SP0079921	SF0079921	Proband	Affected	Female	FMR1	CGG	3	29	34	29-29	34-34
SP0079922	SF0079921	Sibling	Affected	Male	FMR1	CGG	3	Y	21	NA	21-21
SP0079923	SF0079921	Sibling	Affected	Male	FMR1	CGG	3	Y	29	NA	29-29
SP0079924	SF0079921	Sibling	Affected	Female	FMR1	CGG	3	29	34	29-29	34-34
SP0079925	SF0079921	Sibling	Unaffected	Female	FMR1	CGG	3	29	34	29-29	34-34
SP0080851	SF0080760	Father	Unaffected	Male	FMR1	CGG	3	Y	30	NA	30-30
SP0080758	SF0080760	Mother	Unaffected	Female	FMR1	CGG	3	29	30	29-29	30-30
SP0080760	SF0080760	Proband	Affected	Male	FMR1	CGG	3	Y	30	NA	30-30
SP0284857	SF0081151	Father	Unaffected	Male	FMR1	CGG	3	Y	29	NA	29-29
SP0081150	SF0081151	Mother	Unaffected	Female	FMR1	CGG	3	30	30	29-30	30-30
SP0081151	SF0081151	Proband	Affected	Male	FMR1	CGG	3	Y	30	NA	30-30
SP0081152	SF0081151	Sibling	Unaffected	Male	FMR1	CGG	3	Y	30	NA	30-30
SP0088808	SF0081290	Father	Unaffected	Male	FMR1	CGG	3	Y	30	NA	30-30
SP0081289	SF0081290	Mother	Unaffected	Female	FMR1	CGG	3	23	38	23-23	38-38
SP0081290	SF0081290	Proband	Affected	Female	FMR1	CGG	3	23	30	23-23	30-30
SP0081291	SF0081290	Sibling	Unaffected	Female	FMR1	CGG	3	30	38	30-30	38-38
SP0081642	SF0081643	Father	Unaffected	Male	FMR1	CGG	3	Y	30	NA	30-30
SP0083651	SF0081643	Mother	Unaffected	Female	FMR1	CGG	3	15	30	15-15	30-30
SP0081643	SF0081643	Proband	Affected	Female	FMR1	CGG	3	30	30	30-30	30-30
SP0081644	SF0081643	Sibling	Unaffected	Male	FMR1	CGG	3	Y	30	NA	30-30
SP0082218	SF0082211	Father	Unaffected	Male	FMR1	CGG	3	Y	23	NA	23-23
SP0082210	SF0082211	Mother	Unaffected	Female	FMR1	CGG	3	30	41	30-30	41-41
SP0082211	SF0082211	Proband	Affected	Male	FMR1	CGG	3	Y	30	NA	30-30
SP0082213	SF0082211	Sibling	Unaffected	Male	FMR1	CGG	3	Y	41	NA	41-41
SP0085509	SF0082505	Father	Unaffected	Male	FMR1	CGG	3	Y	31	NA	31-31
SP0082503	SF0082505	Mother	Unaffected	Female	FMR1	CGG	3	27	31	27-27	31-31
SP0082505	SF0082505	Proband	Affected	Male	FMR1	CGG	3	Y	27	NA	27-27
SP0082506	SF0082505	Sibling	Unaffected	Male	FMR1	CGG	3	Y	31	NA	31-31
SP0082685	SF0082675	Father	Unaffected	Male	FMR1	CGG	3	Y	30	NA	30-30
SP0082673	SF0082675	Mother	Unaffected	Female	FMR1	CGG	3	23	30	23-23	30-30
SP0082675	SF0082675	Proband	Affected	Female	FMR1	CGG	3	30	30	30-30	30-30
SP0082832	SF0082829	Father	Unaffected	Male	FMR1	CGG	3	Y	30	NA	30-30
SP0082828	SF0082829	Mother	Unaffected	Female	FMR1	CGG	3	23	29	23-23	29-29
SP0082829	SF0082829	Proband	Affected	Male	FMR1	CGG	3	Y	29	NA	29-29
SP0082830	SF0082829	Sibling	Unaffected	Male	FMR1	CGG	3	Y	29	NA	29-29
SP0083502	SF0083016	Father	Unaffected	Male	FMR1	CGG	3	Y	31	NA	31-31
SP0083014	SF0083016	Mother	Unaffected	Female	FMR1	CGG	3	23	30	23-23	30-30
SP0083016	SF0083016	Proband	Affected	Male	FMR1	CGG	3	Y	23	NA	23-23
SP0083017	SF0083016	Sibling	Unaffected	Male	FMR1	CGG	3	Y	30	NA	30-30
SP0083331	SF0083247	Father	Unaffected	Male	FMR1	CGG	3	Y	30	NA	30-30
SP0083246	SF0083247	Mother	Unaffected	Female	FMR1	CGG	3	30	40	30-30	40-40
SP0083247	SF0083247	Proband	Affected	Female	FMR1	CGG	3	30	40	30-30	40-40
SP0083248	SF0083247	Sibling	Unaffected	Female	FMR1	CGG	3	30	40	30-30	40-40
SP0086387	SF0083263	Father	Unaffected	Male	FMR1	CGG	3	Y	31	NA	31-31
SP0083262	SF0083263	Mother	Unaffected	Female	FMR1	CGG	3	29	30	29-29	30-30
SP0083263	SF0083263	Proband	Affected	Male	FMR1	CGG	3	Y	30	NA	30-30
SP0083264	SF0083263	Sibling	Unaffected	Male	FMR1	CGG	3	Y	30	NA	30-41
SP0093744	SF0083871	Father	Unaffected	Male	FMR1	CGG	3	Y	31	NA	31-31
SP0083870	SF0083871	Mother	Unaffected	Female	FMR1	CGG	3	20	31	20-20	31-31
SP0083871	SF0083871	Proband	Affected	Female	FMR1	CGG	3	31	31	31-31	31-31
SP0083922	SF0083871	Sibling	Unaffected	Female	FMR1	CGG	3	20	31	20-20	31-31
SP0084137	SF0084138	Mother	Unaffected	Female	FMR1	CGG	3	20	23	20-20	23-23
SP0084138	SF0084138	Proband	Affected	Male	FMR1	CGG	3	Y	20	NA	20-20
SP0084139	SF0084138	Sibling	Unaffected	Male	FMR1	CGG	3	Y	23	NA	23-23
SP0084197	SF0084172	Father	Unaffected	Male	FMR1	CGG	3	Y	29	NA	29-29
SP0084171	SF0084172	Mother	Unaffected	Female	FMR1	CGG	3	23	34	23-23	34-34
SP0084172	SF0084172	Proband	Affected	Male	FMR1	CGG	3	Y	34	NA	34-34
SP0108508	SF0084276	Father	Unaffected	Male	FMR1	CGG	3	Y	30	NA	30-30
SP0084274	SF0084276	Mother	Unaffected	Female	FMR1	CGG	3	30	30	25-30	30-30
SP0084276	SF0084276	Proband	Affected	Male	FMR1	CGG	3	Y	30	NA	30-30
SP0084277	SF0084276	Sibling	Unaffected	Male	FMR1	CGG	3	Y	30	NA	30-30
SP0084674	SF0084464	Father	Unaffected	Male	FMR1	CGG	3	Y	31	NA	31-31
SP0084463	SF0084464	Mother	Unaffected	Female	FMR1	CGG	3	23	30	23-23	30-30
SP0084464	SF0084464	Proband	Affected	Male	FMR1	CGG	3	Y	30	NA	30-30
SP0084465	SF0084464	Sibling	Unaffected	Male	FMR1	CGG	3	Y	23	NA	23-23
SP0084658	SF0084623	Father	Unaffected	Male	FMR1	CGG	3	Y	20	NA	20-20
SP0084622	SF0084623	Mother	Unaffected	Female	FMR1	CGG	3	29	31	29-29	31-31
SP0084623	SF0084623	Proband	Affected	Female	FMR1	CGG	3	20	29	20-20	29-29
SP0084994	SF0084986	Father	Unaffected	Male	FMR1	CGG	3	Y	29	NA	29-29
SP0084985	SF0084986	Mother	Unaffected	Female	FMR1	CGG	3	29	29	29-29	29-29
SP0084986	SF0084986	Proband	Affected	Male	FMR1	CGG	3	Y	29	NA	29-29
SP0084987	SF0084986	Sibling	Unaffected	Female	FMR1	CGG	3	29	29	29-29	29-29
SP0085283	SF0085092	Father	Unaffected	Male	FMR1	CGG	3	Y	31	NA	31-31
SP0085091	SF0085092	Mother	Unaffected	Female	FMR1	CGG	3	23	31	23-23	31-31
SP0085092	SF0085092	Proband	Affected	Male	FMR1	CGG	3	Y	23	NA	23-23
SP0085102	SF0085092	Sibling	Unaffected	Female	FMR1	CGG	3	23	31	23-23	31-31
SP0088792	SF0085960	Father	Unaffected	Male	FMR1	CGG	3	Y	38	NA	38-51
SP0085959	SF0085960	Mother	Unaffected	Female	FMR1	CGG	3	30	41	30-30	41-41
SP0085960	SF0085960	Proband	Affected	Male	FMR1	CGG	3	Y	30	NA	30-30
SP0085961	SF0085960	Sibling	Unaffected	Female	FMR1	CGG	3	30	39	30-30	39-39
SP0087098	SF0086026	Father	Unaffected	Male	FMR1	CGG	3	Y	30	NA	30-30
SP0086024	SF0086026	Mother	Unaffected	Female	FMR1	CGG	3	29	29	29-29	29-29
SP0086026	SF0086026	Proband	Affected	Male	FMR1	CGG	3	Y	29	NA	29-29
SP0086027	SF0086026	Sibling	Unaffected	Male	FMR1	CGG	3	Y	29	NA	29-29
SP0086095	SF0086072	Father	Unaffected	Male	FMR1	CGG	3	Y	30	NA	30-30
SP0086071	SF0086072	Mother	Unaffected	Female	FMR1	CGG	3	29	32	29-29	32-32
SP0086072	SF0086072	Proband	Affected	Male	FMR1	CGG	3	Y	32	NA	32-32
SP0086081	SF0086072	Sibling	Affected	Male	FMR1	CGG	3	Y	29	NA	29-29
SP0086082	SF0086072	Sibling	Unaffected	Male	FMR1	CGG	3	Y	32	NA	32-32
SP0086083	SF0086072	Sibling	Unaffected	Female	FMR1	CGG	3	29	30	29-30	30-30
SP0086084	SF0086072	Sibling	Unaffected	Male	FMR1	CGG	3	Y	32	NA	32-32
SP0086085	SF0086072	Sibling	Unaffected	Male	FMR1	CGG	3	Y	29	NA	29-29
SP0086099	SF0086089	Father	Unaffected	Male	FMR1	CGG	3	Y	29	NA	29-29
SP0086088	SF0086089	Mother	Unaffected	Female	FMR1	CGG	3	30	33	30-30	33-33
SP0086089	SF0086089	Proband	Affected	Male	FMR1	CGG	3	Y	30	NA	30-30
SP0086090	SF0086089	Sibling	Unaffected	Male	FMR1	CGG	3	Y	30	NA	29-63
SP0086854	SF0086139	Father	Unaffected	Male	FMR1	CGG	3	Y	32	NA	32-32
SP0086138	SF0086139	Mother	Unaffected	Female	FMR1	CGG	3	30	30	30-30	30-30
SP0086139	SF0086139	Proband	Affected	Female	FMR1	CGG	3	30	32	30-30	32-32
SP0086140	SF0086139	Sibling	Unaffected	Male	FMR1	CGG	3	Y	30	NA	30-30
SP0087293	SF0086390	Father	Unaffected	Male	FMR1	CGG	3	Y	30	NA	30-30
SP0086389	SF0086390	Mother	Unaffected	Female	FMR1	CGG	3	29	34	29-29	34-34
SP0086390	SF0086390	Proband	Affected	Male	FMR1	CGG	3	Y	29	NA	29-29
SP0086393	SF0086390	Sibling	Unaffected	Male	FMR1	CGG	3	Y	29	NA	29-29
SP0086422	SF0086423	Father	Unaffected	Male	FMR1	CGG	3	Y	30	NA	30-30
SP0090302	SF0086423	Mother	Unaffected	Female	FMR1	CGG	3	20	30	20-20	30-30
SP0086423	SF0086423	Proband	Affected	Male	FMR1	CGG	3	Y	30	NA	30-30
SP0086424	SF0086423	Sibling	Unaffected	Female	FMR1	CGG	3	30	30	30-30	30-30
SP0239671	SF0086609	Father	Unaffected	Male	FMR1	CGG	3	Y	36	NA	36-36
SP0086608	SF0086609	Mother	Unaffected	Female	FMR1	CGG	3	31	48	31-31	48-57
SP0086609	SF0086609	Proband	Affected	Male	FMR1	CGG	3	Y	43	NA	42-51
SP0239379	SF0086609	Sibling	Unaffected	Male	FMR1	CGG	3	Y	56	NA	51-72
SP0237752	SF0086705	Father	Unaffected	Male	FMR1	CGG	3	Y	23	NA	23-23
SP0086704	SF0086705	Mother	Unaffected	Female	FMR1	CGG	3	30	32	30-30	32-32
SP0086705	SF0086705	Proband	Affected	Male	FMR1	CGG	3	Y	32	NA	32-32
SP0237748	SF0086705	Sibling	Unaffected	Male	FMR1	CGG	3	Y	30	NA	30-30
SP0087319	SF0086983	Father	Unaffected	Male	FMR1	CGG	3	Y	30	NA	30-30
SP0086978	SF0086983	Mother	Unaffected	Female	FMR1	CGG	3	30	30	28-30	30-44
SP0086983	SF0086983	Proband	Affected	Male	FMR1	CGG	3	Y	30	NA	30-30
SP0086984	SF0086983	Sibling	Unaffected	Female	FMR1	CGG	3	30	30	30-30	30-30
SP0088590	SF0087042	Father	Unaffected	Male	FMR1	CGG	3	Y	23	NA	23-23
SP0087041	SF0087042	Mother	Unaffected	Female	FMR1	CGG	3	20	31	20-20	31-31
SP0087042	SF0087042	Proband	Affected	Male	FMR1	CGG	3	Y	31	NA	31-31
SP0087044	SF0087042	Sibling	Unaffected	Male	FMR1	CGG	3	Y	20	NA	20-20
SP0087122	SF0087075	Father	Unaffected	Male	FMR1	CGG	3	Y	27	NA	27-27
SP0087074	SF0087075	Mother	Unaffected	Female	FMR1	CGG	3	20	29	20-20	29-29
SP0087075	SF0087075	Proband	Affected	Male	FMR1	CGG	3	Y	29	NA	29-29
SP0087076	SF0087075	Sibling	Unaffected	Female	FMR1	CGG	3	20	27	20-20	27-27
SP0087136	SF0087128	Father	Unaffected	Male	FMR1	CGG	3	Y	30	NA	30-30
SP0087127	SF0087128	Mother	Unaffected	Female	FMR1	CGG	3	29	30	29-29	30-30
SP0087128	SF0087128	Proband	Affected	Female	FMR1	CGG	3	30	30	30-30	30-30
SP0087129	SF0087128	Sibling	Unaffected	Male	FMR1	CGG	3	Y	30	NA	30-30
SP0087355	SF0087288	Father	Unaffected	Male	FMR1	CGG	3	Y	31	NA	31-31
SP0087287	SF0087288	Mother	Unaffected	Female	FMR1	CGG	3	22	30	22-22	30-30
SP0087288	SF0087288	Proband	Affected	Male	FMR1	CGG	3	Y	22	NA	22-22
SP0087667	SF0087662	Father	Unaffected	Male	FMR1	CGG	3	Y	31	NA	31-31
SP0087660	SF0087662	Mother	Unaffected	Female	FMR1	CGG	3	37	37	26-37	37-50
SP0087662	SF0087662	Proband	Affected	Female	FMR1	CGG	3	31	37	31-31	37-37
SP0087663	SF0087662	Sibling	Unaffected	Male	FMR1	CGG	3	Y	31	NA	31-31
SP0087792	SF0087763	Father	Unaffected	Male	FMR1	CGG	3	Y	32	NA	32-32
SP0087736	SF0087763	Mother	Unaffected	Female	FMR1	CGG	3	32	43	32-32	43-43
SP0087763	SF0087763	Proband	Affected	Male	FMR1	CGG	3	Y	39	NA	39-52
SP0088816	SF0087783	Father	Unaffected	Male	FMR1	CGG	3	Y	42	NA	41-50
SP0087782	SF0087783	Mother	Unaffected	Female	FMR1	CGG	3	22	32	22-22	32-32
SP0087783	SF0087783	Proband	Affected	Male	FMR1	CGG	3	Y	22	NA	22-22
SP0087784	SF0087783	Sibling	Unaffected	Female	FMR1	CGG	3	22	40	22-22	40-49
SP0091928	SF0087876	Father	Unaffected	Male	FMR1	CGG	3	Y	23	NA	23-23
SP0087875	SF0087876	Mother	Unaffected	Female	FMR1	CGG	3	20	32	20-20	32-32
SP0087876	SF0087876	Proband	Affected	Male	FMR1	CGG	3	Y	32	NA	32-32
SP0087877	SF0087876	Sibling	Unaffected	Male	FMR1	CGG	3	Y	32	NA	32-32
SP0088239	SF0088229	Father	Unaffected	Male	FMR1	CGG	3	Y	23	NA	23-23
SP0088228	SF0088229	Mother	Unaffected	Female	FMR1	CGG	3	31	39	31-31	39-39
SP0088229	SF0088229	Proband	Affected	Male	FMR1	CGG	3	Y	31	NA	31-31
SP0088230	SF0088229	Sibling	Unaffected	Female	FMR1	CGG	3	23	39	23-23	39-39
SP0088247	SF0088244	Father	Unaffected	Male	FMR1	CGG	3	Y	30	NA	30-30
SP0088243	SF0088244	Mother	Unaffected	Female	FMR1	CGG	3	30	60	30-30	53-84
SP0088244	SF0088244	Proband	Affected	Male	FMR1	CGG	3	Y	67	NA	52-115
SP0088245	SF0088244	Sibling	Unaffected	Female	FMR1	CGG	3	30	49	30-30	49-61
SP0092138	SF0088477	Father	Unaffected	Male	FMR1	CGG	3	Y	30	NA	30-30
SP0088475	SF0088477	Mother	Unaffected	Female	FMR1	CGG	3	29	29	29-29	29-29
SP0088477	SF0088477	Proband	Affected	Male	FMR1	CGG	3	Y	29	NA	29-29
SP0199213	SF0088651	Father	Unaffected	Male	FMR1	CGG	3	Y	36	NA	36-36
SP0088650	SF0088651	Mother	Unaffected	Female	FMR1	CGG	3	30	30	30-30	30-30
SP0088652	SF0088651	Sibling	Unaffected	Female	FMR1	CGG	3	30	36	30-30	36-37
SP0104465	SF0089894	Father	Unaffected	Male	FMR1	CGG	3	Y	29	NA	29-29
SP0089891	SF0089894	Mother	Unaffected	Female	FMR1	CGG	3	20	37	20-20	37-37
SP0089894	SF0089894	Proband	Affected	Female	FMR1	CGG	3	29	37	29-29	37-37
SP0089895	SF0089894	Sibling	Unaffected	Male	FMR1	CGG	3	Y	37	NA	37-37
SP0100929	SF0090574	Father	Unaffected	Male	FMR1	CGG	3	Y	30	NA	30-30
SP0090573	SF0090574	Mother	Unaffected	Female	FMR1	CGG	3	22	33	22-22	33-33
SP0090574	SF0090574	Proband	Affected	Female	FMR1	CGG	3	22	30	22-22	30-30
SP0090575	SF0090574	Sibling	Unaffected	Female	FMR1	CGG	3	30	33	30-30	33-33
SP0097304	SF0090595	Father	Unaffected	Male	FMR1	CGG	3	Y	29	NA	29-29
SP0090594	SF0090595	Mother	Unaffected	Female	FMR1	CGG	3	29	30	29-29	30-30
SP0090595	SF0090595	Proband	Affected	Male	FMR1	CGG	3	Y	29	NA	29-29
SP0090597	SF0090595	Sibling	Unaffected	Female	FMR1	CGG	3	29	29	29-29	29-43
SP0090835	SF0090821	Father	Unaffected	Male	FMR1	CGG	3	Y	31	NA	31-31
SP0090820	SF0090821	Mother	Unaffected	Female	FMR1	CGG	3	20	44	20-20	44-44
SP0090821	SF0090821	Proband	Affected	Male	FMR1	CGG	3	Y	46	NA	45-59
SP0090822	SF0090821	Sibling	Unaffected	Female	FMR1	CGG	3	20	31	20-20	31-31
SP0117912	SF0090917	Father	Unaffected	Male	FMR1	CGG	3	Y	30	NA	30-30
SP0090915	SF0090917	Mother	Unaffected	Female	FMR1	CGG	3	29	30	29-29	30-30
SP0090917	SF0090917	Proband	Affected	Male	FMR1	CGG	3	Y	30	NA	30-30
SP0091031	SF0091033	Mother	Unaffected	Female	FMR1	CGG	3	23	37	23-23	37-37
SP0091033	SF0091033	Proband	Affected	Male	FMR1	CGG	3	Y	37	NA	37-37
SP0091034	SF0091033	Sibling	Affected	Male	FMR1	CGG	3	Y	37	NA	37-37
SP0091038	SF0091033	Sibling	Unaffected	Male	FMR1	CGG	3	Y	37	NA	37-37
SP0091039	SF0091033	Sibling	Unaffected	Male	FMR1	CGG	3	Y	37	NA	37-37
SP0091040	SF0091033	Sibling	Unaffected	Female	FMR1	CGG	3	30	37	30-30	37-37
SP0103483	SF0091041	Father	Unaffected	Male	FMR1	CGG	3	Y	32	NA	32-32
SP0091036	SF0091041	Mother	Unaffected	Female	FMR1	CGG	3	20	24	20-20	24-24
SP0091041	SF0091041	Proband	Affected	Male	FMR1	CGG	3	Y	24	NA	24-24
SP0091042	SF0091041	Sibling	Unaffected	Female	FMR1	CGG	3	24	32	24-24	32-32
SP0102694	SF0091380	Father	Unaffected	Male	FMR1	CGG	3	Y	30	NA	30-30
SP0088541	SF0091380	Mother	Unaffected	Female	FMR1	CGG	3	30	30	30-30	30-30
SP0091380	SF0091380	Proband	Affected	Male	FMR1	CGG	3	Y	30	NA	30-30
SP0091381	SF0091380	Sibling	Unaffected	Female	FMR1	CGG	3	30	30	30-30	30-30
SP0091852	SF0091845	Father	Unaffected	Male	FMR1	CGG	3	Y	29	NA	29-29
SP0091844	SF0091845	Mother	Unaffected	Female	FMR1	CGG	3	29	30	29-29	30-30
SP0091845	SF0091845	Proband	Affected	Male	FMR1	CGG	3	Y	30	NA	30-30
SP0091846	SF0091845	Sibling	Unaffected	Female	FMR1	CGG	3	29	30	29-29	30-30
SP0094386	SF0091850	Father	Unaffected	Male	FMR1	CGG	3	Y	20	NA	20-20
SP0091849	SF0091850	Mother	Unaffected	Female	FMR1	CGG	3	30	30	30-30	30-30
SP0097484	SF0091850	Sibling	Unaffected	Male	FMR1	CGG	3	Y	30	NA	30-30
SP0091929	SF0091930	Mother	Unaffected	Female	FMR1	CGG	3	23	29	23-23	29-29
SP0091930	SF0091930	Proband	Affected	Male	FMR1	CGG	3	Y	29	NA	29-29
SP0091931	SF0091930	Sibling	Affected	Male	FMR1	CGG	3	Y	29	NA	29-29
SP0091932	SF0091930	Sibling	Unaffected	Male	FMR1	CGG	3	Y	23	NA	23-23
SP0201366	SF0092009	Father	Unaffected	Male	FMR1	CGG	3	Y	31	NA	31-31
SP0092006	SF0092009	Mother	Unaffected	Female	FMR1	CGG	3	20	29	20-20	29-29
SP0092009	SF0092009	Proband	Affected	Male	FMR1	CGG	3	Y	24	NA	24-41
SP0097476	SF0092085	Father	Unaffected	Male	FMR1	CGG	3	Y	30	NA	30-30
SP0092084	SF0092085	Mother	Unaffected	Female	FMR1	CGG	3	23	30	23-23	30-30
SP0092085	SF0092085	Proband	Affected	Male	FMR1	CGG	3	Y	30	NA	30-30
SP0092086	SF0092085	Sibling	Unaffected	Female	FMR1	CGG	3	30	30	30-30	30-30
SP0194402	SF0092200	Father	Unaffected	Male	FMR1	CGG	3	Y	30	NA	30-30
SP0092198	SF0092200	Mother	Unaffected	Female	FMR1	CGG	3	29	30	29-29	30-30
SP0092200	SF0092200	Proband	Affected	Male	FMR1	CGG	3	Y	30	NA	30-30
SP0092201	SF0092200	Sibling	Unaffected	Female	FMR1	CGG	3	29	30	29-29	30-30
SP0092367	SF0092365	Father	Unaffected	Male	FMR1	CGG	3	Y	27	NA	27-27
SP0092364	SF0092365	Mother	Unaffected	Female	FMR1	CGG	3	20	30	20-20	30-30
SP0092365	SF0092365	Proband	Affected	Female	FMR1	CGG	3	27	30	27-27	30-30
SP0092613	SF0092462	Father	Unaffected	Male	FMR1	CGG	3	Y	32	NA	32-32
SP0092461	SF0092462	Mother	Unaffected	Female	FMR1	CGG	3	31	31	31-31	31-39
SP0092462	SF0092462	Proband	Affected	Male	FMR1	CGG	3	Y	31	NA	31-31
SP0092463	SF0092462	Sibling	Unaffected	Female	FMR1	CGG	3	31	32	31-31	32-32
SP0098566	SF0092479	Father	Unaffected	Male	FMR1	CGG	3	Y	30	NA	30-30
SP0092478	SF0092479	Mother	Unaffected	Female	FMR1	CGG	3	23	31	23-23	31-31
SP0092479	SF0092479	Proband	Affected	Male	FMR1	CGG	3	Y	31	NA	31-31
SP0092480	SF0092479	Sibling	Affected	Male	FMR1	CGG	3	Y	31	NA	31-31
SP0092483	SF0092479	Sibling	Unaffected	Female	FMR1	CGG	3	23	30	23-23	30-30
SP0097436	SF0092502	Father	Unaffected	Male	FMR1	CGG	3	Y	31	NA	31-31
SP0092501	SF0092502	Mother	Unaffected	Female	FMR1	CGG	3	22	30	22-22	30-30
SP0092502	SF0092502	Proband	Affected	Female	FMR1	CGG	3	30	31	30-30	31-31
SP0092503	SF0092502	Sibling	Unaffected	Female	FMR1	CGG	3	22	31	22-22	31-31
SP0097289	SF0092544	Father	Unaffected	Male	FMR1	CGG	3	Y	27	NA	27-27
SP0092543	SF0092544	Mother	Unaffected	Female	FMR1	CGG	3	30	30	30-30	30-30
SP0092544	SF0092544	Proband	Affected	Male	FMR1	CGG	3	Y	30	NA	30-30
SP0092545	SF0092544	Sibling	Unaffected	Male	FMR1	CGG	3	Y	30	NA	30-30
SP0092769	SF0092755	Father	Unaffected	Male	FMR1	CGG	3	Y	29	NA	29-29
SP0092754	SF0092755	Mother	Unaffected	Female	FMR1	CGG	3	31	33	31-31	33-33
SP0092755	SF0092755	Proband	Affected	Female	FMR1	CGG	3	29	33	29-29	33-33
SP0092756	SF0092755	Sibling	Affected	Male	FMR1	CGG	3	Y	31	NA	31-31
SP0092757	SF0092755	Sibling	Unaffected	Male	FMR1	CGG	3	Y	33	NA	33-33
SP0092758	SF0092755	Sibling	Unaffected	Female	FMR1	CGG	3	29	33	29-29	33-33
SP0092905	SF0092880	Father	Unaffected	Male	FMR1	CGG	3	Y	26	NA	26-26
SP0092879	SF0092880	Mother	Unaffected	Female	FMR1	CGG	3	29	30	29-29	30-30
SP0092880	SF0092880	Proband	Affected	Female	FMR1	CGG	3	26	29	26-26	29-29
SP0092881	SF0092880	Sibling	Unaffected	Male	FMR1	CGG	3	Y	30	NA	30-30
SP0093164	SF0093048	Father	Unaffected	Male	FMR1	CGG	3	Y	29	NA	29-29
SP0092962	SF0093048	Mother	Unaffected	Female	FMR1	CGG	3	29	30	29-29	30-30
SP0093048	SF0093048	Proband	Affected	Male	FMR1	CGG	3	Y	30	NA	30-30
SP0093049	SF0093048	Sibling	Unaffected	Female	FMR1	CGG	3	29	29	29-29	29-29
SP0112918	SF0093107	Father	Unaffected	Male	FMR1	CGG	3	Y	30	NA	30-30
SP0093103	SF0093107	Mother	Unaffected	Female	FMR1	CGG	3	30	33	30-30	32-46
SP0093107	SF0093107	Proband	Affected	Male	FMR1	CGG	3	Y	30	NA	30-30
SP0093108	SF0093107	Sibling	Unaffected	Female	FMR1	CGG	3	30	41	30-30	41-53
SP0093618	SF0093124	Father	Unaffected	Male	FMR1	CGG	3	Y	29	NA	29-29
SP0093122	SF0093124	Mother	Unaffected	Female	FMR1	CGG	3	30	35	30-30	35-35
SP0093124	SF0093124	Proband	Affected	Male	FMR1	CGG	3	Y	30	NA	30-30
SP0093125	SF0093124	Sibling	Unaffected	Male	FMR1	CGG	3	Y	30	NA	30-30
SP0093636	SF0093338	Father	Unaffected	Male	FMR1	CGG	3	Y	23	NA	23-23
SP0093336	SF0093338	Mother	Unaffected	Female	FMR1	CGG	3	23	29	23-23	29-29
SP0093338	SF0093338	Proband	Affected	Female	FMR1	CGG	3	23	23	23-23	23-29
SP0093339	SF0093338	Sibling	Unaffected	Male	FMR1	CGG	3	Y	29	NA	29-29
SP0106590	SF0093367	Father	Unaffected	Male	FMR1	CGG	3	Y	41	NA	40-58
SP0093365	SF0093367	Mother	Unaffected	Female	FMR1	CGG	3	29	54	29-29	51-72
SP0093367	SF0093367	Proband	Affected	Female	FMR1	CGG	3	29	39	29-29	39-39
SP0093369	SF0093367	Sibling	Unaffected	Male	FMR1	CGG	3	Y	75	NA	56-126
SP0097104	SF0093417	Father	Unaffected	Male	FMR1	CGG	3	Y	43	NA	43-57
SP0093416	SF0093417	Mother	Unaffected	Female	FMR1	CGG	3	30	32	30-30	32-32
SP0093417	SF0093417	Proband	Affected	Male	FMR1	CGG	3	Y	32	NA	32-34
SP0093419	SF0093417	Sibling	Unaffected	Female	FMR1	CGG	3	32	79	32-32	59-115
SP0094128	SF0093420	Father	Unaffected	Male	FMR1	CGG	3	Y	31	NA	31-32
SP0093418	SF0093420	Mother	Unaffected	Female	FMR1	CGG	3	23	30	23-23	30-41
SP0093420	SF0093420	Proband	Affected	Male	FMR1	CGG	3	Y	34	NA	34-47
SP0093421	SF0093420	Sibling	Unaffected	Male	FMR1	CGG	3	Y	23	NA	23-23
SP0098015	SF0093608	Father	Unaffected	Male	FMR1	CGG	3	Y	20	NA	20-20
SP0093607	SF0093608	Mother	Unaffected	Female	FMR1	CGG	3	44	44	27-49	44-64
SP0093608	SF0093608	Proband	Affected	Male	FMR1	CGG	3	Y	32	NA	31-32
SP0093628	SF0093608	Sibling	Unaffected	Female	FMR1	CGG	3	20	33	20-20	33-44
SP0144681	SF0093682	Father	Unaffected	Male	FMR1	CGG	3	Y	30	NA	30-30
SP0093681	SF0093682	Mother	Unaffected	Female	FMR1	CGG	3	30	32	30-30	32-32
SP0093682	SF0093682	Proband	Affected	Male	FMR1	CGG	3	Y	30	NA	30-30
SP0093684	SF0093682	Sibling	Unaffected	Female	FMR1	CGG	3	30	30	30-30	30-30
SP0099540	SF0093860	Father	Unaffected	Male	FMR1	CGG	3	Y	31	NA	31-31
SP0093858	SF0093860	Mother	Unaffected	Female	FMR1	CGG	3	20	24	20-20	24-24
SP0093860	SF0093860	Proband	Affected	Female	FMR1	CGG	3	20	31	20-20	31-31
SP0093862	SF0093860	Sibling	Unaffected	Male	FMR1	CGG	3	Y	24	NA	24-24
SP0094162	SF0093907	Father	Unaffected	Male	FMR1	CGG	3	Y	30	NA	30-30
SP0093902	SF0093907	Mother	Unaffected	Female	FMR1	CGG	3	23	39	23-23	39-39
SP0093907	SF0093907	Proband	Affected	Male	FMR1	CGG	3	Y	70	NA	57-104
SP0093910	SF0093907	Sibling	Unaffected	Female	FMR1	CGG	3	23	30	23-23	30-30
SP0101957	SF0094108	Father	Unaffected	Male	FMR1	CGG	3	Y	32	NA	32-32
SP0094200	SF0094108	Mother	Unaffected	Female	FMR1	CGG	3	25	30	25-25	30-30
SP0094108	SF0094108	Proband	Affected	Male	FMR1	CGG	3	Y	30	NA	30-30
SP0094163	SF0094164	Father	Unaffected	Male	FMR1	CGG	3	Y	30	NA	30-30
SP0160216	SF0094164	Mother	Unaffected	Female	FMR1	CGG	3	29	37	29-29	37-37
SP0094164	SF0094164	Proband	Affected	Male	FMR1	CGG	3	Y	29	NA	29-29
SP0094165	SF0094164	Sibling	Unaffected	Female	FMR1	CGG	3	30	37	30-30	37-37
SP0098029	SF0094211	Father	Unaffected	Male	FMR1	CGG	3	Y	30	NA	30-30
SP0094210	SF0094211	Mother	Unaffected	Female	FMR1	CGG	3	30	31	30-30	31-31
SP0094211	SF0094211	Proband	Affected	Male	FMR1	CGG	3	Y	30	NA	30-30
SP0094212	SF0094211	Sibling	Unaffected	Male	FMR1	CGG	3	Y	31	NA	31-31
SP0097543	SF0094296	Father	Unaffected	Male	FMR1	CGG	3	Y	31	NA	31-49
SP0094296	SF0094296	Proband	Affected	Male	FMR1	CGG	3	Y	29	NA	29-30
SP0094297	SF0094296	Sibling	Affected	Male	FMR1	CGG	3	Y	30	NA	30-30
SP0096610	SF0094334	Father	Unaffected	Male	FMR1	CGG	3	Y	33	NA	33-33
SP0094333	SF0094334	Mother	Unaffected	Female	FMR1	CGG	3	20	33	20-20	32-57
SP0094334	SF0094334	Proband	Affected	Male	FMR1	CGG	3	Y	34	NA	33-47
SP0094335	SF0094334	Sibling	Unaffected	Female	FMR1	CGG	3	33	33	33-33	33-35
SP0094389	SF0094364	Father	Unaffected	Male	FMR1	CGG	3	Y	29	NA	29-29
SP0094362	SF0094364	Mother	Unaffected	Female	FMR1	CGG	3	32	32	32-32	32-32
SP0094364	SF0094364	Proband	Affected	Male	FMR1	CGG	3	Y	32	NA	32-32
SP0094365	SF0094364	Sibling	Unaffected	Male	FMR1	CGG	3	Y	32	NA	32-32
SP0095616	SF0094403	Father	Unaffected	Male	FMR1	CGG	3	Y	39	NA	39-39
SP0094398	SF0094403	Mother	Unaffected	Female	FMR1	CGG	3	29	30	29-29	30-30
SP0094403	SF0094403	Proband	Affected	Male	FMR1	CGG	3	Y	29	NA	29-29
SP0094407	SF0094403	Sibling	Unaffected	Male	FMR1	CGG	3	Y	30	NA	30-30
SP0094489	SF0094432	Father	Unaffected	Male	FMR1	CGG	3	Y	32	NA	32-32
SP0094428	SF0094432	Mother	Unaffected	Female	FMR1	CGG	3	30	30	30-30	30-30
SP0094432	SF0094432	Proband	Affected	Male	FMR1	CGG	3	Y	30	NA	30-30
SP0094435	SF0094432	Sibling	Unaffected	Female	FMR1	CGG	3	31	32	25-32	32-35
SP0099664	SF0094526	Father	Unaffected	Male	FMR1	CGG	3	Y	31	NA	31-31
SP0094525	SF0094526	Mother	Unaffected	Female	FMR1	CGG	3	29	32	29-29	32-32
SP0094526	SF0094526	Proband	Affected	Male	FMR1	CGG	3	Y	32	NA	32-32
SP0094528	SF0094526	Sibling	Unaffected	Male	FMR1	CGG	3	Y	29	NA	29-29
SP0107020	SF0094956	Father	Unaffected	Male	FMR1	CGG	3	Y	32	NA	32-40
SP0094949	SF0094956	Mother	Unaffected	Female	FMR1	CGG	3	30	33	30-30	33-33
SP0094956	SF0094956	Proband	Affected	Male	FMR1	CGG	3	Y	30	NA	30-30
SP0094960	SF0094956	Sibling	Unaffected	Female	FMR1	CGG	3	30	32	30-30	32-32
SP0098089	SF0095141	Father	Unaffected	Male	FMR1	CGG	3	Y	30	NA	30-30
SP0095141	SF0095141	Proband	Affected	Female	FMR1	CGG	3	30	45	30-30	45-45
SP0095142	SF0095141	Sibling	Unaffected	Male	FMR1	CGG	3	Y	45	NA	45-45
SP0099814	SF0095376	Father	Unaffected	Male	FMR1	CGG	3	Y	20	NA	20-20
SP0095375	SF0095376	Mother	Unaffected	Female	FMR1	CGG	3	20	30	20-20	30-30
SP0095376	SF0095376	Proband	Affected	Male	FMR1	CGG	3	Y	20	NA	20-20
SP0095377	SF0095376	Sibling	Unaffected	Male	FMR1	CGG	3	Y	20	NA	20-20
SP0095498	SF0095499	Father	Unaffected	Male	FMR1	CGG	3	Y	29	NA	29-29
SP0118418	SF0095499	Mother	Unaffected	Female	FMR1	CGG	3	29	31	29-29	31-31
SP0095499	SF0095499	Proband	Affected	Male	FMR1	CGG	3	Y	31	NA	31-31
SP0095500	SF0095499	Sibling	Unaffected	Male	FMR1	CGG	3	Y	29	NA	29-29
SP0098530	SF0095659	Father	Unaffected	Male	FMR1	CGG	3	Y	20	NA	20-20
SP0095657	SF0095659	Mother	Unaffected	Female	FMR1	CGG	3	30	34	30-30	34-45
SP0095659	SF0095659	Proband	Affected	Female	FMR1	CGG	3	20	30	20-20	30-30
SP0095661	SF0095659	Sibling	Unaffected	Female	FMR1	CGG	3	30	37	30-30	37-37
SP0311685	SF0095679	Father	Unaffected	Male	FMR1	CGG	3	Y	30	NA	30-30
SP0095678	SF0095679	Mother	Unaffected	Female	FMR1	CGG	3	20	32	20-20	32-32
SP0095679	SF0095679	Proband	Affected	Male	FMR1	CGG	3	Y	31	NA	31-49
SP0095681	SF0095679	Sibling	Unaffected	Female	FMR1	CGG	3	20	30	20-20	30-30
SP0179202	SF0095961	Father	Unaffected	Male	FMR1	CGG	3	Y	30	NA	30-30
SP0095959	SF0095961	Mother	Unaffected	Female	FMR1	CGG	3	30	37	30-30	37-37
SP0095961	SF0095961	Proband	Affected	Male	FMR1	CGG	3	Y	30	NA	30-30
SP0107051	SF0096226	Father	Unaffected	Male	FMR1	CGG	3	Y	29	NA	29-29
SP0096222	SF0096226	Mother	Unaffected	Female	FMR1	CGG	3	29	30	29-29	30-30
SP0096226	SF0096226	Proband	Affected	Male	FMR1	CGG	3	Y	30	NA	30-30
SP0096227	SF0096226	Sibling	Unaffected	Male	FMR1	CGG	3	Y	29	NA	29-29
SP0096462	SF0096341	Father	Unaffected	Male	FMR1	CGG	3	Y	30	NA	30-30
SP0096338	SF0096341	Mother	Affected	Female	FMR1	CGG	3	23	30	23-23	30-30
SP0096341	SF0096341	Proband	Affected	Male	FMR1	CGG	3	Y	23	NA	23-23
SP0096342	SF0096341	Sibling	Affected	Male	FMR1	CGG	3	Y	23	NA	23-23
SP0096343	SF0096341	Sibling	Unaffected	Female	FMR1	CGG	3	23	30	23-23	30-30
SP0102815	SF0096393	Father	Unaffected	Male	FMR1	CGG	3	Y	23	NA	23-23
SP0096392	SF0096393	Mother	Unaffected	Female	FMR1	CGG	3	20	30	20-20	30-30
SP0096393	SF0096393	Proband	Affected	Female	FMR1	CGG	3	20	23	20-20	23-23
SP0096394	SF0096393	Sibling	Unaffected	Male	FMR1	CGG	3	Y	20	NA	20-20
SP0101059	SF0096535	Father	Unaffected	Male	FMR1	CGG	3	Y	20	NA	20-20
SP0096530	SF0096535	Mother	Affected	Female	FMR1	CGG	3	30	33	30-30	33-34
SP0096535	SF0096535	Proband	Affected	Female	FMR1	CGG	3	20	30	20-20	30-30
SP0096536	SF0096535	Sibling	Unaffected	Male	FMR1	CGG	3	Y	30	NA	30-30
SP0101278	SF0096750	Father	Unaffected	Male	FMR1	CGG	3	Y	32	NA	32-32
SP0096748	SF0096750	Mother	Unaffected	Female	FMR1	CGG	3	30	31	30-30	31-55
SP0096750	SF0096750	Proband	Affected	Female	FMR1	CGG	3	30	32	30-30	32-32
SP0096751	SF0096750	Sibling	Unaffected	Female	FMR1	CGG	3	31	32	31-31	32-32
SP0100280	SF0096778	Father	Unaffected	Male	FMR1	CGG	3	Y	29	NA	29-29
SP0096777	SF0096778	Mother	Unaffected	Female	FMR1	CGG	3	23	30	23-23	30-30
SP0096778	SF0096778	Proband	Affected	Male	FMR1	CGG	3	Y	23	NA	23-23
SP0096779	SF0096778	Sibling	Unaffected	Female	FMR1	CGG	3	29	30	29-29	30-30
SP0293561	SF0096793	Father	Unaffected	Male	FMR1	CGG	3	Y	36	NA	36-36
SP0096792	SF0096793	Mother	Unaffected	Female	FMR1	CGG	3	29	42	29-29	42-42
SP0096793	SF0096793	Proband	Affected	Male	FMR1	CGG	3	Y	43	NA	43-43
SP0096990	SF0096797	Father	Unaffected	Male	FMR1	CGG	3	Y	28	NA	27-44
SP0096796	SF0096797	Mother	Unaffected	Female	FMR1	CGG	3	30	33	30-30	33-33
SP0096797	SF0096797	Proband	Affected	Male	FMR1	CGG	3	Y	33	NA	33-33
SP0096798	SF0096797	Sibling	Unaffected	Male	FMR1	CGG	3	Y	30	NA	30-30
SP0099030	SF0096810	Father	Unaffected	Male	FMR1	CGG	3	Y	29	NA	29-29
SP0096809	SF0096810	Mother	Unaffected	Female	FMR1	CGG	3	20	31	20-20	31-31
SP0096810	SF0096810	Proband	Affected	Male	FMR1	CGG	3	Y	31	NA	31-31
SP0096812	SF0096810	Sibling	Unaffected	Female	FMR1	CGG	3	29	31	29-29	31-31
SP0100172	SF0097023	Father	Unaffected	Male	FMR1	CGG	3	Y	20	NA	20-20
SP0097020	SF0097023	Mother	Unaffected	Female	FMR1	CGG	3	23	36	23-23	36-36
SP0097024	SF0097023	Sibling	Unaffected	Male	FMR1	CGG	3	Y	36	NA	36-36
SP0097162	SF0097163	Father	Unaffected	Male	FMR1	CGG	3	Y	29	NA	29-29
SP0099861	SF0097163	Mother	Unaffected	Female	FMR1	CGG	3	29	31	29-29	31-31
SP0097163	SF0097163	Proband	Affected	Male	FMR1	CGG	3	Y	31	NA	31-31
SP0097165	SF0097163	Sibling	Unaffected	Female	FMR1	CGG	3	29	31	29-29	31-31
SP0097602	SF0097174	Father	Unaffected	Male	FMR1	CGG	3	Y	30	NA	30-30
SP0097173	SF0097174	Mother	Unaffected	Female	FMR1	CGG	3	31	35	31-31	35-35
SP0097174	SF0097174	Proband	Affected	Male	FMR1	CGG	3	Y	28	NA	28-69
SP0097175	SF0097174	Sibling	Unaffected	Male	FMR1	CGG	3	Y	35	NA	35-35
SP0104378	SF0097183	Father	Unaffected	Male	FMR1	CGG	3	Y	29	NA	29-29
SP0097182	SF0097183	Mother	Unaffected	Female	FMR1	CGG	3	31	44	31-31	43-58
SP0097183	SF0097183	Proband	Affected	Male	FMR1	CGG	3	Y	39	NA	38-49
SP0097184	SF0097183	Sibling	Unaffected	Male	FMR1	CGG	3	Y	31	NA	31-31
SP0097300	SF0097295	Father	Unaffected	Male	FMR1	CGG	3	Y	26	NA	26-46
SP0095792	SF0097295	Mother	Unaffected	Female	FMR1	CGG	3	23	30	23-23	30-30
SP0097295	SF0097295	Proband	Affected	Male	FMR1	CGG	3	Y	30	NA	30-30
SP0097296	SF0097295	Sibling	Unaffected	Female	FMR1	CGG	3	24	30	24-24	30-30
SP0097387	SF0097334	Father	Unaffected	Male	FMR1	CGG	3	Y	31	NA	31-31
SP0097333	SF0097334	Mother	Unaffected	Female	FMR1	CGG	3	20	30	20-20	30-30
SP0097334	SF0097334	Proband	Affected	Male	FMR1	CGG	3	Y	20	NA	20-20
SP0097335	SF0097334	Sibling	Unaffected	Female	FMR1	CGG	3	30	31	30-30	31-31
SP0098211	SF0097361	Father	Unaffected	Male	FMR1	CGG	3	Y	42	NA	42-42
SP0097358	SF0097361	Mother	Unaffected	Female	FMR1	CGG	3	20	29	20-20	29-29
SP0097361	SF0097361	Proband	Affected	Male	FMR1	CGG	3	Y	20	NA	20-20
SP0097362	SF0097361	Sibling	Unaffected	Female	FMR1	CGG	3	29	42	29-29	42-51
SP0107954	SF0097507	Father	Unaffected	Male	FMR1	CGG	3	Y	30	NA	30-30
SP0097504	SF0097507	Mother	Unaffected	Female	FMR1	CGG	3	20	29	20-20	29-29
SP0097507	SF0097507	Proband	Affected	Male	FMR1	CGG	3	Y	29	NA	29-29
SP0097508	SF0097507	Sibling	Affected	Female	FMR1	CGG	3	29	30	29-29	30-30
SP0097510	SF0097507	Sibling	Unaffected	Male	FMR1	CGG	3	Y	29	NA	29-29
SP0097991	SF0097969	Father	Unaffected	Male	FMR1	CGG	3	Y	31	NA	31-31
SP0097968	SF0097969	Mother	Unaffected	Female	FMR1	CGG	3	24	32	24-24	32-32
SP0097969	SF0097969	Proband	Affected	Male	FMR1	CGG	3	Y	32	NA	32-32
SP0097970	SF0097969	Sibling	Unaffected	Male	FMR1	CGG	3	Y	32	NA	32-32
SP0102110	SF0098062	Father	Unaffected	Male	FMR1	CGG	3	Y	32	NA	32-32
SP0098059	SF0098062	Mother	Unaffected	Female	FMR1	CGG	3	29	30	29-29	30-30
SP0098062	SF0098062	Proband	Affected	Male	FMR1	CGG	3	Y	30	NA	30-30
SP0098063	SF0098062	Sibling	Unaffected	Male	FMR1	CGG	3	Y	29	NA	29-29
SP0098167	SF0098106	Father	Unaffected	Male	FMR1	CGG	3	Y	30	NA	30-30
SP0097910	SF0098106	Mother	Unaffected	Female	FMR1	CGG	3	7	20	7-7	20-20
SP0098106	SF0098106	Proband	Affected	Female	FMR1	CGG	3	20	29	20-20	29-54
SP0098107	SF0098106	Sibling	Unaffected	Male	FMR1	CGG	3	Y	20	NA	20-20
SP0110324	SF0098122	Father	Unaffected	Male	FMR1	CGG	3	Y	24	NA	24-24
SP0098120	SF0098122	Mother	Unaffected	Female	FMR1	CGG	3	30	35	30-30	35-52
SP0098122	SF0098122	Proband	Affected	Male	FMR1	CGG	3	Y	39	NA	39-39
SP0098124	SF0098122	Sibling	Unaffected	Male	FMR1	CGG	3	Y	30	NA	30-30
SP0098399	SF0098139	Father	Unaffected	Male	FMR1	CGG	3	Y	23	NA	23-23
SP0098137	SF0098139	Mother	Unaffected	Female	FMR1	CGG	3	30	31	30-30	31-31
SP0098139	SF0098139	Proband	Affected	Female	FMR1	CGG	3	23	30	23-23	30-30
SP0098140	SF0098139	Sibling	Affected	Male	FMR1	CGG	3	Y	31	NA	31-31
SP0098141	SF0098139	Sibling	Unaffected	Female	FMR1	CGG	3	23	30	23-23	30-30
SP0098235	SF0098146	Father	Unaffected	Male	FMR1	CGG	3	Y	32	NA	32-41
SP0098145	SF0098146	Mother	Unaffected	Female	FMR1	CGG	3	24	31	24-24	31-31
SP0098146	SF0098146	Proband	Affected	Male	FMR1	CGG	3	Y	31	NA	31-31
SP0098148	SF0098146	Sibling	Unaffected	Female	FMR1	CGG	3	31	32	31-31	32-32
SP0102314	SF0098182	Father	Unaffected	Male	FMR1	CGG	3	Y	29	NA	29-29
SP0098180	SF0098182	Mother	Unaffected	Female	FMR1	CGG	3	20	23	20-20	23-23
SP0098182	SF0098182	Proband	Affected	Female	FMR1	CGG	3	20	29	20-20	29-29
SP0098183	SF0098182	Sibling	Unaffected	Male	FMR1	CGG	3	Y	20	NA	20-20
SP0098222	SF0098195	Father	Unaffected	Male	FMR1	CGG	3	Y	29	NA	29-29
SP0098159	SF0098195	Mother	Unaffected	Female	FMR1	CGG	3	30	30	30-30	30-30
SP0098195	SF0098195	Proband	Affected	Male	FMR1	CGG	3	Y	30	NA	30-30
SP0098196	SF0098195	Sibling	Unaffected	Male	FMR1	CGG	3	Y	30	NA	30-30
SP0102935	SF0098202	Father	Unaffected	Male	FMR1	CGG	3	Y	20	NA	20-20
SP0098198	SF0098202	Mother	Unaffected	Female	FMR1	CGG	3	30	34	30-30	34-34
SP0098202	SF0098202	Proband	Affected	Male	FMR1	CGG	3	Y	30	NA	30-30
SP0098203	SF0098202	Sibling	Unaffected	Male	FMR1	CGG	3	Y	32	NA	31-50
SP0252240	SF0098314	Father	Unaffected	Male	FMR1	CGG	3	Y	30	NA	30-30
SP0098313	SF0098314	Mother	Unaffected	Female	FMR1	CGG	3	30	30	30-30	30-30
SP0098314	SF0098314	Proband	Affected	Male	FMR1	CGG	3	Y	30	NA	30-30
SP0098315	SF0098314	Sibling	Unaffected	Female	FMR1	CGG	3	30	30	30-30	30-30
SP0098344	SF0098345	Father	Unaffected	Male	FMR1	CGG	3	Y	20	NA	20-20
SP0103234	SF0098345	Mother	Unaffected	Female	FMR1	CGG	3	29	30	29-29	30-30
SP0098345	SF0098345	Proband	Affected	Male	FMR1	CGG	3	Y	30	NA	30-30
SP0098346	SF0098345	Sibling	Unaffected	Male	FMR1	CGG	3	Y	29	NA	29-29
SP0101740	SF0098358	Father	Unaffected	Male	FMR1	CGG	3	Y	31	NA	31-31
SP0098357	SF0098358	Mother	Unaffected	Female	FMR1	CGG	3	30	30	30-30	30-30
SP0098358	SF0098358	Proband	Affected	Male	FMR1	CGG	3	Y	30	NA	30-30
SP0098359	SF0098358	Sibling	Unaffected	Male	FMR1	CGG	3	Y	30	NA	30-30
SP0098418	SF0098421	Father	Unaffected	Male	FMR1	CGG	3	Y	35	NA	35-35
SP0103550	SF0098421	Mother	Unaffected	Female	FMR1	CGG	3	20	30	20-20	30-30
SP0098421	SF0098421	Proband	Affected	Male	FMR1	CGG	3	Y	30	NA	30-30
SP0098422	SF0098421	Sibling	Unaffected	Male	FMR1	CGG	3	Y	30	NA	30-30
SP0102922	SF0098494	Father	Unaffected	Male	FMR1	CGG	3	Y	30	NA	30-30
SP0098493	SF0098494	Mother	Unaffected	Female	FMR1	CGG	3	30	34	30-30	32-56
SP0098494	SF0098494	Proband	Affected	Male	FMR1	CGG	3	Y	30	NA	30-30
SP0098496	SF0098494	Sibling	Unaffected	Female	FMR1	CGG	3	20	30	20-20	30-30
SP0098590	SF0098577	Father	Unaffected	Male	FMR1	CGG	3	Y	30	NA	30-30
SP0098576	SF0098577	Mother	Unaffected	Female	FMR1	CGG	3	30	63	30-30	54-90
SP0098577	SF0098577	Proband	Affected	Male	FMR1	CGG	3	Y	57	NA	51-82
SP0098578	SF0098577	Sibling	Unaffected	Female	FMR1	CGG	3	30	30	28-30	30-36
SP0098797	SF0098768	Father	Unaffected	Male	FMR1	CGG	3	Y	29	NA	29-29
SP0098757	SF0098768	Mother	Unaffected	Female	FMR1	CGG	3	20	29	20-20	29-29
SP0098768	SF0098768	Proband	Affected	Male	FMR1	CGG	3	Y	29	NA	29-29
SP0098769	SF0098768	Sibling	Unaffected	Female	FMR1	CGG	3	20	29	20-20	29-29
SP0103054	SF0098794	Father	Unaffected	Male	FMR1	CGG	3	Y	30	NA	30-30
SP0098792	SF0098794	Mother	Unaffected	Female	FMR1	CGG	3	29	30	29-29	30-30
SP0098794	SF0098794	Proband	Affected	Male	FMR1	CGG	3	Y	30	NA	30-30
SP0098795	SF0098794	Sibling	Unaffected	Male	FMR1	CGG	3	Y	29	NA	29-29
SP0100958	SF0098953	Father	Unaffected	Male	FMR1	CGG	3	Y	31	NA	31-31
SP0098952	SF0098953	Mother	Unaffected	Female	FMR1	CGG	3	29	29	29-29	29-29
SP0098953	SF0098953	Proband	Affected	Male	FMR1	CGG	3	Y	29	NA	29-29
SP0098954	SF0098953	Sibling	Unaffected	Male	FMR1	CGG	3	Y	29	NA	29-29
SP0104628	SF0098982	Father	Unaffected	Male	FMR1	CGG	3	Y	30	NA	30-30
SP0098981	SF0098982	Mother	Unaffected	Female	FMR1	CGG	3	30	32	30-30	32-32
SP0098982	SF0098982	Proband	Affected	Male	FMR1	CGG	3	Y	30	NA	30-30
SP0098984	SF0098982	Sibling	Unaffected	Male	FMR1	CGG	3	Y	32	NA	32-32
SP0104234	SF0098998	Father	Unaffected	Male	FMR1	CGG	3	Y	32	NA	32-32
SP0089461	SF0098998	Mother	Unaffected	Female	FMR1	CGG	3	29	30	29-29	30-30
SP0098998	SF0098998	Proband	Affected	Male	FMR1	CGG	3	Y	30	NA	30-30
SP0098999	SF0098998	Sibling	Unaffected	Female	FMR1	CGG	3	29	32	29-29	32-32
SP0099036	SF0099037	Mother	Unaffected	Female	FMR1	CGG	3	30	32	30-30	32-32
SP0099037	SF0099037	Proband	Affected	Male	FMR1	CGG	3	Y	30	NA	30-30
SP0099042	SF0099037	Sibling	Unaffected	Male	FMR1	CGG	3	Y	32	NA	32-32
SP0103753	SF0099101	Father	Unaffected	Male	FMR1	CGG	3	Y	30	NA	30-30
SP0099101	SF0099101	Proband	Affected	Female	FMR1	CGG	3	30	30	30-30	30-30
SP0099102	SF0099101	Sibling	Unaffected	Female	FMR1	CGG	3	28	30	28-28	30-30
SP0099127	SF0099128	Father	Unaffected	Male	FMR1	CGG	3	Y	29	NA	29-29
SP0105062	SF0099128	Mother	Unaffected	Female	FMR1	CGG	3	30	33	30-30	33-33
SP0099128	SF0099128	Proband	Affected	Male	FMR1	CGG	3	Y	30	NA	30-30
SP0099129	SF0099128	Sibling	Unaffected	Male	FMR1	CGG	3	Y	30	NA	30-30
SP0099262	SF0099195	Father	Unaffected	Male	FMR1	CGG	3	Y	30	NA	30-30
SP0099194	SF0099195	Mother	Unaffected	Female	FMR1	CGG	3	29	30	29-29	30-30
SP0099195	SF0099195	Proband	Affected	Male	FMR1	CGG	3	Y	30	NA	30-30
SP0099197	SF0099195	Sibling	Unaffected	Female	FMR1	CGG	3	29	30	29-29	30-30
SP0101074	SF0099212	Father	Unaffected	Male	FMR1	CGG	3	Y	29	NA	29-29
SP0099209	SF0099212	Mother	Unaffected	Female	FMR1	CGG	3	20	30	20-20	30-30
SP0099212	SF0099212	Proband	Affected	Female	FMR1	CGG	3	29	30	29-29	30-30
SP0099213	SF0099212	Sibling	Unaffected	Male	FMR1	CGG	3	Y	30	NA	30-30
SP0101741	SF0099322	Father	Unaffected	Male	FMR1	CGG	3	Y	29	NA	29-29
SP0099321	SF0099322	Mother	Unaffected	Female	FMR1	CGG	3	30	31	30-30	31-31
SP0099322	SF0099322	Proband	Affected	Male	FMR1	CGG	3	Y	30	NA	30-30
SP0099323	SF0099322	Sibling	Unaffected	Female	FMR1	CGG	3	29	31	29-29	31-31
SP0099411	SF0099420	Father	Unaffected	Male	FMR1	CGG	3	Y	30	NA	30-30
SP0177781	SF0099420	Mother	Unaffected	Female	FMR1	CGG	3	20	30	20-20	30-30
SP0099420	SF0099420	Proband	Affected	Male	FMR1	CGG	3	Y	30	NA	30-30
SP0099426	SF0099420	Sibling	Unaffected	Male	FMR1	CGG	3	Y	30	NA	30-30
SP0105806	SF0099705	Father	Unaffected	Male	FMR1	CGG	3	Y	29	NA	29-29
SP0099704	SF0099705	Mother	Unaffected	Female	FMR1	CGG	3	30	36	30-30	36-36
SP0099705	SF0099705	Proband	Affected	Male	FMR1	CGG	3	Y	30	NA	30-30
SP0099706	SF0099705	Sibling	Unaffected	Female	FMR1	CGG	3	29	30	29-29	30-30
SP0109795	SF0099752	Father	Unaffected	Male	FMR1	CGG	3	Y	30	NA	30-30
SP0099751	SF0099752	Mother	Unaffected	Female	FMR1	CGG	3	29	32	29-29	32-32
SP0099752	SF0099752	Proband	Affected	Male	FMR1	CGG	3	Y	32	NA	32-32
SP0099753	SF0099752	Sibling	Unaffected	Male	FMR1	CGG	3	Y	29	NA	29-29
SP0109825	SF0099851	Father	Unaffected	Male	FMR1	CGG	3	Y	30	NA	30-30
SP0099829	SF0099851	Mother	Unaffected	Female	FMR1	CGG	3	29	40	29-29	40-40
SP0099851	SF0099851	Proband	Affected	Female	FMR1	CGG	3	30	40	30-30	40-40
SP0100199	SF0100200	Father	Unaffected	Male	FMR1	CGG	3	Y	30	NA	30-30
SP0100205	SF0100200	Mother	Unaffected	Female	FMR1	CGG	3	29	30	29-29	30-30
SP0100200	SF0100200	Proband	Affected	Male	FMR1	CGG	3	Y	30	NA	30-30
SP0100201	SF0100200	Sibling	Unaffected	Male	FMR1	CGG	3	Y	29	NA	29-29
SP0100402	SF0100403	Father	Affected	Male	FMR1	CGG	3	Y	29	NA	29-29
SP0127222	SF0100403	Mother	Unaffected	Female	FMR1	CGG	3	30	30	30-30	30-30
SP0100403	SF0100403	Proband	Affected	Male	FMR1	CGG	3	Y	30	NA	30-30
SP0100405	SF0100403	Sibling	Unaffected	Female	FMR1	CGG	3	29	30	29-29	30-30
SP0112033	SF0100459	Father	Unaffected	Male	FMR1	CGG	3	Y	29	NA	29-29
SP0100458	SF0100459	Mother	Unaffected	Female	FMR1	CGG	3	23	23	23-23	23-23
SP0100459	SF0100459	Proband	Affected	Male	FMR1	CGG	3	Y	23	NA	23-23
SP0100460	SF0100459	Sibling	Unaffected	Male	FMR1	CGG	3	Y	23	NA	23-23
SP0100895	SF0100781	Father	Affected	Male	FMR1	CGG	3	Y	29	NA	29-29
SP0100779	SF0100781	Mother	Unaffected	Female	FMR1	CGG	3	20	30	20-20	30-30
SP0100781	SF0100781	Proband	Affected	Male	FMR1	CGG	3	Y	20	NA	20-20
SP0100783	SF0100781	Sibling	Affected	Female	FMR1	CGG	3	29	30	29-29	30-30
SP0100784	SF0100781	Sibling	Unaffected	Female	FMR1	CGG	3	29	30	29-29	30-30
SP0101242	SF0101085	Father	Unaffected	Male	FMR1	CGG	3	Y	40	NA	40-44
SP0101084	SF0101085	Mother	Unaffected	Female	FMR1	CGG	3	32	43	32-32	43-43
SP0101085	SF0101085	Proband	Affected	Male	FMR1	CGG	3	Y	32	NA	32-50
SP0101086	SF0101085	Sibling	Unaffected	Male	FMR1	CGG	3	Y	40	NA	40-50
SP0102794	SF0101097	Father	Unaffected	Male	FMR1	CGG	3	Y	31	NA	31-31
SP0101095	SF0101097	Mother	Unaffected	Female	FMR1	CGG	3	31	31	31-31	31-33
SP0101097	SF0101097	Proband	Affected	Male	FMR1	CGG	3	Y	32	NA	32-32
SP0101101	SF0101097	Sibling	Unaffected	Female	FMR1	CGG	3	32	32	22-32	32-49
SP0101106	SF0101102	Father	Unaffected	Male	FMR1	CGG	3	Y	29	NA	29-29
SP0101100	SF0101102	Mother	Unaffected	Female	FMR1	CGG	3	29	30	29-29	30-30
SP0101102	SF0101102	Proband	Affected	Male	FMR1	CGG	3	Y	29	NA	29-29
SP0110839	SF0101170	Father	Unaffected	Male	FMR1	CGG	3	Y	31	NA	31-31
SP0101169	SF0101170	Mother	Unaffected	Female	FMR1	CGG	3	30	30	30-30	30-30
SP0101170	SF0101170	Proband	Affected	Male	FMR1	CGG	3	Y	30	NA	30-30
SP0101171	SF0101170	Sibling	Unaffected	Male	FMR1	CGG	3	Y	30	NA	30-30
SP0136855	SF0101336	Father	Unaffected	Male	FMR1	CGG	3	Y	29	NA	29-29
SP0101334	SF0101336	Mother	Unaffected	Female	FMR1	CGG	3	20	30	20-20	30-30
SP0101336	SF0101336	Proband	Affected	Male	FMR1	CGG	3	Y	20	NA	20-20
SP0101821	SF0101342	Father	Unaffected	Male	FMR1	CGG	3	Y	20	NA	20-20
SP0101262	SF0101342	Mother	Unaffected	Female	FMR1	CGG	3	20	23	20-20	23-23
SP0101342	SF0101342	Proband	Affected	Female	FMR1	CGG	3	20	23	20-20	23-23
SP0101343	SF0101342	Sibling	Unaffected	Female	FMR1	CGG	3	20	20	20-20	20-20
SP0101843	SF0101416	Father	Unaffected	Male	FMR1	CGG	3	Y	29	NA	29-29
SP0101415	SF0101416	Mother	Unaffected	Female	FMR1	CGG	3	20	30	20-20	30-30
SP0101416	SF0101416	Proband	Affected	Male	FMR1	CGG	3	Y	30	NA	30-30
SP0101417	SF0101416	Sibling	Unaffected	Female	FMR1	CGG	3	29	30	29-29	30-30
SP0101595	SF0101556	Father	Unaffected	Male	FMR1	CGG	3	Y	34	NA	34-34
SP0101549	SF0101556	Mother	Unaffected	Female	FMR1	CGG	3	31	31	31-31	31-38
SP0101556	SF0101556	Proband	Affected	Male	FMR1	CGG	3	Y	31	NA	31-31
SP0101557	SF0101556	Sibling	Unaffected	Female	FMR1	CGG	3	31	31	27-31	31-41
SP0010888	SF0101565	Father	Affected	Male	FMR1	CGG	3	Y	29	NA	29-29
SP0101564	SF0101565	Mother	Unaffected	Female	FMR1	CGG	3	29	30	29-29	30-30
SP0101565	SF0101565	Proband	Affected	Female	FMR1	CGG	3	29	30	29-29	30-30
SP0101566	SF0101565	Sibling	Unaffected	Female	FMR1	CGG	3	29	30	29-29	29-30
SP0101581	SF0101582	Father	Unaffected	Male	FMR1	CGG	3	Y	30	NA	30-30
SP0101591	SF0101582	Mother	Unaffected	Female	FMR1	CGG	3	29	30	29-30	30-30
SP0101582	SF0101582	Proband	Affected	Male	FMR1	CGG	3	Y	29	NA	29-29
SP0101583	SF0101582	Sibling	Unaffected	Female	FMR1	CGG	3	29	30	29-29	30-30
SP0101607	SF0101600	Father	Unaffected	Male	FMR1	CGG	3	Y	29	NA	29-29
SP0101599	SF0101600	Mother	Unaffected	Female	FMR1	CGG	3	30	31	30-30	30-31
SP0101600	SF0101600	Proband	Affected	Male	FMR1	CGG	3	Y	30	NA	30-30
SP0101602	SF0101600	Sibling	Unaffected	Female	FMR1	CGG	3	29	30	29-29	30-30
SP0101626	SF0101618	Father	Unaffected	Male	FMR1	CGG	3	Y	30	NA	30-30
SP0101614	SF0101618	Mother	Unaffected	Female	FMR1	CGG	3	30	30	30-30	30-30
SP0101618	SF0101618	Proband	Affected	Male	FMR1	CGG	3	Y	30	NA	30-30
SP0101619	SF0101618	Sibling	Unaffected	Female	FMR1	CGG	3	30	30	30-30	30-30
SP0103081	SF0101679	Father	Unaffected	Male	FMR1	CGG	3	Y	20	NA	20-20
SP0101678	SF0101679	Mother	Unaffected	Female	FMR1	CGG	3	30	36	30-30	34-55
SP0101679	SF0101679	Proband	Affected	Male	FMR1	CGG	3	Y	40	NA	39-40
SP0292380	SF0101742	Father	Unaffected	Male	FMR1	CGG	3	Y	30	NA	30-30
SP0101732	SF0101742	Mother	Unaffected	Female	FMR1	CGG	3	29	29	29-29	29-29
SP0101742	SF0101742	Proband	Affected	Male	FMR1	CGG	3	Y	29	NA	29-29
SP0101743	SF0101742	Sibling	Unaffected	Male	FMR1	CGG	3	Y	29	NA	29-29
SP0101746	SF0101747	Father	Unaffected	Male	FMR1	CGG	3	Y	29	NA	29-29
SP0101754	SF0101747	Mother	Unaffected	Female	FMR1	CGG	3	30	30	30-30	30-30
SP0101747	SF0101747	Proband	Affected	Male	FMR1	CGG	3	Y	30	NA	30-30
SP0101748	SF0101747	Sibling	Unaffected	Male	FMR1	CGG	3	Y	30	NA	30-30
SP0101793	SF0101790	Father	Unaffected	Male	FMR1	CGG	3	Y	27	NA	27-27
SP0101789	SF0101790	Mother	Unaffected	Female	FMR1	CGG	3	30	30	30-30	30-30
SP0101790	SF0101790	Proband	Affected	Female	FMR1	CGG	3	27	30	27-27	30-30
SP0102122	SF0102123	Father	Unaffected	Male	FMR1	CGG	3	Y	30	NA	30-30
SP0107153	SF0102123	Mother	Unaffected	Female	FMR1	CGG	3	14	32	14-14	32-32
SP0102123	SF0102123	Proband	Affected	Male	FMR1	CGG	3	Y	32	NA	32-32
SP0102124	SF0102123	Sibling	Unaffected	Male	FMR1	CGG	3	Y	14	NA	14-14
SP0110260	SF0102283	Father	Unaffected	Male	FMR1	CGG	3	Y	27	NA	27-43
SP0102280	SF0102283	Mother	Unaffected	Female	FMR1	CGG	3	30	33	30-30	33-33
SP0102283	SF0102283	Proband	Affected	Male	FMR1	CGG	3	Y	30	NA	30-30
SP0102284	SF0102283	Sibling	Unaffected	Female	FMR1	CGG	3	29	30	29-29	30-30
SP0102471	SF0102449	Father	Unaffected	Male	FMR1	CGG	3	Y	30	NA	30-30
SP0102448	SF0102449	Mother	Unaffected	Female	FMR1	CGG	3	29	30	29-29	30-30
SP0102449	SF0102449	Proband	Affected	Male	FMR1	CGG	3	Y	29	NA	29-29
SP0102450	SF0102449	Sibling	Unaffected	Female	FMR1	CGG	3	29	30	29-29	30-30
SP0102717	SF0102712	Father	Unaffected	Male	FMR1	CGG	3	Y	20	NA	20-20
SP0102710	SF0102712	Mother	Unaffected	Female	FMR1	CGG	3	30	30	30-30	30-30
SP0102712	SF0102712	Proband	Affected	Male	FMR1	CGG	3	Y	30	NA	30-30
SP0102843	SF0102792	Father	Affected	Male	FMR1	CGG	3	Y	30	NA	30-30
SP0102791	SF0102792	Mother	Unaffected	Female	FMR1	CGG	3	29	30	29-29	30-30
SP0102792	SF0102792	Proband	Affected	Male	FMR1	CGG	3	Y	30	NA	30-30
SP0102793	SF0102792	Sibling	Unaffected	Male	FMR1	CGG	3	Y	30	NA	30-30
SP0237735	SF0102806	Father	Unaffected	Male	FMR1	CGG	3	Y	30	NA	30-30
SP0102805	SF0102806	Mother	Unaffected	Female	FMR1	CGG	3	31	35	31-31	35-35
SP0102806	SF0102806	Proband	Affected	Male	FMR1	CGG	3	Y	35	NA	35-35
SP0102807	SF0102806	Proband	Affected	Male	FMR1	CGG	3	Y	35	NA	35-35
SP0102808	SF0102806	Proband	Affected	Female	FMR1	CGG	3	30	35	30-30	35-35
SP0102809	SF0102806	Sibling	Unaffected	Female	FMR1	CGG	3	30	31	30-30	31-31
SP0107823	SF0102818	Father	Unaffected	Male	FMR1	CGG	3	Y	30	NA	30-30
SP0102817	SF0102818	Mother	Unaffected	Female	FMR1	CGG	3	20	27	20-20	27-52
SP0102818	SF0102818	Proband	Affected	Male	FMR1	CGG	3	Y	20	NA	20-20
SP0102819	SF0102818	Sibling	Unaffected	Male	FMR1	CGG	3	Y	29	NA	29-29
SP0106407	SF0102932	Father	Unaffected	Male	FMR1	CGG	3	Y	31	NA	31-31
SP0102931	SF0102932	Mother	Unaffected	Female	FMR1	CGG	3	20	29	20-20	29-29
SP0102932	SF0102932	Proband	Affected	Male	FMR1	CGG	3	Y	20	NA	20-20
SP0102933	SF0102932	Sibling	Unaffected	Female	FMR1	CGG	3	20	31	20-20	31-31
SP0107152	SF0102951	Father	Unaffected	Male	FMR1	CGG	3	Y	29	NA	29-29
SP0102950	SF0102951	Mother	Unaffected	Female	FMR1	CGG	3	29	32	29-29	32-32
SP0102951	SF0102951	Proband	Affected	Male	FMR1	CGG	3	Y	32	NA	32-32
SP0102952	SF0102951	Sibling	Unaffected	Female	FMR1	CGG	3	29	32	29-29	32-32
SP0105644	SF0102960	Father	Unaffected	Male	FMR1	CGG	3	Y	71	NA	57-101
SP0102959	SF0102960	Mother	Unaffected	Female	FMR1	CGG	3	29	32	29-29	32-32
SP0102961	SF0102960	Sibling	Unaffected	Male	FMR1	CGG	3	Y	32	NA	32-32
SP0110132	SF0103208	Father	Unaffected	Male	FMR1	CGG	3	Y	32	NA	32-32
SP0103203	SF0103208	Mother	Unaffected	Female	FMR1	CGG	3	20	31	20-20	31-31
SP0103208	SF0103208	Proband	Affected	Male	FMR1	CGG	3	Y	20	NA	20-20
SP0103209	SF0103208	Sibling	Unaffected	Male	FMR1	CGG	3	Y	20	NA	20-20
SP0126039	SF0103211	Father	Unaffected	Male	FMR1	CGG	3	Y	30	NA	30-30
SP0103210	SF0103211	Mother	Unaffected	Female	FMR1	CGG	3	29	29	29-29	29-29
SP0103211	SF0103211	Proband	Affected	Female	FMR1	CGG	3	29	30	29-29	30-30
SP0103212	SF0103211	Sibling	Unaffected	Female	FMR1	CGG	3	29	30	29-29	30-30
SP0110342	SF0103265	Father	Unaffected	Male	FMR1	CGG	3	Y	23	NA	23-23
SP0103264	SF0103265	Mother	Unaffected	Female	FMR1	CGG	3	23	29	23-23	29-29
SP0103265	SF0103265	Proband	Affected	Male	FMR1	CGG	3	Y	29	NA	29-29
SP0103266	SF0103265	Sibling	Unaffected	Female	FMR1	CGG	3	23	23	23-23	23-23
SP0103341	SF0103345	Father	Unaffected	Male	FMR1	CGG	3	Y	30	NA	30-30
SP0111378	SF0103345	Mother	Unaffected	Female	FMR1	CGG	3	28	29	28-28	29-29
SP0103345	SF0103345	Proband	Affected	Female	FMR1	CGG	3	30	30	25-30	30-34
SP0103346	SF0103345	Sibling	Unaffected	Female	FMR1	CGG	3	29	30	29-29	30-30
SP0106196	SF0103478	Father	Unaffected	Male	FMR1	CGG	3	Y	24	NA	24-24
SP0103477	SF0103478	Mother	Unaffected	Female	FMR1	CGG	3	20	30	20-20	30-30
SP0103478	SF0103478	Proband	Affected	Male	FMR1	CGG	3	Y	20	NA	20-20
SP0103479	SF0103478	Sibling	Unaffected	Female	FMR1	CGG	3	20	24	20-20	24-24
SP0216986	SF0103495	Father	Unaffected	Male	FMR1	CGG	3	Y	29	NA	29-29
SP0103494	SF0103495	Mother	Unaffected	Female	FMR1	CGG	3	20	30	20-20	30-30
SP0103495	SF0103495	Proband	Affected	Male	FMR1	CGG	3	Y	30	NA	30-30
SP0103496	SF0103495	Sibling	Unaffected	Female	FMR1	CGG	3	20	29	20-20	29-29
SP0106641	SF0103619	Father	Unaffected	Male	FMR1	CGG	3	Y	30	NA	30-30
SP0103617	SF0103619	Mother	Unaffected	Female	FMR1	CGG	3	29	30	29-29	30-30
SP0103619	SF0103619	Proband	Affected	Male	FMR1	CGG	3	Y	29	NA	29-29
SP0103621	SF0103619	Sibling	Unaffected	Male	FMR1	CGG	3	Y	29	NA	29-29
SP0103681	SF0103682	Father	Unaffected	Male	FMR1	CGG	3	Y	31	NA	31-31
SP0103689	SF0103682	Mother	Unaffected	Female	FMR1	CGG	3	23	29	23-23	29-29
SP0103682	SF0103682	Proband	Affected	Male	FMR1	CGG	3	Y	29	NA	29-29
SP0103683	SF0103682	Sibling	Unaffected	Female	FMR1	CGG	3	29	31	29-29	31-31
SP0125001	SF0103743	Father	Unaffected	Male	FMR1	CGG	3	Y	30	NA	30-30
SP0103742	SF0103743	Mother	Unaffected	Female	FMR1	CGG	3	29	30	29-29	30-30
SP0103743	SF0103743	Proband	Affected	Female	FMR1	CGG	3	29	30	29-29	30-30
SP0103744	SF0103743	Sibling	Unaffected	Female	FMR1	CGG	3	29	30	29-29	30-30
SP0117558	SF0103749	Father	Unaffected	Male	FMR1	CGG	3	Y	33	NA	33-33
SP0091984	SF0103749	Mother	Unaffected	Female	FMR1	CGG	3	20	30	20-20	30-30
SP0103749	SF0103749	Proband	Affected	Male	FMR1	CGG	3	Y	30	NA	30-30
SP0103750	SF0103749	Sibling	Affected	Female	FMR1	CGG	3	30	33	30-30	33-33
SP0103877	SF0103879	Father	Unaffected	Male	FMR1	CGG	3	Y	31	NA	31-31
SP0108338	SF0103879	Mother	Unaffected	Female	FMR1	CGG	3	30	30	30-30	30-30
SP0103879	SF0103879	Proband	Affected	Male	FMR1	CGG	3	Y	30	NA	30-30
SP0103881	SF0103879	Sibling	Unaffected	Male	FMR1	CGG	3	Y	30	NA	30-30
SP0118272	SF0103932	Father	Unaffected	Male	FMR1	CGG	3	Y	31	NA	31-31
SP0103931	SF0103932	Mother	Unaffected	Female	FMR1	CGG	3	20	32	20-20	32-32
SP0103932	SF0103932	Proband	Affected	Male	FMR1	CGG	3	Y	20	NA	20-20
SP0103933	SF0103932	Sibling	Unaffected	Male	FMR1	CGG	3	Y	20	NA	20-20
SP0117575	SF0104134	Father	Unaffected	Male	FMR1	CGG	3	Y	34	NA	34-34
SP0104133	SF0104134	Mother	Unaffected	Female	FMR1	CGG	3	30	42	30-30	42-58
SP0104134	SF0104134	Proband	Affected	Male	FMR1	CGG	3	Y	45	NA	45-45
SP0104136	SF0104134	Sibling	Unaffected	Female	FMR1	CGG	3	34	49	34-34	48-67
SP0104608	SF0104215	Father	Unaffected	Male	FMR1	CGG	3	Y	29	NA	29-29
SP0104214	SF0104215	Mother	Unaffected	Female	FMR1	CGG	3	19	30	19-19	30-30
SP0104215	SF0104215	Proband	Affected	Male	FMR1	CGG	3	Y	30	NA	30-30
SP0104216	SF0104215	Sibling	Unaffected	Male	FMR1	CGG	3	Y	19	NA	19-19
SP0104270	SF0104260	Father	Unaffected	Male	FMR1	CGG	3	Y	29	NA	29-29
SP0104259	SF0104260	Mother	Unaffected	Female	FMR1	CGG	3	29	32	29-29	32-32
SP0104260	SF0104260	Proband	Affected	Female	FMR1	CGG	3	29	29	29-29	29-29
SP0104261	SF0104260	Sibling	Unaffected	Male	FMR1	CGG	3	Y	29	NA	29-29
SP0104509	SF0104510	Father	Unaffected	Male	FMR1	CGG	3	Y	29	NA	29-29
SP0104518	SF0104510	Mother	Unaffected	Female	FMR1	CGG	3	23	31	23-23	31-31
SP0104510	SF0104510	Proband	Affected	Male	FMR1	CGG	3	Y	23	NA	23-23
SP0104511	SF0104510	Sibling	Unaffected	Male	FMR1	CGG	3	Y	31	NA	31-31
SP0110757	SF0104643	Father	Unaffected	Male	FMR1	CGG	3	Y	29	NA	29-29
SP0104641	SF0104643	Mother	Unaffected	Female	FMR1	CGG	3	29	29	29-29	29-29
SP0104643	SF0104643	Proband	Affected	Male	FMR1	CGG	3	Y	29	NA	29-29
SP0104645	SF0104643	Sibling	Affected	Male	FMR1	CGG	3	Y	29	NA	29-29
SP0104646	SF0104643	Sibling	Unaffected	Male	FMR1	CGG	3	Y	29	NA	29-29
SP0104653	SF0104655	Father	Unaffected	Male	FMR1	CGG	3	Y	29	NA	29-29
SP0111450	SF0104655	Mother	Unaffected	Female	FMR1	CGG	3	24	29	24-24	29-29
SP0104655	SF0104655	Proband	Affected	Male	FMR1	CGG	3	Y	29	NA	29-29
SP0104657	SF0104655	Sibling	Unaffected	Male	FMR1	CGG	3	Y	24	NA	24-24
SP0105061	SF0104670	Father	Unaffected	Male	FMR1	CGG	3	Y	29	NA	29-29
SP0104668	SF0104670	Mother	Unaffected	Female	FMR1	CGG	3	22	30	22-22	30-30
SP0104670	SF0104670	Proband	Affected	Female	FMR1	CGG	3	22	29	22-22	29-29
SP0104671	SF0104670	Sibling	Unaffected	Female	FMR1	CGG	3	22	29	22-22	29-29
SP0105244	SF0104838	Father	Unaffected	Male	FMR1	CGG	3	Y	20	NA	20-20
SP0104836	SF0104838	Mother	Unaffected	Female	FMR1	CGG	3	20	31	20-20	31-32
SP0104838	SF0104838	Proband	Affected	Male	FMR1	CGG	3	Y	31	NA	31-31
SP0104839	SF0104838	Sibling	Unaffected	Female	FMR1	CGG	3	20	20	20-20	20-20
SP0169363	SF0104913	Father	Unaffected	Male	FMR1	CGG	3	Y	30	NA	30-30
SP0104911	SF0104913	Mother	Unaffected	Female	FMR1	CGG	3	30	30	30-30	30-30
SP0104913	SF0104913	Proband	Affected	Male	FMR1	CGG	3	Y	30	NA	30-30
SP0104914	SF0104913	Sibling	Unaffected	Female	FMR1	CGG	3	30	30	30-30	30-30
SP0107014	SF0104962	Father	Unaffected	Male	FMR1	CGG	3	Y	20	NA	20-20
SP0102171	SF0104962	Mother	Unaffected	Female	FMR1	CGG	3	29	30	29-29	30-30
SP0104962	SF0104962	Proband	Affected	Male	FMR1	CGG	3	Y	29	NA	29-29
SP0104963	SF0104962	Sibling	Unaffected	Male	FMR1	CGG	3	Y	30	NA	30-30
SP0111528	SF0105011	Father	Unaffected	Male	FMR1	CGG	3	Y	30	NA	30-30
SP0105008	SF0105011	Mother	Unaffected	Female	FMR1	CGG	3	29	29	29-29	29-29
SP0105011	SF0105011	Proband	Affected	Male	FMR1	CGG	3	Y	29	NA	29-29
SP0105012	SF0105011	Sibling	Affected	Female	FMR1	CGG	3	29	30	29-29	30-30
SP0105014	SF0105011	Sibling	Unaffected	Female	FMR1	CGG	3	29	30	29-29	30-30
SP0107394	SF0105019	Father	Unaffected	Male	FMR1	CGG	3	Y	32	NA	32-32
SP0105017	SF0105019	Mother	Unaffected	Female	FMR1	CGG	3	30	31	30-30	31-31
SP0105019	SF0105019	Proband	Affected	Male	FMR1	CGG	3	Y	31	NA	31-31
SP0105020	SF0105019	Sibling	Unaffected	Male	FMR1	CGG	3	Y	30	NA	30-30
SP0113050	SF0105054	Father	Unaffected	Male	FMR1	CGG	3	Y	34	NA	34-34
SP0105053	SF0105054	Mother	Unaffected	Female	FMR1	CGG	3	20	39	20-20	39-39
SP0105054	SF0105054	Proband	Affected	Female	FMR1	CGG	3	20	34	20-20	34-34
SP0105055	SF0105054	Sibling	Unaffected	Male	FMR1	CGG	3	Y	39	NA	39-39
SP0105254	SF0105114	Father	Unaffected	Male	FMR1	CGG	3	Y	23	NA	23-23
SP0105113	SF0105114	Mother	Unaffected	Female	FMR1	CGG	3	19	30	19-19	30-30
SP0105114	SF0105114	Proband	Affected	Male	FMR1	CGG	3	Y	30	NA	30-30
SP0105116	SF0105114	Sibling	Unaffected	Male	FMR1	CGG	3	Y	30	NA	30-30
SP0105190	SF0105135	Father	Unaffected	Male	FMR1	CGG	3	Y	42	NA	42-42
SP0105132	SF0105135	Mother	Unaffected	Female	FMR1	CGG	3	30	30	30-30	30-30
SP0105135	SF0105135	Proband	Affected	Male	FMR1	CGG	3	Y	30	NA	30-30
SP0105136	SF0105135	Sibling	Unaffected	Female	FMR1	CGG	3	30	42	30-30	42-42
SP0105501	SF0105175	Father	Unaffected	Male	FMR1	CGG	3	Y	30	NA	30-30
SP0105174	SF0105175	Mother	Unaffected	Female	FMR1	CGG	3	30	32	30-30	32-32
SP0105175	SF0105175	Proband	Affected	Male	FMR1	CGG	3	Y	32	NA	32-32
SP0105176	SF0105175	Sibling	Unaffected	Male	FMR1	CGG	3	Y	30	NA	30-30
SP0110357	SF0105199	Father	Unaffected	Male	FMR1	CGG	3	Y	29	NA	29-29
SP0105198	SF0105199	Mother	Unaffected	Female	FMR1	CGG	3	23	29	23-23	29-29
SP0105199	SF0105199	Proband	Affected	Male	FMR1	CGG	3	Y	29	NA	29-29
SP0105200	SF0105199	Sibling	Unaffected	Male	FMR1	CGG	3	Y	23	NA	23-23
SP0106270	SF0105260	Father	Unaffected	Male	FMR1	CGG	3	Y	31	NA	31-31
SP0105257	SF0105260	Mother	Unaffected	Female	FMR1	CGG	3	16	22	16-16	22-22
SP0105260	SF0105260	Proband	Affected	Male	FMR1	CGG	3	Y	22	NA	22-22
SP0105261	SF0105260	Sibling	Unaffected	Male	FMR1	CGG	3	Y	16	NA	16-16
SP0105339	SF0105314	Father	Unaffected	Male	FMR1	CGG	3	Y	23	NA	23-23
SP0105311	SF0105314	Mother	Unaffected	Female	FMR1	CGG	3	30	30	28-30	30-32
SP0105314	SF0105314	Proband	Affected	Male	FMR1	CGG	3	Y	30	NA	30-30
SP0105316	SF0105314	Sibling	Unaffected	Female	FMR1	CGG	3	23	30	23-23	30-30
SP0105693	SF0105347	Father	Unaffected	Male	FMR1	CGG	3	Y	32	NA	32-32
SP0105242	SF0105347	Mother	Unaffected	Female	FMR1	CGG	3	30	30	30-30	30-30
SP0105347	SF0105347	Proband	Affected	Male	FMR1	CGG	3	Y	30	NA	30-30
SP0105348	SF0105347	Sibling	Unaffected	Male	FMR1	CGG	3	Y	30	NA	30-30
SP0105522	SF0105441	Father	Unaffected	Male	FMR1	CGG	3	Y	20	NA	20-20
SP0105439	SF0105441	Mother	Unaffected	Female	FMR1	CGG	3	23	29	23-23	29-29
SP0105441	SF0105441	Proband	Affected	Male	FMR1	CGG	3	Y	29	NA	29-29
SP0105477	SF0105479	Mother	Unaffected	Female	FMR1	CGG	3	30	30	30-30	30-30
SP0105479	SF0105479	Proband	Affected	Male	FMR1	CGG	3	Y	30	NA	30-30
SP0105480	SF0105479	Sibling	Unaffected	Female	FMR1	CGG	3	30	34	30-30	34-34
SP0108070	SF0105519	Father	Unaffected	Male	FMR1	CGG	3	Y	71	NA	57-104
SP0105517	SF0105519	Mother	Unaffected	Female	FMR1	CGG	3	31	31	31-31	31-31
SP0105519	SF0105519	Proband	Affected	Female	FMR1	CGG	3	31	85	31-31	63-127
SP0105615	SF0105574	Father	Unaffected	Male	FMR1	CGG	3	Y	32	NA	32-32
SP0105573	SF0105574	Mother	Unaffected	Female	FMR1	CGG	3	29	30	29-29	29-30
SP0105574	SF0105574	Proband	Affected	Female	FMR1	CGG	3	29	33	29-29	33-33
SP0105578	SF0105574	Sibling	Unaffected	Male	FMR1	CGG	3	Y	29	NA	29-29
SP0105575	SF0105576	Father	Unaffected	Male	FMR1	CGG	3	Y	32	NA	32-60
SP0105581	SF0105576	Mother	Unaffected	Female	FMR1	CGG	3	32	39	32-32	39-39
SP0105576	SF0105576	Proband	Affected	Male	FMR1	CGG	3	Y	32	NA	32-32
SP0105577	SF0105576	Sibling	Unaffected	Male	FMR1	CGG	3	Y	32	NA	32-47
SP0106375	SF0105706	Father	Unaffected	Male	FMR1	CGG	3	Y	46	NA	46-46
SP0105701	SF0105706	Mother	Unaffected	Female	FMR1	CGG	3	21	29	21-21	29-29
SP0105706	SF0105706	Proband	Affected	Male	FMR1	CGG	3	Y	21	NA	21-21
SP0105708	SF0105706	Sibling	Unaffected	Male	FMR1	CGG	3	Y	29	NA	29-29
SP0106069	SF0105745	Father	Unaffected	Male	FMR1	CGG	3	Y	29	NA	29-29
SP0105744	SF0105745	Mother	Unaffected	Female	FMR1	CGG	3	20	30	20-20	30-30
SP0105745	SF0105745	Proband	Affected	Male	FMR1	CGG	3	Y	20	NA	20-20
SP0105747	SF0105745	Sibling	Unaffected	Female	FMR1	CGG	3	20	29	20-20	29-29
SP0110673	SF0105861	Father	Unaffected	Male	FMR1	CGG	3	Y	29	NA	29-29
SP0105860	SF0105861	Mother	Unaffected	Female	FMR1	CGG	3	20	30	20-20	30-30
SP0105861	SF0105861	Proband	Affected	Male	FMR1	CGG	3	Y	20	NA	20-20
SP0109055	SF0105892	Father	Unaffected	Male	FMR1	CGG	3	Y	34	NA	34-34
SP0105890	SF0105892	Mother	Unaffected	Female	FMR1	CGG	3	35	38	35-35	38-39
SP0105892	SF0105892	Proband	Affected	Male	FMR1	CGG	3	Y	71	NA	58-99
SP0105893	SF0105892	Sibling	Unaffected	Male	FMR1	CGG	3	Y	35	NA	35-35
SP0105936	SF0105937	Father	Unaffected	Male	FMR1	CGG	3	Y	30	NA	30-30
SP0105940	SF0105937	Mother	Unaffected	Female	FMR1	CGG	3	29	30	29-29	30-30
SP0105937	SF0105937	Proband	Affected	Female	FMR1	CGG	3	30	30	30-30	30-30
SP0105938	SF0105937	Sibling	Unaffected	Female	FMR1	CGG	3	29	30	29-29	30-30
SP0105948	SF0105942	Father	Unaffected	Male	FMR1	CGG	3	Y	23	NA	23-23
SP0105941	SF0105942	Mother	Unaffected	Female	FMR1	CGG	3	30	30	30-30	30-30
SP0105942	SF0105942	Proband	Affected	Male	FMR1	CGG	3	Y	30	NA	30-30
SP0105943	SF0105942	Sibling	Unaffected	Male	FMR1	CGG	3	Y	30	NA	30-30
SP0107551	SF0105956	Father	Unaffected	Male	FMR1	CGG	3	Y	30	NA	30-30
SP0105955	SF0105956	Mother	Unaffected	Female	FMR1	CGG	3	29	55	29-29	51-67
SP0105956	SF0105956	Proband	Affected	Male	FMR1	CGG	3	Y	29	NA	29-29
SP0105957	SF0105956	Sibling	Unaffected	Female	FMR1	CGG	3	29	30	29-29	30-30
SP0106013	SF0105980	Father	Unaffected	Male	FMR1	CGG	3	Y	35	NA	35-35
SP0105979	SF0105980	Mother	Unaffected	Female	FMR1	CGG	3	29	30	29-29	30-30
SP0105980	SF0105980	Proband	Affected	Male	FMR1	CGG	3	Y	29	NA	29-29
SP0105981	SF0105980	Sibling	Unaffected	Female	FMR1	CGG	3	29	35	29-29	35-35
SP0115486	SF0105984	Father	Unaffected	Male	FMR1	CGG	3	Y	30	NA	30-30
SP0105983	SF0105984	Mother	Unaffected	Female	FMR1	CGG	3	33	34	33-35	34-36
SP0105984	SF0105984	Proband	Affected	Male	FMR1	CGG	3	Y	34	NA	34-34
SP0105986	SF0105984	Sibling	Unaffected	Female	FMR1	CGG	3	30	33	30-30	33-50
SP0106080	SF0106081	Father	Unaffected	Male	FMR1	CGG	3	Y	31	NA	30-31
SP0106105	SF0106081	Mother	Unaffected	Female	FMR1	CGG	3	23	30	23-23	30-30
SP0106081	SF0106081	Proband	Affected	Male	FMR1	CGG	3	Y	23	NA	23-23
SP0106083	SF0106081	Sibling	Unaffected	Male	FMR1	CGG	3	Y	23	NA	23-23
SP0108286	SF0106088	Father	Unaffected	Male	FMR1	CGG	3	Y	32	NA	32-32
SP0106087	SF0106088	Mother	Unaffected	Female	FMR1	CGG	3	30	35	30-30	35-35
SP0106088	SF0106088	Proband	Affected	Male	FMR1	CGG	3	Y	35	NA	35-35
SP0112085	SF0106088	Sibling	Unaffected	Male	FMR1	CGG	3	Y	30	NA	30-30
SP0119243	SF0106275	Father	Unaffected	Male	FMR1	CGG	3	Y	33	NA	33-33
SP0106273	SF0106275	Mother	Unaffected	Female	FMR1	CGG	3	30	38	30-30	38-38
SP0106275	SF0106275	Proband	Affected	Male	FMR1	CGG	3	Y	27	NA	27-45
SP0106276	SF0106275	Sibling	Unaffected	Male	FMR1	CGG	3	Y	30	NA	30-30
SP0106300	SF0106302	Father	Unaffected	Male	FMR1	CGG	3	Y	31	NA	31-31
SP0107073	SF0106302	Mother	Unaffected	Female	FMR1	CGG	3	30	30	30-30	30-30
SP0106302	SF0106302	Proband	Affected	Male	FMR1	CGG	3	Y	30	NA	30-30
SP0110735	SF0106401	Father	Unaffected	Male	FMR1	CGG	3	Y	32	NA	32-32
SP0106400	SF0106401	Mother	Unaffected	Female	FMR1	CGG	3	30	32	30-30	32-32
SP0106401	SF0106401	Proband	Affected	Female	FMR1	CGG	3	30	32	30-30	32-32
SP0106404	SF0106401	Sibling	Unaffected	Male	FMR1	CGG	3	Y	30	NA	30-30
SP0106468	SF0106461	Father	Unaffected	Male	FMR1	CGG	3	Y	31	NA	31-31
SP0106460	SF0106461	Mother	Unaffected	Female	FMR1	CGG	3	30	30	30-30	30-30
SP0106461	SF0106461	Proband	Affected	Male	FMR1	CGG	3	Y	30	NA	30-30
SP0106462	SF0106461	Sibling	Unaffected	Male	FMR1	CGG	3	Y	30	NA	30-30
SP0107217	SF0106475	Father	Unaffected	Male	FMR1	CGG	3	Y	30	NA	30-30
SP0106474	SF0106475	Mother	Unaffected	Female	FMR1	CGG	3	30	33	30-30	33-33
SP0106475	SF0106475	Proband	Affected	Male	FMR1	CGG	3	Y	33	NA	33-33
SP0109853	SF0106491	Father	Unaffected	Male	FMR1	CGG	3	Y	29	NA	29-29
SP0106490	SF0106491	Mother	Unaffected	Female	FMR1	CGG	3	29	29	29-29	29-39
SP0106491	SF0106491	Proband	Affected	Male	FMR1	CGG	3	Y	29	NA	29-29
SP0106492	SF0106491	Sibling	Unaffected	Female	FMR1	CGG	3	29	64	29-29	57-100
SP0112835	SF0106543	Father	Unaffected	Male	FMR1	CGG	3	Y	32	NA	32-32
SP0106540	SF0106543	Mother	Unaffected	Female	FMR1	CGG	3	24	30	24-24	30-30
SP0106543	SF0106543	Proband	Affected	Male	FMR1	CGG	3	Y	30	NA	30-30
SP0117327	SF0106548	Father	Unaffected	Male	FMR1	CGG	3	Y	17	NA	17-17
SP0106547	SF0106548	Mother	Unaffected	Female	FMR1	CGG	3	23	30	23-23	30-30
SP0106548	SF0106548	Proband	Affected	Female	FMR1	CGG	3	17	30	17-17	30-30
SP0106549	SF0106548	Sibling	Unaffected	Female	FMR1	CGG	3	17	30	17-17	30-30
SP0121690	SF0106600	Father	Unaffected	Male	FMR1	CGG	3	Y	30	NA	30-30
SP0106597	SF0106600	Mother	Unaffected	Female	FMR1	CGG	3	29	29	29-29	29-29
SP0106601	SF0106600	Sibling	Unaffected	Female	FMR1	CGG	3	29	30	29-29	30-30
SP0113548	SF0106646	Father	Unaffected	Male	FMR1	CGG	3	Y	30	NA	30-30
SP0106645	SF0106646	Mother	Unaffected	Female	FMR1	CGG	3	30	30	30-30	30-30
SP0106646	SF0106646	Proband	Affected	Female	FMR1	CGG	3	30	30	30-30	30-30
SP0106648	SF0106646	Sibling	Unaffected	Male	FMR1	CGG	3	Y	30	NA	30-30
SP0106858	SF0106715	Father	Unaffected	Male	FMR1	CGG	3	Y	31	NA	30-31
SP0106572	SF0106715	Mother	Unaffected	Female	FMR1	CGG	3	20	43	20-20	43-43
SP0106715	SF0106715	Proband	Affected	Male	FMR1	CGG	3	Y	43	NA	43-60
SP0106716	SF0106715	Sibling	Unaffected	Male	FMR1	CGG	3	Y	20	NA	20-20
SP0106867	SF0106860	Father	Unaffected	Male	FMR1	CGG	3	Y	29	NA	29-29
SP0106859	SF0106860	Mother	Unaffected	Female	FMR1	CGG	3	29	30	29-29	30-30
SP0106860	SF0106860	Proband	Affected	Male	FMR1	CGG	3	Y	30	NA	30-30
SP0106861	SF0106860	Sibling	Unaffected	Female	FMR1	CGG	3	29	29	29-29	29-29
SP0109382	SF0106907	Father	Unaffected	Male	FMR1	CGG	3	Y	32	NA	32-32
SP0106904	SF0106907	Mother	Unaffected	Female	FMR1	CGG	3	25	30	25-25	30-30
SP0106907	SF0106907	Proband	Affected	Female	FMR1	CGG	3	30	32	30-30	32-32
SP0106908	SF0106907	Sibling	Affected	Male	FMR1	CGG	3	Y	30	NA	30-30
SP0106909	SF0106907	Sibling	Unaffected	Male	FMR1	CGG	3	Y	25	NA	25-25
SP0133778	SF0106977	Father	Unaffected	Male	FMR1	CGG	3	Y	29	NA	29-29
SP0106975	SF0106977	Mother	Unaffected	Female	FMR1	CGG	3	30	30	30-30	30-31
SP0106977	SF0106977	Proband	Affected	Female	FMR1	CGG	3	29	30	29-29	30-30
SP0106978	SF0106977	Sibling	Unaffected	Male	FMR1	CGG	3	Y	30	NA	30-30
SP0108370	SF0107215	Father	Unaffected	Male	FMR1	CGG	3	Y	31	NA	31-31
SP0107214	SF0107215	Mother	Unaffected	Female	FMR1	CGG	3	30	34	30-30	34-34
SP0107215	SF0107215	Proband	Affected	Female	FMR1	CGG	3	30	31	30-30	31-31
SP0107216	SF0107215	Sibling	Unaffected	Female	FMR1	CGG	3	30	31	30-30	31-31
SP0111367	SF0107247	Father	Affected	Male	FMR1	CGG	3	Y	30	NA	30-30
SP0107245	SF0107247	Mother	Unaffected	Female	FMR1	CGG	3	29	29	28-29	29-29
SP0107247	SF0107247	Proband	Affected	Male	FMR1	CGG	3	Y	29	NA	29-29
SP0107248	SF0107247	Sibling	Unaffected	Male	FMR1	CGG	3	Y	29	NA	29-29
SP0165769	SF0107348	Father	Unaffected	Male	FMR1	CGG	3	Y	29	NA	29-29
SP0107347	SF0107348	Mother	Unaffected	Female	FMR1	CGG	3	23	30	23-23	30-30
SP0107348	SF0107348	Proband	Affected	Male	FMR1	CGG	3	Y	23	NA	23-23
SP0107349	SF0107348	Sibling	Unaffected	Male	FMR1	CGG	3	Y	30	NA	30-30
SP0190679	SF0107498	Father	Unaffected	Male	FMR1	CGG	3	Y	30	NA	30-30
SP0107497	SF0107498	Mother	Unaffected	Female	FMR1	CGG	3	29	29	29-29	29-29
SP0107498	SF0107498	Proband	Affected	Female	FMR1	CGG	3	29	30	29-29	30-30
SP0107520	SF0107512	Father	Unaffected	Male	FMR1	CGG	3	Y	29	NA	29-29
SP0107511	SF0107512	Mother	Unaffected	Female	FMR1	CGG	3	24	30	24-24	30-30
SP0107512	SF0107512	Proband	Affected	Male	FMR1	CGG	3	Y	30	NA	30-30
SP0314192	SF0107525	Father	Unaffected	Male	FMR1	CGG	3	Y	32	NA	32-32
SP0107524	SF0107525	Mother	Unaffected	Female	FMR1	CGG	3	30	30	30-30	30-30
SP0107525	SF0107525	Proband	Affected	Female	FMR1	CGG	3	30	35	30-30	35-35
SP0314178	SF0107525	Sibling	Unaffected	Male	FMR1	CGG	3	Y	30	NA	30-30
SP0107575	SF0107571	Father	Unaffected	Male	FMR1	CGG	3	Y	31	NA	31-31
SP0107570	SF0107571	Mother	Unaffected	Female	FMR1	CGG	3	30	44	30-30	44-44
SP0107571	SF0107571	Proband	Affected	Female	FMR1	CGG	3	31	44	31-31	44-44
SP0107572	SF0107571	Sibling	Unaffected	Female	FMR1	CGG	3	30	31	30-30	31-31
SP0110278	SF0107592	Father	Unaffected	Male	FMR1	CGG	3	Y	31	NA	31-31
SP0107590	SF0107592	Mother	Unaffected	Female	FMR1	CGG	3	30	30	30-30	30-30
SP0107592	SF0107592	Proband	Affected	Male	FMR1	CGG	3	Y	30	NA	30-30
SP0107593	SF0107592	Sibling	Unaffected	Female	FMR1	CGG	3	30	31	30-30	31-31
SP0108078	SF0107640	Father	Unaffected	Male	FMR1	CGG	3	Y	29	NA	29-29
SP0107637	SF0107640	Mother	Unaffected	Female	FMR1	CGG	3	29	30	29-29	30-30
SP0107640	SF0107640	Proband	Affected	Male	FMR1	CGG	3	Y	29	NA	29-29
SP0107786	SF0107787	Father	Unaffected	Male	FMR1	CGG	3	Y	30	NA	30-30
SP0107804	SF0107787	Mother	Unaffected	Female	FMR1	CGG	3	26	29	26-26	29-29
SP0107787	SF0107787	Proband	Affected	Male	FMR1	CGG	3	Y	29	NA	29-29
SP0107788	SF0107787	Sibling	Unaffected	Female	FMR1	CGG	3	26	30	26-26	30-30
SP0115415	SF0108258	Father	Unaffected	Male	FMR1	CGG	3	Y	20	NA	20-20
SP0108256	SF0108258	Mother	Unaffected	Female	FMR1	CGG	3	20	30	20-20	30-30
SP0108258	SF0108258	Proband	Affected	Male	FMR1	CGG	3	Y	30	NA	30-30
SP0108260	SF0108258	Sibling	Unaffected	Male	FMR1	CGG	3	Y	20	NA	20-20
SP0111088	SF0108321	Father	Unaffected	Male	FMR1	CGG	3	Y	23	NA	23-23
SP0108320	SF0108321	Mother	Unaffected	Female	FMR1	CGG	3	23	23	23-23	23-23
SP0108321	SF0108321	Proband	Affected	Male	FMR1	CGG	3	Y	23	NA	23-23
SP0108322	SF0108321	Sibling	Unaffected	Male	FMR1	CGG	3	Y	23	NA	23-23
SP0117406	SF0108636	Father	Affected	Male	FMR1	CGG	3	Y	29	NA	29-29
SP0108634	SF0108636	Mother	Unaffected	Female	FMR1	CGG	3	31	33	31-31	33-33
SP0108636	SF0108636	Proband	Affected	Male	FMR1	CGG	3	Y	33	NA	33-33
SP0108638	SF0108636	Sibling	Affected	Male	FMR1	CGG	3	Y	31	NA	31-31
SP0108642	SF0108636	Sibling	Unaffected	Female	FMR1	CGG	3	29	33	29-29	33-33
SP0277966	SF0108901	Father	Unaffected	Male	FMR1	CGG	3	Y	27	NA	27-27
SP0108893	SF0108901	Mother	Unaffected	Female	FMR1	CGG	3	32	37	32-32	37-40
SP0108901	SF0108901	Proband	Affected	Male	FMR1	CGG	3	Y	37	NA	37-37
SP0111683	SF0108945	Father	Unaffected	Male	FMR1	CGG	3	Y	15	NA	14-52
SP0108944	SF0108945	Mother	Unaffected	Female	FMR1	CGG	3	30	32	30-30	32-32
SP0108945	SF0108945	Proband	Affected	Female	FMR1	CGG	3	27	32	27-27	32-32
SP0108946	SF0108945	Sibling	Unaffected	Female	FMR1	CGG	3	27	32	27-27	32-32
SP0109003	SF0108992	Father	Unaffected	Male	FMR1	CGG	3	Y	25	NA	25-25
SP0108988	SF0108992	Mother	Unaffected	Female	FMR1	CGG	3	24	30	24-24	30-30
SP0108992	SF0108992	Proband	Affected	Male	FMR1	CGG	3	Y	24	NA	24-24
SP0108996	SF0108992	Sibling	Unaffected	Female	FMR1	CGG	3	25	30	25-25	30-30
SP0109096	SF0109074	Father	Unaffected	Male	FMR1	CGG	3	Y	31	NA	31-31
SP0109073	SF0109074	Mother	Unaffected	Female	FMR1	CGG	3	29	30	29-29	30-30
SP0109074	SF0109074	Proband	Affected	Male	FMR1	CGG	3	Y	29	NA	29-29
SP0109075	SF0109074	Sibling	Unaffected	Female	FMR1	CGG	3	30	31	30-30	31-31
SP0111681	SF0109155	Father	Unaffected	Male	FMR1	CGG	3	Y	23	NA	23-23
SP0109154	SF0109155	Mother	Unaffected	Female	FMR1	CGG	3	30	31	30-30	31-31
SP0109155	SF0109155	Proband	Affected	Male	FMR1	CGG	3	Y	31	NA	31-31
SP0109157	SF0109155	Sibling	Unaffected	Male	FMR1	CGG	3	Y	30	NA	30-30
SP0123482	SF0109199	Father	Unaffected	Male	FMR1	CGG	3	Y	29	NA	29-29
SP0109198	SF0109199	Mother	Unaffected	Female	FMR1	CGG	3	27	30	27-27	30-30
SP0109199	SF0109199	Proband	Affected	Male	FMR1	CGG	3	Y	27	NA	27-27
SP0111976	SF0109231	Father	Unaffected	Male	FMR1	CGG	3	Y	23	NA	23-23
SP0109230	SF0109231	Mother	Unaffected	Female	FMR1	CGG	3	20	20	20-20	20-20
SP0109231	SF0109231	Proband	Affected	Male	FMR1	CGG	3	Y	20	NA	20-20
SP0109234	SF0109231	Sibling	Unaffected	Female	FMR1	CGG	3	20	23	20-20	23-23
SP0111835	SF0109332	Father	Unaffected	Male	FMR1	CGG	3	Y	29	NA	29-29
SP0109331	SF0109332	Mother	Unaffected	Female	FMR1	CGG	3	30	31	30-30	31-31
SP0109332	SF0109332	Proband	Affected	Male	FMR1	CGG	3	Y	31	NA	31-31
SP0109334	SF0109332	Sibling	Unaffected	Male	FMR1	CGG	3	Y	30	NA	30-30
SP0126322	SF0109457	Father	Unaffected	Male	FMR1	CGG	3	Y	29	NA	29-29
SP0109453	SF0109457	Mother	Unaffected	Female	FMR1	CGG	3	24	30	24-24	30-30
SP0109457	SF0109457	Proband	Affected	Female	FMR1	CGG	3	29	30	29-29	30-30
SP0109459	SF0109457	Sibling	Unaffected	Female	FMR1	CGG	3	29	30	29-29	30-30
SP0109480	SF0109483	Father	Unaffected	Male	FMR1	CGG	3	Y	31	NA	30-48
SP0125025	SF0109483	Mother	Unaffected	Female	FMR1	CGG	3	22	30	22-22	30-30
SP0109483	SF0109483	Proband	Affected	Male	FMR1	CGG	3	Y	22	NA	22-22
SP0109484	SF0109483	Sibling	Unaffected	Male	FMR1	CGG	3	Y	30	NA	30-30
SP0109625	SF0109619	Father	Unaffected	Male	FMR1	CGG	3	Y	29	NA	29-29
SP0109618	SF0109619	Mother	Unaffected	Female	FMR1	CGG	3	20	24	20-20	24-24
SP0109619	SF0109619	Proband	Affected	Male	FMR1	CGG	3	Y	20	NA	20-20
SP0109620	SF0109619	Sibling	Unaffected	Female	FMR1	CGG	3	20	29	20-20	29-29
SP0111230	SF0109644	Father	Unaffected	Male	FMR1	CGG	3	Y	34	NA	34-34
SP0109641	SF0109644	Mother	Unaffected	Female	FMR1	CGG	3	30	32	30-30	32-32
SP0109644	SF0109644	Proband	Affected	Male	FMR1	CGG	3	Y	32	NA	32-32
SP0109646	SF0109644	Sibling	Unaffected	Female	FMR1	CGG	3	34	34	32-34	34-44
SP0110578	SF0109654	Father	Unaffected	Male	FMR1	CGG	3	Y	20	NA	20-20
SP0109651	SF0109654	Mother	Unaffected	Female	FMR1	CGG	3	30	32	30-30	32-32
SP0109654	SF0109654	Proband	Affected	Male	FMR1	CGG	3	Y	30	NA	30-30
SP0109655	SF0109654	Sibling	Unaffected	Male	FMR1	CGG	3	Y	30	NA	30-30
SP0117068	SF0109687	Father	Unaffected	Male	FMR1	CGG	3	Y	29	NA	28-65
SP0109682	SF0109687	Mother	Unaffected	Female	FMR1	CGG	3	30	31	30-30	31-31
SP0109687	SF0109687	Proband	Affected	Male	FMR1	CGG	3	Y	31	NA	31-31
SP0109688	SF0109687	Sibling	Unaffected	Male	FMR1	CGG	3	Y	31	NA	31-31
SP0109718	SF0109711	Father	Unaffected	Male	FMR1	CGG	3	Y	23	NA	23-23
SP0109709	SF0109711	Mother	Unaffected	Female	FMR1	CGG	3	29	31	29-29	31-31
SP0109711	SF0109711	Proband	Affected	Male	FMR1	CGG	3	Y	29	NA	29-29
SP0109712	SF0109711	Sibling	Unaffected	Male	FMR1	CGG	3	Y	29	NA	29-29
SP0118643	SF0109782	Father	Unaffected	Male	FMR1	CGG	3	Y	41	NA	41-41
SP0109781	SF0109782	Mother	Unaffected	Female	FMR1	CGG	3	23	31	23-23	31-31
SP0109782	SF0109782	Proband	Affected	Male	FMR1	CGG	3	Y	31	NA	31-31
SP0109783	SF0109782	Sibling	Unaffected	Female	FMR1	CGG	3	31	41	31-31	41-41
SP0114804	SF0110028	Father	Unaffected	Male	FMR1	CGG	3	Y	30	NA	30-30
SP0110026	SF0110028	Mother	Unaffected	Female	FMR1	CGG	3	20	23	20-20	23-23
SP0110028	SF0110028	Proband	Affected	Male	FMR1	CGG	3	Y	23	NA	23-23
SP0110030	SF0110028	Sibling	Unaffected	Female	FMR1	CGG	3	20	30	20-20	30-30
SP0110196	SF0110193	Father	Unaffected	Male	FMR1	CGG	3	Y	30	NA	30-30
SP0110181	SF0110193	Mother	Unaffected	Female	FMR1	CGG	3	30	30	30-30	30-30
SP0110193	SF0110193	Proband	Affected	Male	FMR1	CGG	3	Y	30	NA	30-30
SP0110194	SF0110193	Sibling	Unaffected	Female	FMR1	CGG	3	30	30	26-30	30-53
SP0115756	SF0110256	Father	Unaffected	Male	FMR1	CGG	3	Y	29	NA	29-29
SP0110254	SF0110256	Mother	Unaffected	Female	FMR1	CGG	3	23	42	23-23	42-42
SP0110256	SF0110256	Proband	Affected	Male	FMR1	CGG	3	Y	41	NA	41-50
SP0110258	SF0110256	Sibling	Unaffected	Male	FMR1	CGG	3	Y	41	NA	41-57
SP0110313	SF0110308	Father	Unaffected	Male	FMR1	CGG	3	Y	31	NA	31-31
SP0110307	SF0110308	Mother	Unaffected	Female	FMR1	CGG	3	29	32	29-29	32-45
SP0110308	SF0110308	Proband	Affected	Male	FMR1	CGG	3	Y	29	NA	29-29
SP0110309	SF0110308	Sibling	Unaffected	Male	FMR1	CGG	3	Y	29	NA	29-29
SP0110581	SF0110550	Father	Unaffected	Male	FMR1	CGG	3	Y	31	NA	31-31
SP0110549	SF0110550	Mother	Unaffected	Female	FMR1	CGG	3	23	30	23-23	30-30
SP0110550	SF0110550	Proband	Affected	Male	FMR1	CGG	3	Y	23	NA	23-23
SP0110551	SF0110550	Sibling	Unaffected	Male	FMR1	CGG	3	Y	30	NA	30-30
SP0110596	SF0110597	Father	Unaffected	Male	FMR1	CGG	3	Y	30	NA	30-30
SP0110706	SF0110597	Mother	Unaffected	Female	FMR1	CGG	3	27	38	27-27	38-38
SP0110597	SF0110597	Proband	Affected	Female	FMR1	CGG	3	30	38	30-30	38-38
SP0110598	SF0110597	Sibling	Unaffected	Male	FMR1	CGG	3	Y	27	NA	27-27
SP0111328	SF0110893	Father	Unaffected	Male	FMR1	CGG	3	Y	33	NA	33-50
SP0110892	SF0110893	Mother	Unaffected	Female	FMR1	CGG	3	30	31	30-30	31-31
SP0110893	SF0110893	Proband	Affected	Male	FMR1	CGG	3	Y	31	NA	31-31
SP0110894	SF0110893	Sibling	Unaffected	Male	FMR1	CGG	3	Y	30	NA	30-42
SP0122260	SF0110901	Father	Unaffected	Male	FMR1	CGG	3	Y	30	NA	30-30
SP0110899	SF0110901	Mother	Unaffected	Female	FMR1	CGG	3	30	30	30-30	30-30
SP0110901	SF0110901	Proband	Affected	Male	FMR1	CGG	3	Y	30	NA	30-30
SP0110904	SF0110901	Sibling	Unaffected	Female	FMR1	CGG	3	30	30	30-30	30-30
SP0117496	SF0110964	Father	Unaffected	Male	FMR1	CGG	3	Y	39	NA	39-58
SP0110450	SF0110964	Mother	Unaffected	Female	FMR1	CGG	3	30	30	25-30	30-41
SP0110964	SF0110964	Proband	Affected	Female	FMR1	CGG	3	30	41	30-30	41-61
SP0110966	SF0110964	Sibling	Unaffected	Male	FMR1	CGG	3	Y	31	NA	30-44
SP0113247	SF0111019	Father	Unaffected	Male	FMR1	CGG	3	Y	30	NA	30-30
SP0111017	SF0111019	Mother	Unaffected	Female	FMR1	CGG	3	29	30	29-29	30-30
SP0111019	SF0111019	Proband	Affected	Male	FMR1	CGG	3	Y	30	NA	30-30
SP0111020	SF0111019	Sibling	Unaffected	Female	FMR1	CGG	3	30	30	30-30	30-30
SP0111162	SF0111150	Father	Unaffected	Male	FMR1	CGG	3	Y	30	NA	30-30
SP0111149	SF0111150	Mother	Unaffected	Female	FMR1	CGG	3	20	32	20-20	32-32
SP0111150	SF0111150	Proband	Affected	Male	FMR1	CGG	3	Y	20	NA	20-20
SP0111151	SF0111150	Sibling	Unaffected	Female	FMR1	CGG	3	20	30	20-20	30-30
SP0111359	SF0111216	Father	Unaffected	Male	FMR1	CGG	3	Y	30	NA	30-30
SP0111214	SF0111216	Mother	Unaffected	Female	FMR1	CGG	3	30	32	30-30	32-32
SP0111216	SF0111216	Proband	Affected	Male	FMR1	CGG	3	Y	30	NA	30-30
SP0111217	SF0111216	Sibling	Unaffected	Male	FMR1	CGG	3	Y	32	NA	32-32
SP0111384	SF0111371	Father	Unaffected	Male	FMR1	CGG	3	Y	30	NA	30-30
SP0111370	SF0111371	Mother	Unaffected	Female	FMR1	CGG	3	30	31	30-30	31-31
SP0111371	SF0111371	Proband	Affected	Male	FMR1	CGG	3	Y	31	NA	31-31
SP0111372	SF0111371	Sibling	Unaffected	Female	FMR1	CGG	3	30	31	29-30	31-31
SP0111551	SF0111411	Father	Unaffected	Male	FMR1	CGG	3	Y	30	NA	30-30
SP0111409	SF0111411	Mother	Unaffected	Female	FMR1	CGG	3	29	30	29-29	30-30
SP0111411	SF0111411	Proband	Affected	Male	FMR1	CGG	3	Y	29	NA	29-29
SP0111413	SF0111411	Sibling	Unaffected	Male	FMR1	CGG	3	Y	29	NA	29-29
SP0111432	SF0111429	Father	Unaffected	Male	FMR1	CGG	3	Y	30	NA	30-30
SP0111428	SF0111429	Mother	Unaffected	Female	FMR1	CGG	3	20	30	20-20	30-30
SP0111429	SF0111429	Proband	Affected	Male	FMR1	CGG	3	Y	20	NA	20-20
SP0111430	SF0111429	Sibling	Unaffected	Female	FMR1	CGG	3	30	30	30-30	30-44
SP0111639	SF0111471	Father	Unaffected	Male	FMR1	CGG	3	Y	30	NA	30-30
SP0111404	SF0111471	Mother	Unaffected	Female	FMR1	CGG	3	30	49	30-30	48-59
SP0111471	SF0111471	Proband	Affected	Female	FMR1	CGG	3	30	59	30-30	51-82
SP0111473	SF0111471	Sibling	Unaffected	Female	FMR1	CGG	3	30	30	30-30	30-30
SP0111684	SF0111602	Father	Affected	Male	FMR1	CGG	3	Y	29	NA	29-29
SP0111601	SF0111602	Mother	Unaffected	Female	FMR1	CGG	3	24	29	24-24	29-29
SP0111602	SF0111602	Proband	Affected	Male	FMR1	CGG	3	Y	24	NA	24-24
SP0111604	SF0111602	Sibling	Unaffected	Female	FMR1	CGG	3	29	29	29-29	29-29
SP0111863	SF0111678	Father	Unaffected	Male	FMR1	CGG	3	Y	29	NA	29-29
SP0111677	SF0111678	Mother	Unaffected	Female	FMR1	CGG	3	30	31	30-30	31-31
SP0111678	SF0111678	Proband	Affected	Male	FMR1	CGG	3	Y	30	NA	30-30
SP0116871	SF0111864	Father	Unaffected	Male	FMR1	CGG	3	Y	23	NA	23-23
SP0111861	SF0111864	Mother	Unaffected	Female	FMR1	CGG	3	30	32	30-30	32-32
SP0111864	SF0111864	Proband	Affected	Male	FMR1	CGG	3	Y	32	NA	32-32
SP0111867	SF0111864	Sibling	Unaffected	Female	FMR1	CGG	3	23	30	23-23	30-30
SP0117568	SF0111927	Father	Unaffected	Male	FMR1	CGG	3	Y	23	NA	23-23
SP0111926	SF0111927	Mother	Unaffected	Female	FMR1	CGG	3	27	41	27-27	41-41
SP0111927	SF0111927	Proband	Affected	Male	FMR1	CGG	3	Y	27	NA	27-27
SP0111928	SF0111927	Sibling	Unaffected	Female	FMR1	CGG	3	23	42	23-23	42-42
SP0112013	SF0112003	Father	Unaffected	Male	FMR1	CGG	3	Y	26	NA	26-26
SP0112001	SF0112003	Mother	Unaffected	Female	FMR1	CGG	3	31	31	31-31	31-37
SP0112003	SF0112003	Proband	Affected	Male	FMR1	CGG	3	Y	31	NA	31-31
SP0112004	SF0112003	Sibling	Unaffected	Male	FMR1	CGG	3	Y	31	NA	31-31
SP0109671	SF0112334	Father	Unaffected	Male	FMR1	CGG	3	Y	23	NA	23-23
SP0113484	SF0112334	Mother	Unaffected	Female	FMR1	CGG	3	29	30	29-29	30-30
SP0112334	SF0112334	Proband	Affected	Male	FMR1	CGG	3	Y	29	NA	29-29
SP0112772	SF0112773	Father	Unaffected	Male	FMR1	CGG	3	Y	30	NA	30-30
SP0118434	SF0112773	Mother	Unaffected	Female	FMR1	CGG	3	30	32	30-30	32-32
SP0112773	SF0112773	Proband	Affected	Male	FMR1	CGG	3	Y	32	NA	32-32
SP0112774	SF0112773	Sibling	Unaffected	Female	FMR1	CGG	3	30	32	30-30	32-32
SP0177191	SF0112828	Father	Unaffected	Male	FMR1	CGG	3	Y	30	NA	30-30
SP0112827	SF0112828	Mother	Unaffected	Female	FMR1	CGG	3	24	30	24-24	30-30
SP0112828	SF0112828	Proband	Affected	Male	FMR1	CGG	3	Y	30	NA	30-30
SP0176812	SF0112828	Proband	Affected	Male	FMR1	CGG	3	Y	24	NA	24-24
SP0112829	SF0112828	Sibling	Unaffected	Male	FMR1	CGG	3	Y	30	NA	30-30
SP0114793	SF0112977	Father	Unaffected	Male	FMR1	CGG	3	Y	30	NA	30-30
SP0112976	SF0112977	Mother	Unaffected	Female	FMR1	CGG	3	30	30	30-30	30-30
SP0112977	SF0112977	Proband	Affected	Male	FMR1	CGG	3	Y	30	NA	30-30
SP0112978	SF0112977	Sibling	Unaffected	Male	FMR1	CGG	3	Y	30	NA	30-30
SP0113052	SF0113032	Father	Unaffected	Male	FMR1	CGG	3	Y	26	NA	26-26
SP0113029	SF0113032	Mother	Unaffected	Female	FMR1	CGG	3	29	30	29-29	29-30
SP0113032	SF0113032	Proband	Affected	Male	FMR1	CGG	3	Y	30	NA	30-30
SP0113033	SF0113032	Sibling	Unaffected	Male	FMR1	CGG	3	Y	29	NA	29-29
SP0114847	SF0113084	Father	Unaffected	Male	FMR1	CGG	3	Y	33	NA	33-33
SP0106719	SF0113084	Mother	Unaffected	Female	FMR1	CGG	3	30	44	30-30	43-53
SP0113084	SF0113084	Proband	Affected	Male	FMR1	CGG	3	Y	30	NA	30-30
SP0113085	SF0113084	Sibling	Unaffected	Male	FMR1	CGG	3	Y	30	NA	30-30
SP0113309	SF0113241	Father	Unaffected	Male	FMR1	CGG	3	Y	20	NA	20-20
SP0113240	SF0113241	Mother	Unaffected	Female	FMR1	CGG	3	29	30	29-29	30-30
SP0113241	SF0113241	Proband	Affected	Male	FMR1	CGG	3	Y	29	NA	29-29
SP0113242	SF0113241	Sibling	Unaffected	Male	FMR1	CGG	3	Y	30	NA	30-30
SP0117569	SF0113322	Father	Unaffected	Male	FMR1	CGG	3	Y	27	NA	27-27
SP0113321	SF0113322	Mother	Unaffected	Female	FMR1	CGG	3	23	30	23-23	30-30
SP0113322	SF0113322	Proband	Affected	Male	FMR1	CGG	3	Y	30	NA	30-30
SP0113323	SF0113322	Sibling	Unaffected	Male	FMR1	CGG	3	Y	30	NA	30-30
SP0124959	SF0113533	Father	Unaffected	Male	FMR1	CGG	3	Y	23	NA	23-23
SP0113531	SF0113533	Mother	Unaffected	Female	FMR1	CGG	3	30	30	30-30	30-30
SP0113533	SF0113533	Proband	Affected	Male	FMR1	CGG	3	Y	30	NA	30-30
SP0113534	SF0113533	Sibling	Unaffected	Male	FMR1	CGG	3	Y	30	NA	30-30
SP0117387	SF0113544	Father	Unaffected	Male	FMR1	CGG	3	Y	30	NA	30-30
SP0111176	SF0113544	Mother	Unaffected	Female	FMR1	CGG	3	23	30	23-23	30-30
SP0113544	SF0113544	Proband	Affected	Male	FMR1	CGG	3	Y	30	NA	30-30
SP0113545	SF0113544	Sibling	Unaffected	Male	FMR1	CGG	3	Y	30	NA	30-30
SP0113691	SF0113695	Mother	Unaffected	Female	FMR1	CGG	3	31	31	31-31	31-31
SP0113695	SF0113695	Proband	Affected	Female	FMR1	CGG	3	30	31	30-30	31-31
SP0113696	SF0113695	Sibling	Unaffected	Male	FMR1	CGG	3	Y	31	NA	31-31
SP0113721	SF0113707	Father	Unaffected	Male	FMR1	CGG	3	Y	31	NA	31-31
SP0113706	SF0113707	Mother	Unaffected	Female	FMR1	CGG	3	20	23	20-20	23-23
SP0113707	SF0113707	Proband	Affected	Male	FMR1	CGG	3	Y	20	NA	20-20
SP0113708	SF0113707	Sibling	Unaffected	Female	FMR1	CGG	3	23	31	23-23	31-31
SP0113778	SF0113766	Father	Unaffected	Male	FMR1	CGG	3	Y	29	NA	29-29
SP0113738	SF0113766	Mother	Unaffected	Female	FMR1	CGG	3	29	30	29-29	30-30
SP0113766	SF0113766	Proband	Affected	Male	FMR1	CGG	3	Y	29	NA	29-29
SP0113767	SF0113766	Sibling	Unaffected	Female	FMR1	CGG	3	29	36	29-29	36-55
SP0113967	SF0113961	Father	Unaffected	Male	FMR1	CGG	3	Y	29	NA	29-29
SP0113960	SF0113961	Mother	Unaffected	Female	FMR1	CGG	3	30	31	30-30	31-31
SP0113961	SF0113961	Proband	Affected	Female	FMR1	CGG	3	29	30	29-29	30-30
SP0113962	SF0113961	Sibling	Unaffected	Male	FMR1	CGG	3	Y	31	NA	31-31
SP0126543	SF0113973	Father	Unaffected	Male	FMR1	CGG	3	Y	30	NA	30-30
SP0113972	SF0113973	Mother	Unaffected	Female	FMR1	CGG	3	29	29	26-29	29-35
SP0113973	SF0113973	Proband	Affected	Male	FMR1	CGG	3	Y	37	NA	37-37
SP0113975	SF0113973	Sibling	Unaffected	Male	FMR1	CGG	3	Y	37	NA	37-37
SP0119060	SF0114332	Father	Unaffected	Male	FMR1	CGG	3	Y	30	NA	30-30
SP0114331	SF0114332	Mother	Unaffected	Female	FMR1	CGG	3	20	30	20-20	30-30
SP0114332	SF0114332	Proband	Affected	Male	FMR1	CGG	3	Y	30	NA	30-30
SP0114333	SF0114332	Sibling	Unaffected	Male	FMR1	CGG	3	Y	20	NA	20-20
SP0114353	SF0114346	Father	Unaffected	Male	FMR1	CGG	3	Y	33	NA	33-33
SP0114343	SF0114346	Mother	Unaffected	Female	FMR1	CGG	3	20	29	20-20	29-29
SP0114346	SF0114346	Proband	Affected	Female	FMR1	CGG	3	20	33	20-20	33-33
SP0114347	SF0114346	Sibling	Unaffected	Female	FMR1	CGG	3	20	33	20-20	33-33
SP0167285	SF0114402	Father	Unaffected	Male	FMR1	CGG	3	Y	30	NA	30-30
SP0114390	SF0114402	Mother	Unaffected	Female	FMR1	CGG	3	29	30	29-29	30-30
SP0114402	SF0114402	Proband	Affected	Male	FMR1	CGG	3	Y	30	NA	30-30
SP0114403	SF0114402	Sibling	Unaffected	Male	FMR1	CGG	3	Y	29	NA	29-29
SP0125415	SF0114482	Father	Unaffected	Male	FMR1	CGG	3	Y	29	NA	29-29
SP0114479	SF0114482	Mother	Unaffected	Female	FMR1	CGG	3	29	37	29-29	37-37
SP0114482	SF0114482	Proband	Affected	Male	FMR1	CGG	3	Y	29	NA	29-29
SP0114483	SF0114482	Sibling	Unaffected	Male	FMR1	CGG	3	Y	37	NA	37-37
SP0114801	SF0114563	Father	Unaffected	Male	FMR1	CGG	3	Y	30	NA	30-30
SP0114562	SF0114563	Mother	Unaffected	Female	FMR1	CGG	3	20	31	20-20	31-31
SP0114563	SF0114563	Proband	Affected	Male	FMR1	CGG	3	Y	20	NA	20-20
SP0114564	SF0114563	Sibling	Unaffected	Male	FMR1	CGG	3	Y	20	NA	20-20
SP0115501	SF0114626	Father	Unaffected	Male	FMR1	CGG	3	Y	23	NA	23-23
SP0114618	SF0114626	Mother	Unaffected	Female	FMR1	CGG	3	20	30	20-20	30-30
SP0114626	SF0114626	Proband	Affected	Female	FMR1	CGG	3	20	23	20-20	23-23
SP0114628	SF0114626	Sibling	Unaffected	Female	FMR1	CGG	3	20	23	20-20	23-23
SP0114883	SF0114775	Father	Unaffected	Male	FMR1	CGG	3	Y	29	NA	29-29
SP0114771	SF0114775	Mother	Unaffected	Female	FMR1	CGG	3	30	31	30-30	31-31
SP0114775	SF0114775	Proband	Affected	Male	FMR1	CGG	3	Y	31	NA	31-31
SP0114776	SF0114775	Sibling	Unaffected	Female	FMR1	CGG	3	29	29	29-29	29-42
SP0221659	SF0114833	Father	Unaffected	Male	FMR1	CGG	3	Y	39	NA	39-39
SP0114831	SF0114833	Mother	Unaffected	Female	FMR1	CGG	3	29	38	29-29	38-38
SP0114833	SF0114833	Proband	Affected	Male	FMR1	CGG	3	Y	29	NA	29-29
SP0221285	SF0114833	Sibling	Unaffected	Female	FMR1	CGG	3	38	39	38-39	39-48
SP0114959	SF0114953	Father	Unaffected	Male	FMR1	CGG	3	Y	30	NA	30-30
SP0114950	SF0114953	Mother	Unaffected	Female	FMR1	CGG	3	30	30	30-30	30-30
SP0114953	SF0114953	Proband	Affected	Male	FMR1	CGG	3	Y	30	NA	30-30
SP0114954	SF0114953	Sibling	Unaffected	Male	FMR1	CGG	3	Y	30	NA	30-30
SP0117368	SF0114993	Father	Unaffected	Male	FMR1	CGG	3	Y	39	NA	39-39
SP0114989	SF0114993	Mother	Unaffected	Female	FMR1	CGG	3	29	30	29-29	30-30
SP0114993	SF0114993	Proband	Affected	Male	FMR1	CGG	3	Y	29	NA	29-29
SP0114994	SF0114993	Sibling	Unaffected	Male	FMR1	CGG	3	Y	29	NA	29-29
SP0115271	SF0115272	Father	Unaffected	Male	FMR1	CGG	3	Y	34	NA	34-40
SP0115281	SF0115272	Mother	Unaffected	Female	FMR1	CGG	3	18	20	18-18	20-20
SP0115272	SF0115272	Proband	Affected	Male	FMR1	CGG	3	Y	20	NA	20-20
SP0115273	SF0115272	Sibling	Unaffected	Male	FMR1	CGG	3	Y	18	NA	18-18
SP0118072	SF0115391	Father	Unaffected	Male	FMR1	CGG	3	Y	29	NA	29-29
SP0115390	SF0115391	Mother	Unaffected	Female	FMR1	CGG	3	30	30	30-30	30-30
SP0115391	SF0115391	Proband	Affected	Male	FMR1	CGG	3	Y	30	NA	30-30
SP0115393	SF0115391	Sibling	Unaffected	Male	FMR1	CGG	3	Y	30	NA	30-30
SP0117136	SF0115639	Father	Unaffected	Male	FMR1	CGG	3	Y	30	NA	30-30
SP0115638	SF0115639	Mother	Unaffected	Female	FMR1	CGG	3	23	32	23-23	32-32
SP0115639	SF0115639	Proband	Affected	Male	FMR1	CGG	3	Y	23	NA	23-23
SP0115640	SF0115639	Sibling	Unaffected	Female	FMR1	CGG	3	23	30	23-23	30-30
SP0115709	SF0115710	Mother	Unaffected	Female	FMR1	CGG	3	20	32	20-20	32-32
SP0115710	SF0115710	Proband	Affected	Male	FMR1	CGG	3	Y	32	NA	32-32
SP0115712	SF0115710	Sibling	Unaffected	Male	FMR1	CGG	3	Y	20	NA	20-20
SP0115813	SF0115739	Father	Unaffected	Male	FMR1	CGG	3	Y	33	NA	33-33
SP0115738	SF0115739	Mother	Unaffected	Female	FMR1	CGG	3	30	32	30-30	32-32
SP0115739	SF0115739	Proband	Affected	Male	FMR1	CGG	3	Y	30	NA	30-30
SP0115741	SF0115739	Sibling	Unaffected	Male	FMR1	CGG	3	Y	30	NA	30-30
SP0115767	SF0115768	Father	Unaffected	Male	FMR1	CGG	3	Y	30	NA	30-30
SP0115818	SF0115768	Mother	Unaffected	Female	FMR1	CGG	3	23	34	23-23	34-34
SP0115768	SF0115768	Proband	Affected	Male	FMR1	CGG	3	Y	34	NA	34-34
SP0115770	SF0115768	Sibling	Unaffected	Male	FMR1	CGG	3	Y	34	NA	34-34
SP0116555	SF0115782	Father	Unaffected	Male	FMR1	CGG	3	Y	31	NA	31-31
SP0115781	SF0115782	Mother	Unaffected	Female	FMR1	CGG	3	16	30	16-16	30-30
SP0115782	SF0115782	Proband	Affected	Male	FMR1	CGG	3	Y	16	NA	16-16
SP0115783	SF0115782	Sibling	Unaffected	Female	FMR1	CGG	3	30	31	30-30	31-31
SP0118640	SF0115978	Father	Unaffected	Male	FMR1	CGG	3	Y	22	NA	22-22
SP0115977	SF0115978	Mother	Unaffected	Female	FMR1	CGG	3	30	30	30-30	30-30
SP0115978	SF0115978	Proband	Affected	Male	FMR1	CGG	3	Y	30	NA	30-30
SP0115979	SF0115978	Sibling	Unaffected	Male	FMR1	CGG	3	Y	30	NA	30-30
SP0146754	SF0116101	Father	Unaffected	Male	FMR1	CGG	3	Y	30	NA	30-30
SP0116100	SF0116101	Mother	Unaffected	Female	FMR1	CGG	3	29	30	29-29	30-30
SP0116101	SF0116101	Proband	Affected	Male	FMR1	CGG	3	Y	30	NA	30-30
SP0122957	SF0116129	Father	Unaffected	Male	FMR1	CGG	3	Y	29	NA	29-29
SP0116127	SF0116129	Mother	Unaffected	Female	FMR1	CGG	3	23	30	23-23	30-30
SP0116129	SF0116129	Proband	Affected	Male	FMR1	CGG	3	Y	30	NA	30-49
SP0116130	SF0116129	Sibling	Unaffected	Male	FMR1	CGG	3	Y	23	NA	23-23
SP0116993	SF0116265	Father	Unaffected	Male	FMR1	CGG	3	Y	30	NA	30-30
SP0116264	SF0116265	Mother	Unaffected	Female	FMR1	CGG	3	20	32	20-20	32-32
SP0116265	SF0116265	Proband	Affected	Male	FMR1	CGG	3	Y	20	NA	20-20
SP0116266	SF0116265	Sibling	Unaffected	Female	FMR1	CGG	3	30	32	30-30	32-32
SP0119130	SF0116322	Father	Unaffected	Male	FMR1	CGG	3	Y	24	NA	24-24
SP0116321	SF0116322	Mother	Unaffected	Female	FMR1	CGG	3	20	30	20-20	30-30
SP0116322	SF0116322	Proband	Affected	Male	FMR1	CGG	3	Y	20	NA	20-20
SP0116323	SF0116322	Sibling	Unaffected	Female	FMR1	CGG	3	20	24	20-20	24-24
SP0132596	SF0116541	Father	Unaffected	Male	FMR1	CGG	3	Y	30	NA	30-30
SP0116541	SF0116541	Proband	Affected	Male	FMR1	CGG	3	Y	39	NA	39-39
SP0116542	SF0116541	Sibling	Unaffected	Female	FMR1	CGG	3	30	32	30-30	31-49
SP0117279	SF0116751	Father	Unaffected	Male	FMR1	CGG	3	Y	29	NA	29-29
SP0116750	SF0116751	Mother	Unaffected	Female	FMR1	CGG	3	20	30	20-20	30-30
SP0116751	SF0116751	Proband	Affected	Male	FMR1	CGG	3	Y	30	NA	30-30
SP0116752	SF0116751	Sibling	Unaffected	Male	FMR1	CGG	3	Y	20	NA	20-20
SP0117001	SF0116783	Father	Unaffected	Male	FMR1	CGG	3	Y	20	NA	20-20
SP0116781	SF0116783	Mother	Unaffected	Female	FMR1	CGG	3	29	29	29-29	29-29
SP0116783	SF0116783	Proband	Affected	Male	FMR1	CGG	3	Y	29	NA	29-29
SP0116784	SF0116783	Sibling	Unaffected	Male	FMR1	CGG	3	Y	29	NA	29-29
SP0118753	SF0116791	Father	Unaffected	Male	FMR1	CGG	3	Y	23	NA	23-23
SP0116789	SF0116791	Mother	Unaffected	Female	FMR1	CGG	3	30	39	30-30	39-39
SP0116791	SF0116791	Proband	Affected	Male	FMR1	CGG	3	Y	39	NA	39-39
SP0116793	SF0116791	Sibling	Unaffected	Male	FMR1	CGG	3	Y	30	NA	30-30
SP0119078	SF0116955	Father	Unaffected	Male	FMR1	CGG	3	Y	29	NA	29-29
SP0116953	SF0116955	Mother	Unaffected	Female	FMR1	CGG	3	30	31	30-30	31-31
SP0116955	SF0116955	Proband	Affected	Male	FMR1	CGG	3	Y	30	NA	30-30
SP0116956	SF0116955	Sibling	Unaffected	Female	FMR1	CGG	3	29	31	29-29	31-31
SP0120361	SF0116974	Father	Unaffected	Male	FMR1	CGG	3	Y	32	NA	32-32
SP0116973	SF0116974	Mother	Unaffected	Female	FMR1	CGG	3	20	30	20-20	30-30
SP0116974	SF0116974	Proband	Affected	Male	FMR1	CGG	3	Y	30	NA	30-30
SP0116975	SF0116974	Sibling	Unaffected	Male	FMR1	CGG	3	Y	20	NA	20-20
SP0117561	SF0117168	Father	Unaffected	Male	FMR1	CGG	3	Y	30	NA	30-30
SP0115258	SF0117168	Mother	Unaffected	Female	FMR1	CGG	3	24	29	24-24	29-29
SP0117168	SF0117168	Proband	Affected	Male	FMR1	CGG	3	Y	24	NA	24-24
SP0117170	SF0117168	Sibling	Unaffected	Male	FMR1	CGG	3	Y	24	NA	24-24
SP0117276	SF0117243	Father	Unaffected	Male	FMR1	CGG	3	Y	30	NA	30-30
SP0117241	SF0117243	Mother	Unaffected	Female	FMR1	CGG	3	24	32	24-24	32-32
SP0117243	SF0117243	Proband	Affected	Male	FMR1	CGG	3	Y	32	NA	32-33
SP0117399	SF0117323	Father	Unaffected	Male	FMR1	CGG	3	Y	23	NA	23-23
SP0117322	SF0117323	Mother	Unaffected	Female	FMR1	CGG	3	30	30	30-30	30-30
SP0117323	SF0117323	Proband	Affected	Male	FMR1	CGG	3	Y	30	NA	30-30
SP0117324	SF0117323	Sibling	Unaffected	Female	FMR1	CGG	3	23	30	23-23	30-30
SP0125989	SF0117381	Father	Unaffected	Male	FMR1	CGG	3	Y	33	NA	33-33
SP0117380	SF0117381	Mother	Unaffected	Female	FMR1	CGG	3	23	30	23-23	30-30
SP0117381	SF0117381	Proband	Affected	Female	FMR1	CGG	3	30	33	30-30	33-33
SP0123932	SF0117381	Sibling	Unaffected	Female	FMR1	CGG	3	30	33	30-30	32-50
SP0117447	SF0117441	Father	Unaffected	Male	FMR1	CGG	3	Y	11	NA	11-11
SP0117440	SF0117441	Mother	Unaffected	Female	FMR1	CGG	3	27	32	27-27	32-32
SP0117441	SF0117441	Proband	Affected	Male	FMR1	CGG	3	Y	32	NA	32-32
SP0117442	SF0117441	Sibling	Unaffected	Female	FMR1	CGG	3	11	27	11-11	27-27
SP0118974	SF0117524	Father	Unaffected	Male	FMR1	CGG	3	Y	30	NA	30-30
SP0117523	SF0117524	Mother	Unaffected	Female	FMR1	CGG	3	30	30	30-30	30-30
SP0117524	SF0117524	Proband	Affected	Male	FMR1	CGG	3	Y	30	NA	30-30
SP0117528	SF0117524	Sibling	Unaffected	Male	FMR1	CGG	3	Y	30	NA	30-30
SP0117629	SF0117631	Father	Unaffected	Male	FMR1	CGG	3	Y	31	NA	31-31
SP0126904	SF0117631	Mother	Unaffected	Female	FMR1	CGG	3	29	31	29-29	31-31
SP0117631	SF0117631	Proband	Affected	Female	FMR1	CGG	3	29	31	29-29	31-31
SP0117634	SF0117631	Sibling	Unaffected	Female	FMR1	CGG	3	31	31	25-31	31-45
SP0120627	SF0117798	Father	Unaffected	Male	FMR1	CGG	3	Y	29	NA	29-29
SP0117797	SF0117798	Mother	Unaffected	Female	FMR1	CGG	3	30	30	30-30	30-30
SP0117798	SF0117798	Proband	Affected	Male	FMR1	CGG	3	Y	30	NA	30-30
SP0117799	SF0117798	Sibling	Unaffected	Male	FMR1	CGG	3	Y	30	NA	30-30
SP0118732	SF0117846	Father	Unaffected	Male	FMR1	CGG	3	Y	30	NA	30-30
SP0117845	SF0117846	Mother	Unaffected	Female	FMR1	CGG	3	29	30	29-29	30-46
SP0117846	SF0117846	Proband	Affected	Male	FMR1	CGG	3	Y	30	NA	30-30
SP0117848	SF0117846	Sibling	Unaffected	Male	FMR1	CGG	3	Y	30	NA	30-30
SP0117855	SF0117856	Mother	Unaffected	Female	FMR1	CGG	3	30	30	26-30	30-42
SP0117856	SF0117856	Proband	Affected	Male	FMR1	CGG	3	Y	30	NA	30-30
SP0117857	SF0117856	Sibling	Unaffected	Female	FMR1	CGG	3	30	42	30-30	42-61
SP0117909	SF0117896	Father	Unaffected	Male	FMR1	CGG	3	Y	30	NA	30-30
SP0117893	SF0117896	Mother	Unaffected	Female	FMR1	CGG	3	29	30	29-29	30-30
SP0117896	SF0117896	Proband	Affected	Male	FMR1	CGG	3	Y	30	NA	30-30
SP0117898	SF0117896	Sibling	Unaffected	Female	FMR1	CGG	3	29	30	29-29	30-30
SP0117948	SF0117904	Father	Unaffected	Male	FMR1	CGG	3	Y	20	NA	20-20
SP0117902	SF0117904	Mother	Unaffected	Female	FMR1	CGG	3	23	28	23-23	28-28
SP0117904	SF0117904	Proband	Affected	Female	FMR1	CGG	3	20	28	20-20	28-28
SP0117905	SF0117904	Sibling	Unaffected	Female	FMR1	CGG	3	20	23	20-20	23-23
SP0118405	SF0117999	Father	Unaffected	Male	FMR1	CGG	3	Y	31	NA	31-31
SP0117977	SF0117999	Mother	Unaffected	Female	FMR1	CGG	3	19	30	19-19	30-30
SP0117999	SF0117999	Proband	Affected	Male	FMR1	CGG	3	Y	19	NA	19-19
SP0118001	SF0117999	Sibling	Unaffected	Female	FMR1	CGG	3	31	31	30-31	31-46
SP0118060	SF0118052	Father	Unaffected	Male	FMR1	CGG	3	Y	30	NA	30-30
SP0118051	SF0118052	Mother	Unaffected	Female	FMR1	CGG	3	23	30	23-23	30-30
SP0118052	SF0118052	Proband	Affected	Male	FMR1	CGG	3	Y	30	NA	30-30
SP0118054	SF0118052	Sibling	Unaffected	Female	FMR1	CGG	3	23	30	23-23	30-30
SP0119337	SF0118915	Father	Unaffected	Male	FMR1	CGG	3	Y	30	NA	30-30
SP0118914	SF0118915	Mother	Unaffected	Female	FMR1	CGG	3	20	30	20-20	30-30
SP0118915	SF0118915	Proband	Affected	Female	FMR1	CGG	3	30	30	30-30	30-31
SP0118916	SF0118915	Sibling	Unaffected	Male	FMR1	CGG	3	Y	20	NA	20-20
SP0119012	SF0118994	Father	Unaffected	Male	FMR1	CGG	3	Y	30	NA	30-30
SP0118993	SF0118994	Mother	Unaffected	Female	FMR1	CGG	3	22	37	22-22	37-37
SP0118994	SF0118994	Proband	Affected	Male	FMR1	CGG	3	Y	37	NA	37-37
SP0118995	SF0118994	Sibling	Unaffected	Female	FMR1	CGG	3	30	37	30-30	37-37
SP0119244	SF0119049	Father	Unaffected	Male	FMR1	CGG	3	Y	30	NA	30-30
SP0119048	SF0119049	Mother	Unaffected	Female	FMR1	CGG	3	29	30	29-29	30-30
SP0119049	SF0119049	Proband	Affected	Male	FMR1	CGG	3	Y	29	NA	29-29
SP0119050	SF0119049	Sibling	Unaffected	Male	FMR1	CGG	3	Y	30	NA	30-30
SP0120027	SF0119081	Father	Unaffected	Male	FMR1	CGG	3	Y	30	NA	30-30
SP0119080	SF0119081	Mother	Unaffected	Female	FMR1	CGG	3	29	31	29-29	31-31
SP0119081	SF0119081	Proband	Affected	Female	FMR1	CGG	3	30	31	30-30	31-31
SP0119083	SF0119081	Sibling	Unaffected	Female	FMR1	CGG	3	30	31	30-30	31-31
SP0124778	SF0119141	Father	Unaffected	Male	FMR1	CGG	3	Y	24	NA	24-24
SP0119137	SF0119141	Mother	Unaffected	Female	FMR1	CGG	3	23	31	23-23	31-31
SP0119141	SF0119141	Proband	Affected	Male	FMR1	CGG	3	Y	23	NA	23-23
SP0119145	SF0119141	Sibling	Unaffected	Female	FMR1	CGG	3	23	24	23-23	24-24
SP0120328	SF0119144	Father	Unaffected	Male	FMR1	CGG	3	Y	31	NA	31-31
SP0119140	SF0119144	Mother	Unaffected	Female	FMR1	CGG	3	23	30	23-23	30-30
SP0119144	SF0119144	Proband	Affected	Male	FMR1	CGG	3	Y	30	NA	30-30
SP0119146	SF0119144	Sibling	Unaffected	Female	FMR1	CGG	3	30	31	30-30	31-31
SP0128676	SF0119279	Father	Unaffected	Male	FMR1	CGG	3	Y	32	NA	32-32
SP0119277	SF0119279	Mother	Unaffected	Female	FMR1	CGG	3	26	30	26-26	30-30
SP0119279	SF0119279	Proband	Affected	Male	FMR1	CGG	3	Y	30	NA	30-30
SP0119280	SF0119279	Sibling	Unaffected	Female	FMR1	CGG	3	30	32	30-30	32-32
SP0128922	SF0119486	Father	Unaffected	Male	FMR1	CGG	3	Y	30	NA	30-30
SP0119485	SF0119486	Mother	Unaffected	Female	FMR1	CGG	3	30	30	30-30	30-30
SP0119486	SF0119486	Proband	Affected	Male	FMR1	CGG	3	Y	30	NA	30-30
SP0119488	SF0119486	Sibling	Unaffected	Male	FMR1	CGG	3	Y	30	NA	30-30
SP0128846	SF0119666	Father	Unaffected	Male	FMR1	CGG	3	Y	22	NA	22-22
SP0119665	SF0119666	Mother	Unaffected	Female	FMR1	CGG	3	20	35	20-20	35-49
SP0119666	SF0119666	Proband	Affected	Male	FMR1	CGG	3	Y	46	NA	45-62
SP0119671	SF0119666	Sibling	Unaffected	Female	FMR1	CGG	3	22	67	22-22	55-106
SP0137155	SF0119958	Father	Unaffected	Male	FMR1	CGG	3	Y	61	NA	53-76
SP0119957	SF0119958	Mother	Unaffected	Female	FMR1	CGG	3	23	31	23-23	31-31
SP0119958	SF0119958	Proband	Affected	Male	FMR1	CGG	3	Y	23	NA	23-23
SP0119959	SF0119958	Sibling	Unaffected	Female	FMR1	CGG	3	23	57	23-23	52-69
SP0122353	SF0120308	Father	Unaffected	Male	FMR1	CGG	3	Y	20	NA	20-20
SP0120306	SF0120308	Mother	Unaffected	Female	FMR1	CGG	3	20	30	20-20	30-30
SP0120308	SF0120308	Proband	Affected	Male	FMR1	CGG	3	Y	20	NA	20-20
SP0120310	SF0120308	Sibling	Unaffected	Male	FMR1	CGG	3	Y	20	NA	20-20
SP0120434	SF0120435	Father	Unaffected	Male	FMR1	CGG	3	Y	30	NA	30-30
SP0148437	SF0120435	Mother	Unaffected	Female	FMR1	CGG	3	30	31	30-30	31-31
[truncated: 9,520 more rows]

## Sheet: MRGB
Supplementary Table 2: Repeat Length Genotypes Calculated by ExpansionHunter for the Australian Medical Reference Geome Bank (MRGB)
Sample ID	Sex	Gene	Repeat Unit	Repeat Length	Short Allele (Repeat Unit)	Long Allele (Repeat Unit)	Short Allele Confidence Interval	Long Allele Confidence Interval
EGAF00002466792	Female	FMR1	CGG	3	0	0	0-714	0-714
EGAF00002466793	Female	FMR1	CGG	3	0	0	0-714	0-714
EGAF00002466794	Female	FMR1	CGG	3	7	7	0-68	7-183
EGAF00002466795	Female	FMR1	CGG	3	1	1	0-175	1-557
EGAF00002466796	Female	FMR1	CGG	3	0	0	0-714	0-714
EGAF00002466797	Female	FMR1	CGG	3	0	0	0-714	0-714
EGAF00002466799	Female	FMR1	CGG	3	0	0	0-714	0-714
EGAF00002466800	Female	FMR1	CGG	3	14	14	10-29	14-46
EGAF00002466801	Male	FMR1	CGG	3	Y	9	NA	9-115
EGAF00002466802	Male	FMR1	CGG	3	Y	14	NA	13-45
EGAF00002466804	Male	FMR1	CGG	3	Y	5	NA	5-107
EGAF00002466806	Male	FMR1	CGG	3	Y	10	NA	9-581
EGAF00002466807	Male	FMR1	CGG	3	Y	8	NA	8-111
EGAF00002466808	Male	FMR1	CGG	3	Y	11	NA	9-62
EGAF00002466809	Male	FMR1	CGG	3	Y	6	NA	6-77
EGAF00002466810	Male	FMR1	CGG	3	Y	14	NA	14-47
EGAF00002466811	Male	FMR1	CGG	3	Y	13	NA	12-84
EGAF00002466812	Male	FMR1	CGG	3	Y	0	NA	0-714
EGAF00002466813	Male	FMR1	CGG	3	Y	32	NA	32-32
EGAF00002466814	Male	FMR1	CGG	3	Y	15	NA	15-88
EGAF00002466815	Male	FMR1	CGG	3	Y	13	NA	12-219
EGAF00002466816	Male	FMR1	CGG	3	Y	2	NA	1-583
EGAF00002466818	Male	FMR1	CGG	3	Y	12	NA	12-116
EGAF00002466819	Male	FMR1	CGG	3	Y	13	NA	13-76
EGAF00002466820	Male	FMR1	CGG	3	Y	6	NA	6-74
EGAF00002466821	Male	FMR1	CGG	3	Y	11	NA	11-110
EGAF00002466823	Male	FMR1	CGG	3	Y	7	NA	6-58
EGAF00002466824	Male	FMR1	CGG	3	Y	14	NA	13-69
EGAF00002466825	Female	FMR1	CGG	3	6	6	0-80	6-218
EGAF00002466826	Female	FMR1	CGG	3	0	0	0-714	0-714
EGAF00002466828	Male	FMR1	CGG	3	Y	1	NA	1-197
EGAF00002466829	Male	FMR1	CGG	3	Y	3	NA	3-111
EGAF00002466830	Male	FMR1	CGG	3	Y	27	NA	27-27
EGAF00002466831	Male	FMR1	CGG	3	Y	13	NA	13-124
EGAF00002466832	Male	FMR1	CGG	3	Y	11	NA	11-227
EGAF00002466833	Male	FMR1	CGG	3	Y	11	NA	11-116
EGAF00002466834	Male	FMR1	CGG	3	Y	15	NA	15-222
EGAF00002466835	Female	FMR1	CGG	3	0	0	0-714	0-714
EGAF00002466837	Female	FMR1	CGG	3	22	22	7-41	22-76
EGAF00002466838	Female	FMR1	CGG	3	15	15	0-229	15-598
EGAF00002466840	Female	FMR1	CGG	3	15	15	11-39	15-69
EGAF00002466841	Female	FMR1	CGG	3	11	11	5-40	10-82
EGAF00002466842	Female	FMR1	CGG	3	13	13	0-78	13-206
EGAF00002466843	Female	FMR1	CGG	3	14	14	5-37	14-65
EGAF00002466844	Female	FMR1	CGG	3	9	9	2-53	8-120
EGAF00002466845	Female	FMR1	CGG	3	21	21	5-50	20-103
EGAF00002466847	Female	FMR1	CGG	3	14	14	9-65	13-129
EGAF00002466848	Male	FMR1	CGG	3	Y	15	NA	15-71
EGAF00002466849	Male	FMR1	CGG	3	Y	28	NA	28-74
EGAF00002466850	Male	FMR1	CGG	3	Y	12	NA	12-49
EGAF00002466851	Male	FMR1	CGG	3	Y	5	NA	5-575
EGAF00002466852	Male	FMR1	CGG	3	Y	18	NA	18-51
EGAF00002466853	Male	FMR1	CGG	3	Y	15	NA	14-38
EGAF00002466854	Male	FMR1	CGG	3	Y	15	NA	14-96
EGAF00002466855	Male	FMR1	CGG	3	Y	14	NA	13-40
EGAF00002466856	Female	FMR1	CGG	3	9	9	0-198	9-578
EGAF00002466857	Male	FMR1	CGG	3	Y	11	NA	10-56
EGAF00002466858	Male	FMR1	CGG	3	Y	18	NA	18-102
EGAF00002466859	Female	FMR1	CGG	3	18	18	5-52	18-106
EGAF00002466861	Female	FMR1	CGG	3	15	15	3-45	14-89
EGAF00002466862	Female	FMR1	CGG	3	9	9	6-45	8-93
EGAF00002466863	Female	FMR1	CGG	3	10	10	4-53	9-116
EGAF00002466865	Male	FMR1	CGG	3	Y	13	NA	13-87
EGAF00002466866	Male	FMR1	CGG	3	Y	5	NA	4-34
EGAF00002466867	Male	FMR1	CGG	3	Y	8	NA	8-79
EGAF00002466868	Male	FMR1	CGG	3	Y	33	NA	33-71
EGAF00002466869	Male	FMR1	CGG	3	Y	16	NA	16-50
EGAF00002466870	Female	FMR1	CGG	3	10	10	2-64	9-151
EGAF00002466871	Female	FMR1	CGG	3	10	10	2-46	9-98
EGAF00002466872	Female	FMR1	CGG	3	16	16	1-68	16-159
EGAF00002466873	Female	FMR1	CGG	3	11	11	6-60	11-127
EGAF00002466874	Female	FMR1	CGG	3	18	18	5-63	17-132
EGAF00002466875	Female	FMR1	CGG	3	11	11	0-110	10-348
EGAF00002466876	Female	FMR1	CGG	3	22	22	0-555	22-694
EGAF00002466877	Male	FMR1	CGG	3	Y	13	NA	13-69
EGAF00002466878	Male	FMR1	CGG	3	Y	1	NA	1-187
EGAF00002466880	Female	FMR1	CGG	3	2	2	0-538	2-670
EGAF00002466881	Female	FMR1	CGG	3	24	24	7-68	24-140
EGAF00002466882	Female	FMR1	CGG	3	20	20	6-20	20-172
EGAF00002466883	Male	FMR1	CGG	3	Y	2	NA	2-576
EGAF00002466884	Male	FMR1	CGG	3	Y	0	NA	0-714
EGAF00002466885	Male	FMR1	CGG	3	Y	13	NA	12-86
EGAF00002466886	Male	FMR1	CGG	3	Y	2	NA	2-189
EGAF00002466887	Male	FMR1	CGG	3	Y	0	NA	0-714
EGAF00002466888	Male	FMR1	CGG	3	Y	4	NA	4-198
EGAF00002466889	Male	FMR1	CGG	3	Y	8	NA	8-187
EGAF00002466890	Male	FMR1	CGG	3	Y	13	NA	12-82
EGAF00002466891	Male	FMR1	CGG	3	Y	14	NA	14-51
EGAF00002466892	Male	FMR1	CGG	3	Y	14	NA	14-51
EGAF00002466893	Male	FMR1	CGG	3	Y	13	NA	13-49
EGAF00002466894	Female	FMR1	CGG	3	5	5	0-107	4-342
EGAF00002466895	Female	FMR1	CGG	3	1	1	0-562	1-673
EGAF00002466896	Female	FMR1	CGG	3	8	8	5-34	8-71
EGAF00002466897	Female	FMR1	CGG	3	10	10	4-39	9-77
EGAF00002466898	Female	FMR1	CGG	3	14	14	0-79	14-209
EGAF00002466899	Male	FMR1	CGG	3	Y	10	NA	9-122
EGAF00002466900	Male	FMR1	CGG	3	Y	6	NA	6-115
EGAF00002466901	Female	FMR1	CGG	3	9	9	0-191	9-574
EGAF00002466903	Female	FMR1	CGG	3	7	7	0-214	6-584
EGAF00002466904	Female	FMR1	CGG	3	10	10	0-583	10-686
EGAF00002466905	Female	FMR1	CGG	3	5	5	1-58	5-146
EGAF00002466906	Female	FMR1	CGG	3	0	0	0-714	0-714
EGAF00002466907	Female	FMR1	CGG	3	13	13	1-53	13-118
EGAF00002466908	Male	FMR1	CGG	3	Y	12	NA	11-52
EGAF00002466909	Female	FMR1	CGG	3	26	26	15-43	25-67
EGAF00002466910	Female	FMR1	CGG	3	30	30	6-30	30-123
EGAF00002466911	Female	FMR1	CGG	3	13	13	2-64	13-150
EGAF00002466912	Female	FMR1	CGG	3	7	7	0-204	6-579
EGAF00002466913	Female	FMR1	CGG	3	4	15	4-27	14-45
EGAF00002466914	Female	FMR1	CGG	3	4	4	0-74	4-206
EGAF00002466915	Female	FMR1	CGG	3	16	16	9-41	15-73
EGAF00002466916	Female	FMR1	CGG	3	12	12	6-44	11-80
EGAF00002466917	Female	FMR1	CGG	3	11	11	8-35	9-60
EGAF00002466918	Female	FMR1	CGG	3	13	13	10-36	12-61
EGAF00002466919	Female	FMR1	CGG	3	11	11	2-40	11-85
EGAF00002466920	Female	FMR1	CGG	3	31	31	2-66	29-133
EGAF00002466921	Female	FMR1	CGG	3	30	30	4-30	30-258
EGAF00002466922	Male	FMR1	CGG	3	Y	6	NA	6-49
EGAF00002466923	Male	FMR1	CGG	3	Y	13	NA	13-67
EGAF00002466925	Male	FMR1	CGG	3	Y	14	NA	13-58
EGAF00002466926	Male	FMR1	CGG	3	Y	26	NA	26-98
EGAF00002466927	Male	FMR1	CGG	3	Y	25	NA	25-49
EGAF00002466928	Male	FMR1	CGG	3	Y	8	NA	7-40
EGAF00002466930	Female	FMR1	CGG	3	13	13	3-33	12-64
EGAF00002466931	Female	FMR1	CGG	3	6	6	0-107	5-341
EGAF00002466932	Male	FMR1	CGG	3	Y	12	NA	11-208
EGAF00002466933	Female	FMR1	CGG	3	13	13	0-78	12-214
EGAF00002466934	Male	FMR1	CGG	3	Y	13	NA	12-82
EGAF00002466935	Male	FMR1	CGG	3	Y	10	NA	9-585
EGAF00002466936	Male	FMR1	CGG	3	Y	5	NA	5-570
EGAF00002466937	Female	FMR1	CGG	3	45	45	0-147	37-444
EGAF00002466938	Female	FMR1	CGG	3	12	12	1-52	12-115
EGAF00002466939	Male	FMR1	CGG	3	Y	12	NA	12-80
EGAF00002466940	Male	FMR1	CGG	3	Y	12	NA	12-51
EGAF00002466941	Male	FMR1	CGG	3	Y	6	NA	6-198
EGAF00002466942	Female	FMR1	CGG	3	14	14	6-30	14-54
EGAF00002466943	Female	FMR1	CGG	3	6	6	0-115	6-364
EGAF00002466944	Male	FMR1	CGG	3	Y	13	NA	13-62
EGAF00002466945	Male	FMR1	CGG	3	Y	4	NA	3-195
EGAF00002466946	Male	FMR1	CGG	3	Y	10	NA	9-55
EGAF00002466947	Female	FMR1	CGG	3	5	5	0-569	5-679
EGAF00002466948	Male	FMR1	CGG	3	Y	11	NA	11-582
EGAF00002466949	Female	FMR1	CGG	3	8	8	0-199	8-576
EGAF00002466951	Male	FMR1	CGG	3	Y	20	NA	20-20
EGAF00002466952	Female	FMR1	CGG	3	13	13	3-40	12-76
EGAF00002466953	Male	FMR1	CGG	3	Y	22	NA	21-44
EGAF00002466954	Female	FMR1	CGG	3	14	14	5-45	14-84
EGAF00002466955	Male	FMR1	CGG	3	Y	16	NA	15-88
EGAF00002466956	Male	FMR1	CGG	3	Y	11	NA	10-41
EGAF00002466957	Female	FMR1	CGG	3	15	49	4-120	15-292
EGAF00002466958	Male	FMR1	CGG	3	Y	2	NA	2-70
EGAF00002481605	Female	FMR1	CGG	3	14	14	3-62	13-139
EGAF00002481607	Female	FMR1	CGG	3	5	5	0-114	5-365
EGAF00002481608	Male	FMR1	CGG	3	Y	12	NA	11-129
EGAF00002481609	Female	FMR1	CGG	3	14	14	3-34	14-64
EGAF00002481610	Female	FMR1	CGG	3	4	4	0-193	4-571
EGAF00002481611	Female	FMR1	CGG	3	0	0	0-714	0-714
EGAF00002481612	Female	FMR1	CGG	3	10	10	8-42	9-83
EGAF00002481613	Female	FMR1	CGG	3	19	19	5-41	19-77
EGAF00002481614	Female	FMR1	CGG	3	13	13	1-64	13-158
EGAF00002481615	Female	FMR1	CGG	3	8	8	5-68	8-155
EGAF00002481616	Female	FMR1	CGG	3	12	12	4-69	11-159
EGAF00002481617	Female	FMR1	CGG	3	7	7	1-52	7-120
EGAF00002481618	Male	FMR1	CGG	3	Y	11	NA	9-126
EGAF00002481619	Female	FMR1	CGG	3	13	13	8-35	13-57
EGAF00002481620	Female	FMR1	CGG	3	10	10	7-33	10-59
EGAF00002481621	Female	FMR1	CGG	3	10	10	3-34	10-67
EGAF00002481622	Female	FMR1	CGG	3	27	27	0-96	26-248
EGAF00002481623	Female	FMR1	CGG	3	30	30	9-30	30-118
EGAF00002481625	Female	FMR1	CGG	3	13	13	5-52	12-106
EGAF00002481626	Female	FMR1	CGG	3	14	14	8-45	14-82
EGAF00002481627	Female	FMR1	CGG	3	14	14	10-51	13-93
EGAF00002481628	Female	FMR1	CGG	3	13	13	1-69	12-168
EGAF00002481629	Female	FMR1	CGG	3	7	7	4-53	7-119
EGAF00002481630	Female	FMR1	CGG	3	20	20	10-20	20-56
EGAF00002481631	Female	FMR1	CGG	3	12	12	0-78	11-215
EGAF00002481632	Female	FMR1	CGG	3	20	20	5-67	20-143
EGAF00002481633	Female	FMR1	CGG	3	13	13	0-87	12-236
EGAF00002481634	Female	FMR1	CGG	3	13	13	0-81	13-215
EGAF00002481635	Female	FMR1	CGG	3	12	12	8-38	12-75
EGAF00002481636	Female	FMR1	CGG	3	12	12	6-39	12-77
EGAF00002481637	Female	FMR1	CGG	3	11	11	0-78	9-211
EGAF00002481638	Female	FMR1	CGG	3	15	15	8-36	15-65
EGAF00002481639	Female	FMR1	CGG	3	3	3	0-572	3-677
EGAF00002481640	Female	FMR1	CGG	3	13	13	9-54	13-111
EGAF00002481641	Female	FMR1	CGG	3	12	12	2-43	11-94
EGAF00002481642	Female	FMR1	CGG	3	8	8	0-185	8-569
EGAF00002481643	Female	FMR1	CGG	3	14	14	9-28	13-48
EGAF00002481644	Female	FMR1	CGG	3	14	14	6-52	14-102
EGAF00002481645	Female	FMR1	CGG	3	11	11	4-55	11-119
EGAF00002481646	Male	FMR1	CGG	3	Y	9	NA	8-88
EGAF00002481647	Female	FMR1	CGG	3	13	13	0-80	13-207
EGAF00002481648	Female	FMR1	CGG	3	11	11	2-47	11-101
EGAF00002481649	Male	FMR1	CGG	3	Y	13	NA	12-61
EGAF00002481650	Female	FMR1	CGG	3	23	23	11-40	23-67
EGAF00002481651	Female	FMR1	CGG	3	10	10	2-41	10-92
EGAF00002481652	Female	FMR1	CGG	3	9	9	2-55	9-124
EGAF00002481653	Female	FMR1	CGG	3	3	3	0-571	3-677
EGAF00002481654	Female	FMR1	CGG	3	12	12	6-40	11-74
EGAF00002481655	Female	FMR1	CGG	3	7	7	0-79	7-212
EGAF00002481656	Female	FMR1	CGG	3	22	22	4-48	22-81
EGAF00002481657	Female	FMR1	CGG	3	23	23	4-50	23-101
EGAF00002481658	Female	FMR1	CGG	3	14	14	0-212	14-589
EGAF00002481659	Female	FMR1	CGG	3	20	20	12-20	20-58
EGAF00002481660	Female	FMR1	CGG	3	3	3	0-115	2-368
EGAF00002481661	Female	FMR1	CGG	3	10	10	9-33	10-57
EGAF00002481662	Female	FMR1	CGG	3	17	17	1-73	16-175
EGAF00002481663	Female	FMR1	CGG	3	16	16	9-34	15-56
EGAF00002481664	Female	FMR1	CGG	3	12	12	8-39	12-69
EGAF00002481665	Female	FMR1	CGG	3	22	22	0-137	22-432
EGAF00002481666	Female	FMR1	CGG	3	14	14	8-57	13-104
EGAF00002481667	Female	FMR1	CGG	3	23	23	9-23	23-62
EGAF00002481668	Female	FMR1	CGG	3	11	11	3-49	11-103
EGAF00002481669	Female	FMR1	CGG	3	9	9	6-36	8-69
EGAF00002481670	Male	FMR1	CGG	3	Y	11	NA	9-55
EGAF00002481671	Female	FMR1	CGG	3	7	7	2-35	6-76
EGAF00002481672	Female	FMR1	CGG	3	12	12	6-34	11-62
EGAF00002481673	Female	FMR1	CGG	3	16	16	2-50	16-110
EGAF00002481674	Male	FMR1	CGG	3	Y	13	NA	12-54
EGAF00002481675	Female	FMR1	CGG	3	12	12	4-34	11-63
EGAF00002481676	Female	FMR1	CGG	3	14	14	3-42	14-82
EGAF00002481677	Female	FMR1	CGG	3	15	15	5-46	15-91
EGAF00002481678	Female	FMR1	CGG	3	11	15	9-37	14-89
EGAF00002481679	Female	FMR1	CGG	3	14	14	10-32	13-50
EGAF00002481680	Male	FMR1	CGG	3	Y	29	NA	29-112
EGAF00002481681	Female	FMR1	CGG	3	10	10	3-47	9-100
EGAF00002481682	Female	FMR1	CGG	3	11	11	8-41	10-78
EGAF00002481683	Female	FMR1	CGG	3	12	12	0-210	12-586
EGAF00002481684	Female	FMR1	CGG	3	6	6	2-51	6-117
EGAF00002481685	Female	FMR1	CGG	3	14	14	8-45	13-86
EGAF00002481686	Female	FMR1	CGG	3	30	30	30-30	30-30
EGAF00002481687	Female	FMR1	CGG	3	23	23	8-66	23-139
EGAF00002481688	Female	FMR1	CGG	3	14	14	5-60	13-129
EGAF00002481689	Female	FMR1	CGG	3	12	12	9-54	12-102
EGAF00002481690	Female	FMR1	CGG	3	8	8	0-577	8-683
EGAF00002481691	Female	FMR1	CGG	3	3	3	0-193	3-570
EGAF00002481692	Female	FMR1	CGG	3	6	6	0-116	6-373
EGAF00002481693	Female	FMR1	CGG	3	0	0	0-714	0-714
EGAF00002481694	Female	FMR1	CGG	3	11	11	7-40	11-76
EGAF00002481695	Female	FMR1	CGG	3	7	7	4-30	7-59
EGAF00002481696	Female	FMR1	CGG	3	14	14	10-71	13-140
EGAF00002481698	Female	FMR1	CGG	3	11	11	0-128	11-406
EGAF00002481699	Male	FMR1	CGG	3	Y	8	NA	7-46
EGAF00002481700	Female	FMR1	CGG	3	9	9	5-59	9-130
EGAF00002481701	Female	FMR1	CGG	3	10	10	1-65	9-162
EGAF00002481702	Female	FMR1	CGG	3	30	30	3-30	30-209
EGAF00002481703	Female	FMR1	CGG	3	11	11	0-79	11-210
EGAF00002481704	Female	FMR1	CGG	3	7	14	7-7	14-82
EGAF00002481705	Female	FMR1	CGG	3	29	29	8-72	28-150
EGAF00002481706	Female	FMR1	CGG	3	13	13	3-45	12-97
EGAF00002481707	Female	FMR1	CGG	3	4	4	0-113	4-360
EGAF00002481708	Female	FMR1	CGG	3	6	6	2-45	6-105
EGAF00002481709	Female	FMR1	CGG	3	13	13	9-40	13-66
EGAF00002481710	Female	FMR1	CGG	3	11	11	1-48	10-115
EGAF00002481711	Female	FMR1	CGG	3	44	44	12-46	44-72
EGAF00002481712	Female	FMR1	CGG	3	14	14	6-37	14-70
EGAF00002482105	Male	FMR1	CGG	3	Y	20	NA	20-61
EGAF00002482106	Female	FMR1	CGG	3	15	15	6-36	15-69
EGAF00002482107	Female	FMR1	CGG	3	11	11	4-49	10-103
EGAF00002482108	Female	FMR1	CGG	3	15	15	4-48	15-91
EGAF00002482109	Female	FMR1	CGG	3	12	12	1-43	12-100
EGAF00002482110	Female	FMR1	CGG	3	20	20	13-20	20-67
EGAF00002482111	Female	FMR1	CGG	3	9	9	5-29	9-54
EGAF00002482113	Female	FMR1	CGG	3	17	17	4-50	17-99
EGAF00002482114	Female	FMR1	CGG	3	30	30	9-30	30-79
EGAF00002482115	Female	FMR1	CGG	3	17	17	12-36	16-56
EGAF00002482116	Female	FMR1	CGG	3	13	13	2-65	12-154
EGAF00002482117	Female	FMR1	CGG	3	13	13	0-116	13-361
EGAF00002482118	Male	FMR1	CGG	3	Y	13	NA	13-84
EGAF00002482119	Female	FMR1	CGG	3	13	13	4-30	13-53
EGAF00002482120	Female	FMR1	CGG	3	5	5	0-73	5-199
EGAF00002482121	Female	FMR1	CGG	3	13	13	9-21	13-31
EGAF00002482122	Female	FMR1	CGG	3	5	5	2-50	5-114
EGAF00002482123	Female	FMR1	CGG	3	8	8	0-74	7-204
EGAF00002482124	Female	FMR1	CGG	3	13	13	0-124	12-383
EGAF00002482125	Male	FMR1	CGG	3	Y	31	NA	31-31
EGAF00002482126	Female	FMR1	CGG	3	7	7	2-36	7-78
EGAF00002482127	Female	FMR1	CGG	3	9	9	3-52	9-114
EGAF00002482128	Female	FMR1	CGG	3	30	30	8-30	30-157
EGAF00002482130	Female	FMR1	CGG	3	13	13	1-52	13-120
EGAF00002482131	Female	FMR1	CGG	3	16	16	12-33	15-52
EGAF00002482132	Female	FMR1	CGG	3	7	7	3-32	7-65
EGAF00002482133	Female	FMR1	CGG	3	12	12	9-36	12-61
EGAF00002482134	Female	FMR1	CGG	3	24	24	3-57	23-120
EGAF00002482135	Female	FMR1	CGG	3	11	11	0-75	10-206
EGAF00002482136	Female	FMR1	CGG	3	12	12	1-66	12-158
EGAF00002482137	Female	FMR1	CGG	3	12	12	7-69	12-151
EGAF00002482138	Male	FMR1	CGG	3	Y	17	NA	16-62
EGAF00002482139	Female	FMR1	CGG	3	11	11	0-130	10-417
EGAF00002482140	Female	FMR1	CGG	3	21	21	5-68	20-144
EGAF00002482141	Female	FMR1	CGG	3	11	11	2-48	10-105
EGAF00002482143	Male	FMR1	CGG	3	Y	14	NA	13-76
EGAF00002482144	Female	FMR1	CGG	3	18	18	7-37	18-63
EGAF00002482145	Female	FMR1	CGG	3	32	32	10-32	32-106
EGAF00002482146	Female	FMR1	CGG	3	12	12	7-35	12-62
EGAF00002482147	Female	FMR1	CGG	3	16	16	6-55	15-110
EGAF00002482149	Female	FMR1	CGG	3	16	16	3-71	16-166
EGAF00002482151	Female	FMR1	CGG	3	11	11	5-41	11-81
EGAF00002482152	Female	FMR1	CGG	3	11	11	0-114	11-350
EGAF00002482153	Female	FMR1	CGG	3	21	21	2-64	20-139
EGAF00002482154	Female	FMR1	CGG	3	18	18	2-76	18-177
EGAF00002482155	Female	FMR1	CGG	3	15	15	9-43	14-80
EGAF00002482156	Female	FMR1	CGG	3	14	30	10-30	30-30
EGAF00002482157	Female	FMR1	CGG	3	8	8	0-107	8-337
EGAF00002482158	Female	FMR1	CGG	3	11	11	0-123	11-383
EGAF00002482159	Female	FMR1	CGG	3	11	11	9-37	11-64
EGAF00002482160	Female	FMR1	CGG	3	12	12	4-40	12-78
EGAF00002482161	Female	FMR1	CGG	3	16	16	1-72	16-178
EGAF00002482162	Female	FMR1	CGG	3	11	11	7-38	10-71
EGAF00002482163	Female	FMR1	CGG	3	13	13	3-42	13-85
EGAF00002482164	Female	FMR1	CGG	3	16	16	7-35	15-63
EGAF00002482165	Female	FMR1	CGG	3	9	9	4-66	9-153
EGAF00002482166	Male	FMR1	CGG	3	Y	14	NA	13-60
EGAF00002482167	Female	FMR1	CGG	3	8	8	2-59	7-142
EGAF00002482168	Female	FMR1	CGG	3	7	7	0-106	6-336
EGAF00002482169	Female	FMR1	CGG	3	9	9	0-76	9-205
EGAF00002482170	Female	FMR1	CGG	3	14	14	3-30	13-54
EGAF00002482171	Female	FMR1	CGG	3	14	14	4-33	13-59
EGAF00002482172	Female	FMR1	CGG	3	11	11	3-53	11-120
EGAF00002482173	Female	FMR1	CGG	3	11	11	4-36	9-71
EGAF00002482174	Female	FMR1	CGG	3	14	14	0-91	13-240
EGAF00002482175	Female	FMR1	CGG	3	11	11	3-49	11-107
EGAF00002482176	Male	FMR1	CGG	3	Y	0	NA	0-714
EGAF00002482178	Female	FMR1	CGG	3	9	9	3-41	8-90
EGAF00002482179	Female	FMR1	CGG	3	14	14	0-74	14-190
EGAF00002482180	Female	FMR1	CGG	3	11	11	1-60	11-143
EGAF00002482181	Female	FMR1	CGG	3	6	6	0-76	6-208
EGAF00002482182	Female	FMR1	CGG	3	14	14	12-36	13-58
EGAF00002482183	Female	FMR1	CGG	3	13	13	0-84	12-228
EGAF00002482184	Male	FMR1	CGG	3	Y	23	NA	22-81
EGAF00002482185	Female	FMR1	CGG	3	24	24	0-92	24-241
EGAF00002482186	Female	FMR1	CGG	3	8	8	1-49	8-112
EGAF00002482187	Female	FMR1	CGG	3	13	13	7-29	12-52
EGAF00002482188	Female	FMR1	CGG	3	14	14	4-52	14-106
EGAF00002482191	Female	FMR1	CGG	3	11	11	0-87	11-228
EGAF00002482192	Male	FMR1	CGG	3	Y	0	NA	0-714
EGAF00002482193	Female	FMR1	CGG	3	11	11	2-46	10-100
EGAF00002482194	Female	FMR1	CGG	3	13	13	7-32	13-55
EGAF00002482195	Female	FMR1	CGG	3	13	13	2-67	13-160
EGAF00002482196	Female	FMR1	CGG	3	9	9	4-46	9-97
EGAF00002482198	Female	FMR1	CGG	3	23	23	10-45	23-81
EGAF00002482199	Female	FMR1	CGG	3	23	23	13-23	23-61
EGAF00002482200	Female	FMR1	CGG	3	13	13	7-56	13-114
EGAF00002482201	Female	FMR1	CGG	3	10	10	3-67	10-156
EGAF00002482202	Female	FMR1	CGG	3	5	5	0-110	4-352
EGAF00002482203	Female	FMR1	CGG	3	13	13	0-85	12-223
EGAF00002482204	Female	FMR1	CGG	3	11	11	7-44	10-84
EGAF00002482205	Female	FMR1	CGG	3	11	11	0-82	11-220
EGAF00002482206	Female	FMR1	CGG	3	15	15	6-31	15-51
EGAF00002482207	Female	FMR1	CGG	3	13	13	6-35	13-62
EGAF00002482209	Female	FMR1	CGG	3	2	9	2-2	9-48
EGAF00002482210	Female	FMR1	CGG	3	12	12	3-39	12-75
EGAF00002482211	Female	FMR1	CGG	3	11	11	6-33	11-56
EGAF00002482212	Female	FMR1	CGG	3	29	29	12-29	29-108
EGAF00002482213	Male	FMR1	CGG	3	Y	7	NA	7-116
EGAF00002482214	Male	FMR1	CGG	3	Y	13	NA	13-206
EGAF00002482215	Male	FMR1	CGG	3	Y	3	NA	2-571
EGAF00002482216	Male	FMR1	CGG	3	Y	3	NA	2-95
EGAF00002482217	Male	FMR1	CGG	3	Y	5	NA	4-182
EGAF00002482218	Male	FMR1	CGG	3	Y	15	NA	14-121
EGAF00002482220	Male	FMR1	CGG	3	Y	11	NA	10-55
EGAF00002482221	Male	FMR1	CGG	3	Y	17	NA	16-52
EGAF00002482222	Female	FMR1	CGG	3	11	11	4-49	9-107
EGAF00002482223	Female	FMR1	CGG	3	15	15	7-29	14-51
EGAF00002482224	Male	FMR1	CGG	3	Y	12	NA	11-60
EGAF00002482225	Male	FMR1	CGG	3	Y	11	NA	9-80
EGAF00002482226	Male	FMR1	CGG	3	Y	9	NA	9-109
EGAF00002482228	Female	FMR1	CGG	3	10	10	1-65	10-156
EGAF00002482230	Female	FMR1	CGG	3	13	13	7-44	13-84
EGAF00002482231	Female	FMR1	CGG	3	4	11	4-4	11-97
EGAF00002482232	Female	FMR1	CGG	3	12	12	8-33	12-56
EGAF00002482233	Female	FMR1	CGG	3	16	16	2-45	16-95
EGAF00002482234	Female	FMR1	CGG	3	9	9	0-224	9-591
EGAF00002482235	Female	FMR1	CGG	3	8	8	3-48	7-104
EGAF00002482236	Female	FMR1	CGG	3	12	12	4-52	12-109
EGAF00002482237	Female	FMR1	CGG	3	13	13	4-44	12-94
EGAF00002482238	Female	FMR1	CGG	3	12	12	5-52	12-108
EGAF00002482239	Female	FMR1	CGG	3	14	14	8-41	13-71
EGAF00002482240	Female	FMR1	CGG	3	11	11	7-31	11-52
EGAF00002482241	Female	FMR1	CGG	3	7	7	0-77	7-205
EGAF00002482242	Female	FMR1	CGG	3	5	5	1-41	5-92
EGAF00002482243	Female	FMR1	CGG	3	10	10	6-28	10-47
EGAF00002482244	Female	FMR1	CGG	3	10	10	0-78	9-211
EGAF00002482245	Female	FMR1	CGG	3	12	12	1-52	11-115
EGAF00002482246	Female	FMR1	CGG	3	19	19	5-59	19-117
EGAF00002482247	Female	FMR1	CGG	3	15	15	1-70	14-167
EGAF00002482248	Female	FMR1	CGG	3	20	20	9-72	20-150
EGAF00002482249	Female	FMR1	CGG	3	25	25	9-42	25-66
EGAF00002482250	Female	FMR1	CGG	3	14	14	8-31	13-53
EGAF00002482251	Male	FMR1	CGG	3	Y	15	NA	15-80
EGAF00002482252	Male	FMR1	CGG	3	Y	12	NA	11-593
EGAF00002482253	Male	FMR1	CGG	3	Y	7	NA	6-110
EGAF00002482254	Male	FMR1	CGG	3	Y	12	NA	12-56
EGAF00002482255	Male	FMR1	CGG	3	Y	15	NA	14-121
EGAF00002482256	Male	FMR1	CGG	3	Y	7	NA	7-111
EGAF00002482257	Male	FMR1	CGG	3	Y	11	NA	9-200
EGAF00002482258	Male	FMR1	CGG	3	Y	13	NA	13-86
EGAF00002482259	Male	FMR1	CGG	3	Y	16	NA	15-57
EGAF00002482260	Male	FMR1	CGG	3	Y	4	NA	4-575
EGAF00002482261	Male	FMR1	CGG	3	Y	7	NA	7-39
EGAF00002482262	Female	FMR1	CGG	3	11	11	3-48	10-101
EGAF00002482264	Female	FMR1	CGG	3	14	14	4-49	13-103
EGAF00002482265	Female	FMR1	CGG	3	29	29	4-54	29-109
EGAF00002482266	Female	FMR1	CGG	3	10	10	1-46	9-101
EGAF00002482267	Female	FMR1	CGG	3	13	13	4-39	13-76
EGAF00002482268	Female	FMR1	CGG	3	16	16	11-42	15-71
EGAF00002482269	Female	FMR1	CGG	3	7	7	1-42	6-94
EGAF00002482270	Female	FMR1	CGG	3	12	12	6-68	12-152
EGAF00002482271	Male	FMR1	CGG	3	Y	7	NA	7-111
EGAF00002482272	Female	FMR1	CGG	3	12	12	2-52	11-121
EGAF00002482273	Female	FMR1	CGG	3	13	13	8-35	12-66
EGAF00002482274	Female	FMR1	CGG	3	29	29	5-56	29-99
EGAF00002482275	Female	FMR1	CGG	3	14	14	6-41	14-79
EGAF00002482276	Female	FMR1	CGG	3	26	26	7-52	25-102
EGAF00002482277	Female	FMR1	CGG	3	12	12	1-68	12-162
EGAF00002482278	Female	FMR1	CGG	3	9	9	2-45	8-99
EGAF00002482279	Female	FMR1	CGG	3	25	25	10-48	25-85
EGAF00002482280	Female	FMR1	CGG	3	15	15	10-37	15-61
EGAF00002482281	Female	FMR1	CGG	3	11	11	1-67	10-160
EGAF00002482282	Female	FMR1	CGG	3	11	11	6-47	10-94
EGAF00002482283	Female	FMR1	CGG	3	16	16	0-80	15-206
EGAF00002482284	Female	FMR1	CGG	3	12	12	2-63	12-150
EGAF00002482285	Female	FMR1	CGG	3	8	8	2-34	8-71
EGAF00002482286	Female	FMR1	CGG	3	12	12	0-81	12-216
EGAF00002482287	Female	FMR1	CGG	3	14	14	4-44	14-91
EGAF00002482288	Female	FMR1	CGG	3	27	27	10-27	27-96
EGAF00002483025	Male	FMR1	CGG	3	Y	10	NA	10-48
EGAF00002483026	Female	FMR1	CGG	3	23	23	10-23	23-77
EGAF00002483027	Female	FMR1	CGG	3	13	13	7-54	13-100
EGAF00002483028	Female	FMR1	CGG	3	22	22	0-96	22-253
EGAF00002483029	Female	FMR1	CGG	3	15	15	4-48	14-98
EGAF00002483030	Female	FMR1	CGG	3	12	12	4-59	12-128
EGAF00002483031	Female	FMR1	CGG	3	8	8	4-63	8-149
EGAF00002483032	Male	FMR1	CGG	3	Y	10	NA	9-84
EGAF00002483033	Female	FMR1	CGG	3	16	16	3-74	15-167
EGAF00002483034	Female	FMR1	CGG	3	11	11	2-46	10-100
EGAF00002483035	Female	FMR1	CGG	3	14	14	0-113	13-350
EGAF00002483036	Female	FMR1	CGG	3	13	13	5-72	13-160
EGAF00002483037	Male	FMR1	CGG	3	Y	0	NA	0-714
EGAF00002483038	Female	FMR1	CGG	3	12	12	0-75	12-205
EGAF00002483039	Female	FMR1	CGG	3	14	14	3-39	14-81
EGAF00002483040	Female	FMR1	CGG	3	14	14	0-79	13-205
EGAF00002483041	Female	FMR1	CGG	3	13	13	1-58	13-143
EGAF00002483042	Female	FMR1	CGG	3	24	24	10-43	24-77
EGAF00002483043	Female	FMR1	CGG	3	32	32	11-32	32-102
EGAF00002483044	Female	FMR1	CGG	3	8	8	1-62	8-154
EGAF00002483045	Male	FMR1	CGG	3	Y	8	NA	8-210
EGAF00002483046	Female	FMR1	CGG	3	12	12	4-49	12-102
EGAF00002483047	Female	FMR1	CGG	3	6	6	0-77	5-208
EGAF00002483048	Female	FMR1	CGG	3	13	13	4-61	13-131
EGAF00002483049	Female	FMR1	CGG	3	13	13	0-128	13-394
EGAF00002483050	Female	FMR1	CGG	3	14	14	6-36	13-67
EGAF00002483051	Female	FMR1	CGG	3	13	13	0-122	12-379
EGAF00002483053	Female	FMR1	CGG	3	15	15	8-41	14-70
EGAF00002483054	Female	FMR1	CGG	3	13	13	3-51	12-107
EGAF00002483055	Female	FMR1	CGG	3	19	19	7-38	19-69
EGAF00002483056	Female	FMR1	CGG	3	11	11	1-51	11-119
EGAF00002483057	Female	FMR1	CGG	3	14	14	3-60	13-132
EGAF00002483058	Female	FMR1	CGG	3	14	14	3-58	13-123
EGAF00002483059	Female	FMR1	CGG	3	35	35	2-57	34-119
EGAF00002483060	Female	FMR1	CGG	3	0	0	0-714	0-714
EGAF00002483061	Female	FMR1	CGG	3	15	15	8-61	14-123
EGAF00002483062	Female	FMR1	CGG	3	13	13	8-26	13-41
EGAF00002483063	Female	FMR1	CGG	3	18	18	10-54	17-107
EGAF00002483064	Female	FMR1	CGG	3	4	4	0-72	4-197
EGAF00002483065	Male	FMR1	CGG	3	Y	11	NA	10-78
EGAF00002483066	Male	FMR1	CGG	3	Y	16	NA	15-40
EGAF00002483067	Male	FMR1	CGG	3	Y	7	NA	7-46
EGAF00002483068	Male	FMR1	CGG	3	Y	17	NA	17-47
EGAF00002483069	Male	FMR1	CGG	3	Y	32	NA	32-32
EGAF00002483070	Male	FMR1	CGG	3	Y	16	NA	16-59
EGAF00002483071	Male	FMR1	CGG	3	Y	23	NA	22-245
EGAF00002483072	Male	FMR1	CGG	3	Y	5	NA	5-577
EGAF00002483073	Male	FMR1	CGG	3	Y	5	NA	4-195
EGAF00002483075	Male	FMR1	CGG	3	Y	5	NA	4-56
EGAF00002483076	Male	FMR1	CGG	3	Y	11	NA	10-56
EGAF00002483077	Male	FMR1	CGG	3	Y	8	NA	8-60
EGAF00002483078	Male	FMR1	CGG	3	Y	0	NA	0-714
EGAF00002483079	Male	FMR1	CGG	3	Y	13	NA	13-67
EGAF00002483080	Male	FMR1	CGG	3	Y	7	NA	7-584
EGAF00002483081	Male	FMR1	CGG	3	Y	8	NA	8-116
EGAF00002483082	Male	FMR1	CGG	3	Y	12	NA	11-140
EGAF00002483083	Male	FMR1	CGG	3	Y	15	NA	15-117
EGAF00002483084	Male	FMR1	CGG	3	Y	13	NA	13-117
EGAF00002483085	Male	FMR1	CGG	3	Y	6	NA	6-211
EGAF00002483086	Male	FMR1	CGG	3	Y	5	NA	5-45
EGAF00002483087	Male	FMR1	CGG	3	Y	10	NA	9-211
EGAF00002483088	Male	FMR1	CGG	3	Y	11	NA	10-113
EGAF00002483089	Male	FMR1	CGG	3	Y	13	NA	13-69
EGAF00002483090	Male	FMR1	CGG	3	Y	10	NA	9-84
EGAF00002483091	Male	FMR1	CGG	3	Y	16	NA	16-118
EGAF00002483092	Male	FMR1	CGG	3	Y	26	NA	26-64
EGAF00002483093	Male	FMR1	CGG	3	Y	13	NA	13-62
EGAF00002483094	Female	FMR1	CGG	3	20	20	4-20	20-113
EGAF00002483095	Male	FMR1	CGG	3	Y	16	NA	15-221
EGAF00002483096	Male	FMR1	CGG	3	Y	16	NA	16-60
EGAF00002483097	Male	FMR1	CGG	3	Y	9	NA	8-194
EGAF00002483098	Male	FMR1	CGG	3	Y	12	NA	11-206
EGAF00002483099	Male	FMR1	CGG	3	Y	9	NA	9-117
EGAF00002483100	Male	FMR1	CGG	3	Y	11	NA	10-82
EGAF00002483101	Female	FMR1	CGG	3	20	20	4-20	20-167
EGAF00002483102	Female	FMR1	CGG	3	13	13	5-50	13-105
EGAF00002483103	Female	FMR1	CGG	3	18	18	0-123	18-388
EGAF00002483104	Male	FMR1	CGG	3	Y	12	NA	12-58
EGAF00002483105	Female	FMR1	CGG	3	31	31	9-31	31-100
EGAF00002483106	Female	FMR1	CGG	3	15	15	11-33	14-53
EGAF00002483107	Female	FMR1	CGG	3	21	21	2-70	20-167
EGAF00002483108	Female	FMR1	CGG	3	16	16	6-57	15-118
EGAF00002483109	Female	FMR1	CGG	3	13	13	9-41	13-73
EGAF00002483110	Female	FMR1	CGG	3	9	9	2-54	9-122
EGAF00002483111	Female	FMR1	CGG	3	15	15	0-118	14-376
EGAF00002483112	Female	FMR1	CGG	3	6	6	0-204	5-578
EGAF00002483113	Female	FMR1	CGG	3	15	15	3-61	15-130
EGAF00002483114	Female	FMR1	CGG	3	8	8	3-54	8-123
EGAF00002483115	Female	FMR1	CGG	3	13	13	0-70	13-189
EGAF00002483116	Female	FMR1	CGG	3	6	6	1-29	5-62
EGAF00002483117	Female	FMR1	CGG	3	14	14	0-119	13-370
EGAF00002483118	Female	FMR1	CGG	3	30	30	4-30	30-196
EGAF00002483119	Male	FMR1	CGG	3	Y	12	NA	11-81
EGAF00002483120	Male	FMR1	CGG	3	Y	3	NA	2-574
EGAF00002483121	Male	FMR1	CGG	3	Y	5	NA	4-70
EGAF00002483122	Male	FMR1	CGG	3	Y	14	NA	13-591
EGAF00002483124	Male	FMR1	CGG	3	Y	7	NA	7-71
EGAF00002483125	Male	FMR1	CGG	3	Y	17	NA	16-94
EGAF00002483126	Male	FMR1	CGG	3	Y	12	NA	12-71
EGAF00002483127	Female	FMR1	CGG	3	14	14	8-34	14-59
EGAF00002483128	Female	FMR1	CGG	3	14	14	1-73	13-174
EGAF00002483129	Female	FMR1	CGG	3	17	17	9-35	17-59
EGAF00002483131	Male	FMR1	CGG	3	Y	12	NA	12-41
EGAF00002483132	Female	FMR1	CGG	3	20	20	0-124	20-391
EGAF00002483133	Male	FMR1	CGG	3	Y	7	NA	7-224
EGAF00002483134	Male	FMR1	CGG	3	Y	10	NA	9-42
EGAF00002483135	Male	FMR1	CGG	3	Y	14	NA	13-73
EGAF00002483136	Male	FMR1	CGG	3	Y	20	NA	20-143
EGAF00002483137	Male	FMR1	CGG	3	Y	7	NA	6-62
EGAF00002483138	Male	FMR1	CGG	3	Y	13	NA	13-52
EGAF00002483139	Male	FMR1	CGG	3	Y	15	NA	14-129
EGAF00002483140	Male	FMR1	CGG	3	Y	11	NA	11-55
EGAF00002483141	Male	FMR1	CGG	3	Y	11	NA	10-47
EGAF00002483142	Male	FMR1	CGG	3	Y	20	NA	20-20
EGAF00002483143	Female	FMR1	CGG	3	11	11	11-14	11-14
EGAF00002483144	Female	FMR1	CGG	3	29	29	4-59	28-123
EGAF00002483145	Female	FMR1	CGG	3	20	20	0-123	19-382
EGAF00002483146	Female	FMR1	CGG	3	7	7	0-109	7-349
EGAF00002483147	Female	FMR1	CGG	3	11	11	0-82	10-222
EGAF00002483148	Female	FMR1	CGG	3	16	16	0-90	15-241
EGAF00002483149	Female	FMR1	CGG	3	13	13	6-40	12-77
EGAF00002483150	Female	FMR1	CGG	3	12	12	8-39	11-73
EGAF00002483151	Female	FMR1	CGG	3	11	11	3-39	10-78
EGAF00002483153	Male	FMR1	CGG	3	Y	10	NA	9-110
EGAF00002483154	Female	FMR1	CGG	3	11	11	0-194	10-576
EGAF00002483156	Male	FMR1	CGG	3	Y	14	NA	13-74
EGAF00002483157	Male	FMR1	CGG	3	Y	23	NA	23-23
EGAF00002483158	Male	FMR1	CGG	3	Y	22	NA	22-79
EGAF00002483159	Male	FMR1	CGG	3	Y	12	NA	11-59
EGAF00002483160	Male	FMR1	CGG	3	Y	14	NA	14-68
EGAF00002483161	Male	FMR1	CGG	3	Y	7	NA	7-226
EGAF00002483162	Male	FMR1	CGG	3	Y	7	NA	7-61
EGAF00002483164	Male	FMR1	CGG	3	Y	10	NA	9-572
EGAF00002483165	Male	FMR1	CGG	3	Y	6	NA	5-70
EGAF00002483166	Male	FMR1	CGG	3	Y	11	NA	10-584
EGAF00002483167	Male	FMR1	CGG	3	Y	12	NA	11-207
EGAF00002483168	Male	FMR1	CGG	3	Y	14	NA	13-125
EGAF00002483169	Male	FMR1	CGG	3	Y	4	NA	3-108
EGAF00002483170	Female	FMR1	CGG	3	13	13	3-26	13-45
EGAF00002483171	Female	FMR1	CGG	3	21	21	7-58	21-106
EGAF00002483172	Male	FMR1	CGG	3	Y	14	NA	14-249
EGAF00002483173	Female	FMR1	CGG	3	12	12	5-34	12-58
EGAF00002483174	Female	FMR1	CGG	3	14	14	4-36	13-66
EGAF00002483175	Male	FMR1	CGG	3	Y	15	NA	14-97
EGAF00002483176	Female	FMR1	CGG	3	11	11	4-60	10-132
EGAF00002483177	Female	FMR1	CGG	3	30	30	7-44	30-77
EGAF00002483178	Female	FMR1	CGG	3	13	13	6-30	12-52
EGAF00002483179	Female	FMR1	CGG	3	23	23	13-41	22-69
EGAF00002483180	Female	FMR1	CGG	3	15	15	9-52	14-96
EGAF00002483181	Female	FMR1	CGG	3	13	13	5-13	13-123
EGAF00002483182	Female	FMR1	CGG	3	10	10	0-125	9-395
EGAF00002483183	Male	FMR1	CGG	3	Y	14	NA	14-71
EGAF00002483184	Female	FMR1	CGG	3	6	16	6-6	15-54
EGAF00002483185	Male	FMR1	CGG	3	Y	14	NA	14-72
EGAF00002483186	Female	FMR1	CGG	3	19	19	9-57	19-103
EGAF00002483187	Female	FMR1	CGG	3	9	9	4-33	9-65
EGAF00002483188	Female	FMR1	CGG	3	13	13	11-29	13-49
EGAF00002483190	Female	FMR1	CGG	3	9	9	6-56	8-117
EGAF00002483191	Male	FMR1	CGG	3	Y	18	NA	18-96
EGAF00002483192	Female	FMR1	CGG	3	14	14	1-64	13-159
EGAF00002483193	Male	FMR1	CGG	3	Y	1	NA	1-583
EGAF00002483194	Female	FMR1	CGG	3	13	13	11-38	13-65
EGAF00002483195	Female	FMR1	CGG	3	12	12	3-40	11-80
EGAF00002483197	Female	FMR1	CGG	3	9	9	0-121	9-382
EGAF00002483199	Female	FMR1	CGG	3	21	21	1-73	20-176
EGAF00002483200	Female	FMR1	CGG	3	14	14	4-53	14-109
EGAF00002483201	Female	FMR1	CGG	3	6	6	5-36	6-72
EGAF00002483202	Female	FMR1	CGG	3	11	11	0-84	11-218
EGAF00002483203	Female	FMR1	CGG	3	16	16	10-42	15-73
EGAF00002483204	Female	FMR1	CGG	3	10	10	0-110	9-345
EGAF00002483205	Female	FMR1	CGG	3	2	9	2-2	8-356
EGAF00002483206	Female	FMR1	CGG	3	19	19	7-53	19-97
EGAF00002483207	Male	FMR1	CGG	3	Y	10	NA	9-118
EGAF00002483208	Female	FMR1	CGG	3	12	12	5-66	11-147
EGAF00002483209	Female	FMR1	CGG	3	4	11	4-4	11-187
EGAF00002483210	Female	FMR1	CGG	3	29	29	13-29	29-72
EGAF00002483211	Female	FMR1	CGG	3	9	9	6-34	8-66
EGAF00002483212	Female	FMR1	CGG	3	11	11	3-59	9-132
EGAF00002483213	Female	FMR1	CGG	3	12	12	7-38	12-72
EGAF00002483214	Female	FMR1	CGG	3	15	15	5-46	14-90
EGAF00002483215	Female	FMR1	CGG	3	16	16	6-33	16-55
EGAF00002483216	Female	FMR1	CGG	3	9	9	8-43	9-83
EGAF00002483217	Female	FMR1	CGG	3	13	13	0-82	12-217
EGAF00002483218	Female	FMR1	CGG	3	15	15	7-46	15-83
EGAF00002483219	Female	FMR1	CGG	3	11	11	3-42	11-88
EGAF00002483220	Female	FMR1	CGG	3	5	5	0-193	5-572
EGAF00002483221	Female	FMR1	CGG	3	11	11	6-40	11-74
EGAF00002483222	Female	FMR1	CGG	3	10	10	4-40	9-84
EGAF00002483223	Female	FMR1	CGG	3	11	11	4-41	11-79
EGAF00002483224	Female	FMR1	CGG	3	9	9	6-50	9-109
EGAF00002483225	Female	FMR1	CGG	3	9	9	1-57	8-138
EGAF00002483226	Female	FMR1	CGG	3	6	6	0-106	6-339
EGAF00002483227	Female	FMR1	CGG	3	13	13	6-36	13-69
EGAF00002483228	Female	FMR1	CGG	3	14	14	9-30	13-50
EGAF00002483229	Female	FMR1	CGG	3	1	9	1-41	9-87
EGAF00002483230	Female	FMR1	CGG	3	30	30	9-30	30-130
EGAF00002483231	Female	FMR1	CGG	3	11	11	1-65	10-154
EGAF00002483232	Female	FMR1	CGG	3	11	11	6-28	11-49
EGAF00002483233	Female	FMR1	CGG	3	11	11	1-64	10-156
EGAF00002483234	Female	FMR1	CGG	3	9	9	0-219	8-588
EGAF00002483235	Female	FMR1	CGG	3	8	8	0-76	8-201
EGAF00002483236	Female	FMR1	CGG	3	25	25	12-51	24-84
EGAF00002483237	Female	FMR1	CGG	3	28	28	7-66	28-122
EGAF00002483238	Female	FMR1	CGG	3	5	5	4-33	5-70
EGAF00002483239	Female	FMR1	CGG	3	9	9	3-35	8-71
EGAF00002483240	Female	FMR1	CGG	3	16	16	7-43	15-82
EGAF00002483241	Female	FMR1	CGG	3	23	23	10-23	23-103
EGAF00002483242	Female	FMR1	CGG	3	9	9	6-39	9-70
EGAF00002483243	Female	FMR1	CGG	3	12	12	9-43	11-80
EGAF00002483244	Male	FMR1	CGG	3	Y	10	NA	10-124
EGAF00002483245	Male	FMR1	CGG	3	Y	8	NA	7-45
EGAF00002483246	Male	FMR1	CGG	3	Y	0	NA	0-714
EGAF00002483247	Male	FMR1	CGG	3	Y	16	NA	15-236
EGAF00002483249	Male	FMR1	CGG	3	Y	28	NA	27-92
EGAF00002483250	Male	FMR1	CGG	3	Y	12	NA	11-68
EGAF00002483252	Male	FMR1	CGG	3	Y	6	NA	6-44
EGAF00002483253	Female	FMR1	CGG	3	8	8	5-33	8-62
EGAF00002483254	Female	FMR1	CGG	3	16	16	5-51	15-102
EGAF00002483255	Female	FMR1	CGG	3	13	13	6-38	13-75
EGAF00002483258	Female	FMR1	CGG	3	13	13	3-64	13-146
EGAF00002483259	Female	FMR1	CGG	3	7	7	3-39	7-84
EGAF00002483260	Female	FMR1	CGG	3	29	29	3-29	29-261
EGAF00002483261	Female	FMR1	CGG	3	6	6	2-29	5-61
EGAF00002483262	Female	FMR1	CGG	3	5	5	0-203	5-577
EGAF00002483263	Male	FMR1	CGG	3	Y	4	NA	3-76
EGAF00002483264	Male	FMR1	CGG	3	Y	25	NA	25-73
EGAF00002483265	Male	FMR1	CGG	3	Y	9	NA	9-226
EGAF00002483266	Male	FMR1	CGG	3	Y	14	NA	13-44
EGAF00002483267	Male	FMR1	CGG	3	Y	29	NA	29-29
EGAF00002483268	Male	FMR1	CGG	3	Y	15	NA	14-58
EGAF00002483269	Female	FMR1	CGG	3	9	9	4-35	9-69
EGAF00002483270	Female	FMR1	CGG	3	11	11	3-43	11-77
EGAF00002483271	Male	FMR1	CGG	3	Y	9	NA	8-109
EGAF00002483272	Male	FMR1	CGG	3	Y	14	NA	14-70
EGAF00002483273	Male	FMR1	CGG	3	Y	29	NA	29-29
EGAF00002483274	Male	FMR1	CGG	3	Y	12	NA	12-116
EGAF00002483275	Male	FMR1	CGG	3	Y	23	NA	23-133
EGAF00002483276	Male	FMR1	CGG	3	Y	23	NA	22-60
EGAF00002483277	Male	FMR1	CGG	3	Y	9	NA	8-69
EGAF00002483278	Male	FMR1	CGG	3	Y	13	NA	12-91
EGAF00002483279	Female	FMR1	CGG	3	13	13	0-577	13-688
EGAF00002483280	Female	FMR1	CGG	3	13	13	1-53	12-125
EGAF00002483281	Female	FMR1	CGG	3	4	4	3-59	4-142
EGAF00002483282	Male	FMR1	CGG	3	Y	2	NA	1-563
EGAF00002483283	Female	FMR1	CGG	3	26	26	2-58	25-125
EGAF00002483284	Male	FMR1	CGG	3	Y	14	NA	14-61
EGAF00002483285	Male	FMR1	CGG	3	Y	10	NA	9-45
EGAF00002483286	Female	FMR1	CGG	3	9	9	0-80	8-214
EGAF00002483287	Male	FMR1	CGG	3	Y	13	NA	13-69
EGAF00002483288	Male	FMR1	CGG	3	Y	13	NA	13-89
EGAF00002483289	Male	FMR1	CGG	3	Y	6	NA	5-50
EGAF00002483290	Male	FMR1	CGG	3	Y	13	NA	13-41
EGAF00002483291	Male	FMR1	CGG	3	Y	12	NA	12-44
EGAF00002483292	Male	FMR1	CGG	3	Y	15	NA	15-44
EGAF00002483293	Male	FMR1	CGG	3	Y	12	NA	11-596
EGAF00002483294	Male	FMR1	CGG	3	Y	16	NA	15-64
EGAF00002483295	Male	FMR1	CGG	3	Y	6	NA	6-204
EGAF00002483296	Male	FMR1	CGG	3	Y	10	NA	9-215
EGAF00002483297	Male	FMR1	CGG	3	Y	13	NA	13-53
EGAF00002483298	Male	FMR1	CGG	3	Y	14	NA	14-240
EGAF00002483299	Male	FMR1	CGG	3	Y	11	NA	11-222
EGAF00002483300	Male	FMR1	CGG	3	Y	14	NA	13-50
EGAF00002483301	Male	FMR1	CGG	3	Y	35	NA	35-69
EGAF00002483302	Male	FMR1	CGG	3	Y	11	NA	10-42
EGAF00002483303	Male	FMR1	CGG	3	Y	21	NA	21-80
EGAF00002483304	Male	FMR1	CGG	3	Y	9	NA	9-88
EGAF00002483305	Male	FMR1	CGG	3	Y	0	NA	0-714
EGAF00002483306	Male	FMR1	CGG	3	Y	11	NA	9-125
EGAF00002483307	Male	FMR1	CGG	3	Y	6	NA	5-218
EGAF00002483308	Male	FMR1	CGG	3	Y	0	NA	0-714
EGAF00002483309	Male	FMR1	CGG	3	Y	11	NA	9-224
EGAF00002483310	Male	FMR1	CGG	3	Y	16	NA	16-16
EGAF00002483311	Male	FMR1	CGG	3	Y	17	NA	17-73
EGAF00002483312	Male	FMR1	CGG	3	Y	13	NA	13-232
EGAF00002483313	Male	FMR1	CGG	3	Y	15	NA	15-89
EGAF00002483314	Male	FMR1	CGG	3	Y	6	NA	6-77
EGAF00002483315	Male	FMR1	CGG	3	Y	3	NA	2-571
EGAF00002483316	Male	FMR1	CGG	3	Y	11	NA	11-227
EGAF00002483317	Male	FMR1	CGG	3	Y	14	NA	14-91
EGAF00002483319	Male	FMR1	CGG	3	Y	15	NA	15-34
EGAF00002483320	Male	FMR1	CGG	3	Y	26	NA	25-104
EGAF00002483321	Male	FMR1	CGG	3	Y	15	NA	15-95
EGAF00002483322	Male	FMR1	CGG	3	Y	24	NA	23-146
EGAF00002483323	Male	FMR1	CGG	3	Y	17	NA	17-76
EGAF00002483324	Male	FMR1	CGG	3	Y	14	NA	14-93
EGAF00002483325	Male	FMR1	CGG	3	Y	9	NA	9-83
EGAF00002483326	Male	FMR1	CGG	3	Y	22	NA	21-95
EGAF00002483327	Male	FMR1	CGG	3	Y	3	NA	3-110
EGAF00002483328	Male	FMR1	CGG	3	Y	9	NA	8-52
EGAF00002483329	Male	FMR1	CGG	3	Y	23	NA	23-136
EGAF00002483330	Male	FMR1	CGG	3	Y	12	NA	11-86
EGAF00002483331	Male	FMR1	CGG	3	Y	2	NA	2-125
EGAF00002483332	Male	FMR1	CGG	3	Y	15	NA	14-596
EGAF00002483333	Male	FMR1	CGG	3	Y	18	NA	17-91
EGAF00002483334	Male	FMR1	CGG	3	Y	8	NA	8-200
EGAF00002483335	Male	FMR1	CGG	3	Y	13	NA	13-34
EGAF00002483336	Male	FMR1	CGG	3	Y	10	NA	9-219
EGAF00002483337	Male	FMR1	CGG	3	Y	7	NA	6-207
EGAF00002483338	Male	FMR1	CGG	3	Y	12	NA	11-80
EGAF00002483339	Male	FMR1	CGG	3	Y	14	NA	14-69
EGAF00002483340	Male	FMR1	CGG	3	Y	13	NA	12-589
EGAF00002483341	Male	FMR1	CGG	3	Y	7	NA	7-60
EGAF00002483342	Male	FMR1	CGG	3	Y	15	NA	15-89
EGAF00002483343	Male	FMR1	CGG	3	Y	15	NA	14-51
EGAF00002483344	Male	FMR1	CGG	3	Y	9	NA	9-569
EGAF00002483346	Male	FMR1	CGG	3	Y	15	NA	15-110
EGAF00002483347	Male	FMR1	CGG	3	Y	23	NA	23-23
EGAF00002483348	Male	FMR1	CGG	3	Y	9	NA	9-222
EGAF00002483349	Male	FMR1	CGG	3	Y	8	NA	8-79
EGAF00002483350	Male	FMR1	CGG	3	Y	15	NA	15-58
EGAF00002483351	Male	FMR1	CGG	3	Y	0	NA	0-714
EGAF00002483352	Male	FMR1	CGG	3	Y	9	NA	8-114
EGAF00002483353	Male	FMR1	CGG	3	Y	11	NA	11-51
EGAF00002483354	Female	FMR1	CGG	3	13	13	2-63	12-140
EGAF00002483355	Female	FMR1	CGG	3	23	23	9-23	23-81
EGAF00002483356	Female	FMR1	CGG	3	11	11	4-44	11-92
EGAF00002483357	Female	FMR1	CGG	3	11	11	2-60	9-140
EGAF00002483358	Female	FMR1	CGG	3	11	11	4-45	10-90
EGAF00002483359	Male	FMR1	CGG	3	Y	11	NA	10-92
EGAF00002483360	Female	FMR1	CGG	3	23	23	13-35	22-56
EGAF00002483361	Female	FMR1	CGG	3	14	14	7-40	13-72
EGAF00002483362	Female	FMR1	CGG	3	25	25	8-42	25-74
EGAF00002483363	Female	FMR1	CGG	3	12	12	6-37	11-68
EGAF00002483364	Female	FMR1	CGG	3	18	18	10-73	18-145
EGAF00002483365	Female	FMR1	CGG	3	10	10	4-70	9-162
EGAF00002483366	Female	FMR1	CGG	3	13	13	8-49	13-99
EGAF00002483367	Female	FMR1	CGG	3	17	17	0-87	16-227
EGAF00002483368	Female	FMR1	CGG	3	12	12	5-51	12-103
EGAF00002483369	Female	FMR1	CGG	3	6	6	0-73	5-201
EGAF00002483370	Female	FMR1	CGG	3	6	6	0-574	6-680
EGAF00002483371	Female	FMR1	CGG	3	9	9	0-112	8-356
EGAF00002483372	Female	FMR1	CGG	3	5	5	0-69	4-189
EGAF00002483373	Female	FMR1	CGG	3	14	14	5-41	13-79
EGAF00002483375	Male	FMR1	CGG	3	Y	27	NA	27-91
EGAF00002483376	Female	FMR1	CGG	3	11	11	5-62	10-139
EGAF00002483377	Female	FMR1	CGG	3	12	12	9-33	12-56
EGAF00002483378	Female	FMR1	CGG	3	5	5	3-29	5-59
EGAF00002483379	Female	FMR1	CGG	3	13	13	2-35	13-69
EGAF00002483380	Female	FMR1	CGG	3	29	29	8-29	29-69
EGAF00002483381	Female	FMR1	CGG	3	5	5	0-106	5-334
EGAF00002483382	Male	FMR1	CGG	3	Y	15	NA	14-69
EGAF00002483638	Female	FMR1	CGG	3	12	12	7-73	12-160
EGAF00002483639	Female	FMR1	CGG	3	12	12	9-31	12-51
EGAF00002483640	Female	FMR1	CGG	3	7	7	3-36	7-75
EGAF00002483641	Female	FMR1	CGG	3	16	16	0-88	15-234
EGAF00002483642	Female	FMR1	CGG	3	15	15	6-38	15-73
EGAF00002483643	Female	FMR1	CGG	3	14	14	7-32	14-54
EGAF00002483644	Male	FMR1	CGG	3	Y	14	NA	13-71
EGAF00002483645	Male	FMR1	CGG	3	Y	29	NA	29-29
EGAF00002483646	Female	FMR1	CGG	3	13	13	2-46	13-99
EGAF00002483647	Female	FMR1	CGG	3	8	8	3-52	8-115
EGAF00002483648	Female	FMR1	CGG	3	6	12	0-111	11-302
EGAF00002483649	Male	FMR1	CGG	3	Y	15	NA	14-88
EGAF00002483650	Female	FMR1	CGG	3	9	9	6-31	9-58
EGAF00002483651	Female	FMR1	CGG	3	2	2	0-192	1-568
EGAF00002483652	Female	FMR1	CGG	3	7	7	4-64	6-150
EGAF00002483653	Female	FMR1	CGG	3	13	13	3-43	12-86
EGAF00002483654	Female	FMR1	CGG	3	6	6	1-51	6-119
EGAF00002483655	Male	FMR1	CGG	3	Y	23	NA	23-55
EGAF00002483656	Female	FMR1	CGG	3	12	12	9-35	11-60
EGAF00002483657	Female	FMR1	CGG	3	3	3	0-218	2-583
EGAF00002483658	Female	FMR1	CGG	3	15	15	6-50	14-92
EGAF00002483659	Female	FMR1	CGG	3	0	0	0-714	0-714
EGAF00002483660	Female	FMR1	CGG	3	0	0	0-714	0-714
EGAF00002483661	Female	FMR1	CGG	3	0	0	0-714	0-714
EGAF00002483662	Male	FMR1	CGG	3	Y	9	NA	9-209
EGAF00002483663	Female	FMR1	CGG	3	7	7	0-112	7-357
EGAF00002483664	Female	FMR1	CGG	3	3	3	0-189	3-568
EGAF00002483665	Female	FMR1	CGG	3	21	21	0-210	20-594
EGAF00002483666	Female	FMR1	CGG	3	0	0	0-714	0-714
EGAF00002483667	Female	FMR1	CGG	3	26	26	1-26	26-714
EGAF00002483668	Female	FMR1	CGG	3	0	0	0-714	0-714
EGAF00002483669	Female	FMR1	CGG	3	2	2	0-550	2-672
EGAF00002483671	Female	FMR1	CGG	3	7	7	1-55	7-136
EGAF00002483673	Female	FMR1	CGG	3	3	3	0-70	2-194
EGAF00002483674	Female	FMR1	CGG	3	2	2	0-565	2-675
EGAF00002483675	Female	FMR1	CGG	3	12	12	7-34	12-61
EGAF00002483676	Female	FMR1	CGG	3	24	24	8-24	24-88
EGAF00002483677	Female	FMR1	CGG	3	30	30	4-30	30-121
EGAF00002483678	Male	FMR1	CGG	3	Y	15	NA	14-62
EGAF00002483679	Female	FMR1	CGG	3	19	19	10-33	19-53
EGAF00002483680	Female	FMR1	CGG	3	9	9	0-228	9-593
EGAF00002483681	Female	FMR1	CGG	3	13	13	2-51	12-109
EGAF00002483682	Female	FMR1	CGG	3	13	13	0-79	13-212
EGAF00002483683	Female	FMR1	CGG	3	12	12	4-46	11-91
EGAF00002483684	Female	FMR1	CGG	3	11	11	0-210	11-586
EGAF00002483685	Female	FMR1	CGG	3	9	9	2-34	9-68
EGAF00002483686	Female	FMR1	CGG	3	14	14	5-36	13-64
EGAF00002483687	Female	FMR1	CGG	3	11	11	6-38	9-74
EGAF00002483688	Female	FMR1	CGG	3	20	33	20-20	33-33
EGAF00002483689	Female	FMR1	CGG	3	14	14	4-52	13-108
EGAF00002483690	Female	FMR1	CGG	3	13	13	1-63	13-154
EGAF00002483691	Female	FMR1	CGG	3	13	13	8-39	13-69
EGAF00002483692	Female	FMR1	CGG	3	14	14	10-27	13-42
EGAF00002483693	Male	FMR1	CGG	3	Y	12	NA	11-89
EGAF00002483694	Female	FMR1	CGG	3	13	13	8-43	13-80
EGAF00002483695	Female	FMR1	CGG	3	0	0	0-714	0-714
EGAF00002483696	Female	FMR1	CGG	3	13	13	0-227	13-595
EGAF00002483698	Female	FMR1	CGG	3	9	9	4-31	9-63
EGAF00002483699	Female	FMR1	CGG	3	9	9	0-118	9-368
EGAF00002483700	Female	FMR1	CGG	3	13	13	1-66	13-156
EGAF00002483701	Female	FMR1	CGG	3	12	12	9-32	12-57
EGAF00002483702	Female	FMR1	CGG	3	21	21	2-71	20-169
EGAF00002483703	Female	FMR1	CGG	3	7	7	0-109	7-346
EGAF00002483704	Female	FMR1	CGG	3	14	14	1-64	13-150
EGAF00002483705	Female	FMR1	CGG	3	12	12	0-561	12-684
EGAF00002483706	Female	FMR1	CGG	3	0	0	0-714	0-714
EGAF00002483707	Female	FMR1	CGG	3	29	33	29-29	33-33
EGAF00002483708	Female	FMR1	CGG	3	2	2	0-568	2-675
EGAF00002483709	Female	FMR1	CGG	3	5	5	0-567	5-678
EGAF00002483710	Female	FMR1	CGG	3	0	0	0-714	0-714
EGAF00002483711	Female	FMR1	CGG	3	4	4	0-574	4-679
EGAF00002483712	Female	FMR1	CGG	3	2	2	0-571	2-676
EGAF00002483713	Female	FMR1	CGG	3	1	1	0-559	1-672
EGAF00002483714	Female	FMR1	CGG	3	0	0	0-714	0-714
EGAF00002483715	Female	FMR1	CGG	3	0	0	0-714	0-714
EGAF00002483716	Female	FMR1	CGG	3	12	12	3-47	12-99
EGAF00002483717	Female	FMR1	CGG	3	13	13	3-42	12-88
EGAF00002483718	Female	FMR1	CGG	3	9	9	8-32	9-60
EGAF00002483719	Female	FMR1	CGG	3	8	8	7-32	7-59
EGAF00002483720	Female	FMR1	CGG	3	4	13	4-4	12-75
EGAF00002483721	Female	FMR1	CGG	3	7	7	1-58	7-144
EGAF00002483722	Female	FMR1	CGG	3	13	13	7-31	12-50
EGAF00002483723	Female	FMR1	CGG	3	14	14	1-66	13-155
EGAF00002483724	Female	FMR1	CGG	3	14	14	1-52	13-120
EGAF00002483725	Female	FMR1	CGG	3	32	32	11-50	31-89
EGAF00002483726	Female	FMR1	CGG	3	19	19	6-66	19-134
EGAF00002483727	Female	FMR1	CGG	3	11	11	8-45	10-89
EGAF00002483728	Female	FMR1	CGG	3	12	12	2-43	12-89
EGAF00002483729	Female	FMR1	CGG	3	8	8	1-57	8-142
EGAF00002483730	Female	FMR1	CGG	3	11	11	5-67	10-154
EGAF00002483731	Female	FMR1	CGG	3	12	12	7-51	12-102
EGAF00002483732	Female	FMR1	CGG	3	9	9	1-49	9-113
EGAF00002483733	Male	FMR1	CGG	3	Y	10	NA	9-81
EGAF00002483734	Female	FMR1	CGG	3	3	3	0-574	3-678
EGAF00002483735	Female	FMR1	CGG	3	7	7	0-115	7-589
EGAF00002483736	Female	FMR1	CGG	3	9	9	0-82	8-219
EGAF00002483737	Female	FMR1	CGG	3	9	9	1-62	9-153
EGAF00002483738	Female	FMR1	CGG	3	14	14	0-198	13-581
EGAF00002483739	Female	FMR1	CGG	3	4	4	0-183	3-564
EGAF00002483740	Female	FMR1	CGG	3	1	1	0-564	1-674
EGAF00002483741	Female	FMR1	CGG	3	29	29	0-568	29-703
EGAF00002483742	Female	FMR1	CGG	3	5	5	0-562	5-677
EGAF00002483743	Female	FMR1	CGG	3	30	30	4-30	30-179
EGAF00002483744	Female	FMR1	CGG	3	5	5	0-542	5-674
EGAF00002483745	Female	FMR1	CGG	3	2	2	1-53	2-134
EGAF00002483747	Female	FMR1	CGG	3	10	10	0-85	9-228
EGAF00002483748	Female	FMR1	CGG	3	11	11	1-60	10-142
EGAF00002483749	Female	FMR1	CGG	3	9	9	1-56	9-130
EGAF00002483750	Female	FMR1	CGG	3	5	5	0-228	5-590
EGAF00002483751	Female	FMR1	CGG	3	11	11	9-33	11-56
EGAF00002483752	Female	FMR1	CGG	3	30	30	11-30	30-81
EGAF00002483753	Female	FMR1	CGG	3	12	12	5-54	12-115
EGAF00002483754	Female	FMR1	CGG	3	13	13	3-57	12-123
EGAF00002483755	Female	FMR1	CGG	3	9	9	0-120	9-376
EGAF00002483756	Female	FMR1	CGG	3	13	13	11-43	13-75
EGAF00002483757	Female	FMR1	CGG	3	11	11	0-79	11-218
EGAF00002483758	Female	FMR1	CGG	3	3	3	0-107	3-343
EGAF00002483759	Female	FMR1	CGG	3	12	12	5-67	12-148
EGAF00002483760	Female	FMR1	CGG	3	12	12	3-40	12-80
EGAF00002483761	Female	FMR1	CGG	3	16	16	0-90	16-241
EGAF00002483762	Female	FMR1	CGG	3	14	14	4-51	13-105
EGAF00002483763	Female	FMR1	CGG	3	12	12	4-53	12-108
EGAF00002483764	Female	FMR1	CGG	3	12	12	5-30	12-51
EGAF00002483765	Female	FMR1	CGG	3	13	13	4-42	12-83
EGAF00002483766	Female	FMR1	CGG	3	12	12	6-46	12-89
EGAF00002483767	Female	FMR1	CGG	3	14	14	4-34	14-62
EGAF00002483768	Female	FMR1	CGG	3	11	11	6-30	11-57
EGAF00002483769	Female	FMR1	CGG	3	14	14	5-38	13-76
EGAF00002483770	Female	FMR1	CGG	3	10	10	4-57	10-121
EGAF00002483771	Female	FMR1	CGG	3	30	30	10-30	30-114
EGAF00002483773	Female	FMR1	CGG	3	8	8	1-63	7-152
EGAF00002483774	Female	FMR1	CGG	3	28	28	1-84	27-199
EGAF00002483775	Female	FMR1	CGG	3	16	16	5-36	16-62
EGAF00002483776	Female	FMR1	CGG	3	20	20	9-20	20-56
EGAF00002483777	Female	FMR1	CGG	3	17	17	7-44	17-78
EGAF00002483778	Female	FMR1	CGG	3	13	13	2-57	13-123
EGAF00002483779	Female	FMR1	CGG	3	20	20	6-59	19-113
EGAF00002483780	Female	FMR1	CGG	3	15	15	2-53	14-109
EGAF00002483781	Female	FMR1	CGG	3	12	12	3-59	12-128
EGAF00002483782	Female	FMR1	CGG	3	7	7	0-82	6-224
EGAF00002483783	Female	FMR1	CGG	3	12	12	0-84	10-228
EGAF00002483784	Female	FMR1	CGG	3	13	13	3-54	13-114
EGAF00002483785	Female	FMR1	CGG	3	11	11	6-39	11-73
EGAF00002483786	Female	FMR1	CGG	3	7	7	1-60	6-147
EGAF00002483788	Female	FMR1	CGG	3	13	13	8-44	11-82
EGAF00002483789	Female	FMR1	CGG	3	12	12	5-33	11-56
EGAF00002483790	Female	FMR1	CGG	3	15	15	8-37	14-63
EGAF00002483791	Female	FMR1	CGG	3	14	14	0-83	13-221
EGAF00002483792	Female	FMR1	CGG	3	10	10	4-38	9-75
EGAF00002483793	Female	FMR1	CGG	3	14	14	0-121	13-375
EGAF00002483795	Female	FMR1	CGG	3	14	14	2-48	14-102
EGAF00002483796	Female	FMR1	CGG	3	14	14	5-37	14-68
EGAF00002483797	Female	FMR1	CGG	3	13	13	8-34	12-62
EGAF00002483798	Female	FMR1	CGG	3	12	12	6-31	12-54
EGAF00002483799	Female	FMR1	CGG	3	14	14	4-38	14-73
EGAF00002483800	Female	FMR1	CGG	3	12	12	0-117	12-359
EGAF00002483801	Female	FMR1	CGG	3	25	25	7-56	25-113
EGAF00002483802	Female	FMR1	CGG	3	10	10	0-84	9-222
EGAF00002483803	Male	FMR1	CGG	3	Y	14	NA	14-72
EGAF00002483804	Female	FMR1	CGG	3	13	13	3-43	12-89
EGAF00002483805	Female	FMR1	CGG	3	7	7	1-62	6-152
EGAF00002483806	Female	FMR1	CGG	3	12	12	3-33	11-65
EGAF00002483808	Female	FMR1	CGG	3	8	8	3-53	7-117
EGAF00002483809	Male	FMR1	CGG	3	Y	17	NA	16-76
EGAF00002483810	Female	FMR1	CGG	3	12	12	0-120	11-369
EGAF00002483811	Female	FMR1	CGG	3	10	10	0-112	9-357
EGAF00002483812	Female	FMR1	CGG	3	7	7	0-76	7-206
EGAF00002483813	Female	FMR1	CGG	3	13	13	3-58	12-127
EGAF00002483814	Female	FMR1	CGG	3	12	12	5-44	11-88
EGAF00002483815	Female	FMR1	CGG	3	29	29	3-59	28-125
EGAF00002483816	Female	FMR1	CGG	3	11	11	0-209	11-586
EGAF00002483817	Female	FMR1	CGG	3	27	27	1-74	27-179
EGAF00002483818	Female	FMR1	CGG	3	9	9	2-49	9-110
EGAF00002483819	Female	FMR1	CGG	3	9	9	5-39	9-77
EGAF00002483820	Female	FMR1	CGG	3	23	23	6-56	23-114
EGAF00002483821	Female	FMR1	CGG	3	9	9	3-46	9-99
EGAF00002483822	Female	FMR1	CGG	3	10	10	0-82	10-224
EGAF00002483823	Female	FMR1	CGG	3	5	5	0-24	5-133
EGAF00002483824	Female	FMR1	CGG	3	0	0	0-714	0-714
EGAF00002483825	Female	FMR1	CGG	3	1	1	0-547	1-670
EGAF00002483826	Female	FMR1	CGG	3	10	10	0-544	10-679
EGAF00002483827	Female	FMR1	CGG	3	3	3	0-186	3-565
EGAF00002483828	Female	FMR1	CGG	3	9	9	3-57	9-130
EGAF00002483829	Female	FMR1	CGG	3	27	27	0-578	27-703
EGAF00002483830	Female	FMR1	CGG	3	6	6	0-569	6-680
EGAF00002483831	Female	FMR1	CGG	3	3	3	0-96	3-310
EGAF00002483832	Female	FMR1	CGG	3	0	0	0-714	0-714
EGAF00002483833	Female	FMR1	CGG	3	0	0	0-714	0-714
EGAF00002483834	Female	FMR1	CGG	3	6	6	0-104	5-331
EGAF00002483835	Female	FMR1	CGG	3	14	14	11-51	13-101
EGAF00002483836	Male	FMR1	CGG	3	Y	14	NA	14-52
EGAF00002483837	Female	FMR1	CGG	3	12	12	0-79	12-209
EGAF00002483838	Female	FMR1	CGG	3	14	14	8-47	14-89
EGAF00002483839	Female	FMR1	CGG	3	14	14	11-38	14-65
EGAF00002483840	Female	FMR1	CGG	3	10	10	9-32	10-57
EGAF00002483841	Female	FMR1	CGG	3	15	15	5-71	15-160
EGAF00002483843	Female	FMR1	CGG	3	15	15	5-31	14-54
EGAF00002483844	Female	FMR1	CGG	3	12	12	0-77	12-210
EGAF00002483845	Female	FMR1	CGG	3	11	11	7-40	11-76
EGAF00002483846	Female	FMR1	CGG	3	0	0	0-714	0-714
EGAF00002483847	Female	FMR1	CGG	3	10	10	0-117	9-370
EGAF00002483848	Female	FMR1	CGG	3	2	2	0-553	2-672
EGAF00002483850	Female	FMR1	CGG	3	3	3	0-536	3-670
EGAF00002483851	Female	FMR1	CGG	3	11	11	8-40	11-77
EGAF00002483852	Female	FMR1	CGG	3	12	12	1-66	12-161
EGAF00002483853	Female	FMR1	CGG	3	11	11	7-36	11-65
EGAF00002483854	Female	FMR1	CGG	3	29	29	1-29	29-651
EGAF00002483855	Female	FMR1	CGG	3	20	20	2-61	20-137
EGAF00002483856	Female	FMR1	CGG	3	25	25	5-55	24-109
EGAF00002483857	Female	FMR1	CGG	3	22	22	6-22	22-99
EGAF00002483858	Female	FMR1	CGG	3	30	30	8-30	30-89
EGAF00002483859	Female	FMR1	CGG	3	4	4	1-52	4-128
EGAF00002483861	Male	FMR1	CGG	3	Y	15	NA	14-89
EGAF00002483863	Female	FMR1	CGG	3	14	14	9-36	13-62
EGAF00002483864	Female	FMR1	CGG	3	11	11	2-47	10-102
EGAF00002483866	Female	FMR1	CGG	3	11	11	0-111	10-354
EGAF00002483867	Female	FMR1	CGG	3	16	16	5-45	16-84
EGAF00002483868	Female	FMR1	CGG	3	0	0	0-714	0-714
EGAF00002483869	Female	FMR1	CGG	3	9	9	0-74	8-201
EGAF00002483870	Female	FMR1	CGG	3	10	10	0-78	9-210
EGAF00002483871	Female	FMR1	CGG	3	11	11	1-53	11-116
EGAF00002483873	Female	FMR1	CGG	3	13	13	7-35	13-64
EGAF00002483874	Female	FMR1	CGG	3	13	13	4-38	13-74
EGAF00002483875	Female	FMR1	CGG	3	8	8	0-110	8-349
EGAF00002483876	Female	FMR1	CGG	3	12	12	0-112	12-352
EGAF00002483877	Female	FMR1	CGG	3	31	31	9-31	31-111
EGAF00002483878	Female	FMR1	CGG	3	17	17	8-38	17-69
EGAF00002483879	Female	FMR1	CGG	3	11	11	0-79	11-209
EGAF00002483880	Female	FMR1	CGG	3	7	7	4-38	7-77
EGAF00002483881	Female	FMR1	CGG	3	35	35	2-73	34-160
EGAF00002483882	Female	FMR1	CGG	3	29	29	4-73	29-148
EGAF00002483883	Female	FMR1	CGG	3	9	9	0-102	8-325
EGAF00002486793	Female	FMR1	CGG	3	22	22	0-128	22-390
EGAF00002486794	Female	FMR1	CGG	3	1	1	0-184	1-563
EGAF00002486795	Male	FMR1	CGG	3	Y	19	NA	19-257
EGAF00002486796	Male	FMR1	CGG	3	Y	17	NA	16-48
EGAF00002486797	Female	FMR1	CGG	3	23	23	1-23	23-711
EGAF00002486798	Male	FMR1	CGG	3	Y	10	NA	9-86
EGAF00002486799	Female	FMR1	CGG	3	14	14	8-33	14-54
EGAF00002486800	Male	FMR1	CGG	3	Y	20	NA	19-99
EGAF00002486801	Male	FMR1	CGG	3	Y	0	NA	0-714
EGAF00002486802	Male	FMR1	CGG	3	Y	30	NA	30-30
EGAF00002486803	Male	FMR1	CGG	3	Y	14	NA	14-59
EGAF00002486804	Female	FMR1	CGG	3	8	8	3-65	7-155
EGAF00002486805	Male	FMR1	CGG	3	Y	7	NA	7-43
EGAF00002486806	Female	FMR1	CGG	3	12	12	3-49	11-102
EGAF00002486807	Male	FMR1	CGG	3	Y	14	NA	14-78
EGAF00002486808	Female	FMR1	CGG	3	0	0	0-714	0-714
EGAF00002486809	Female	FMR1	CGG	3	32	32	1-32	32-720
EGAF00002486811	Female	FMR1	CGG	3	29	29	0-223	29-609
EGAF00002486812	Female	FMR1	CGG	3	0	0	0-714	0-714
EGAF00002486813	Female	FMR1	CGG	3	31	31	1-31	31-642
EGAF00002486816	Female	FMR1	CGG	3	7	7	0-559	7-679
EGAF00002486817	Female	FMR1	CGG	3	16	16	0-194	16-581
EGAF00002486818	Female	FMR1	CGG	3	0	0	0-714	0-714
EGAF00002486819	Female	FMR1	CGG	3	23	23	2-23	23-386
EGAF00002486821	Male	FMR1	CGG	3	Y	12	NA	12-72
EGAF00002486822	Male	FMR1	CGG	3	Y	9	NA	9-215
EGAF00002486823	Male	FMR1	CGG	3	Y	17	NA	16-73
EGAF00002486824	Male	FMR1	CGG	3	Y	51	NA	50-60
EGAF00002486825	Male	FMR1	CGG	3	Y	14	NA	13-122
EGAF00002486826	Male	FMR1	CGG	3	Y	10	NA	9-83
EGAF00002486827	Female	FMR1	CGG	3	15	15	6-41	14-81
EGAF00002486828	Female	FMR1	CGG	3	14	14	1-67	14-165
EGAF00002486829	Male	FMR1	CGG	3	Y	15	NA	15-74
EGAF00002486830	Female	FMR1	CGG	3	20	20	4-33	20-58
EGAF00002486831	Male	FMR1	CGG	3	Y	14	NA	14-118
EGAF00002486832	Male	FMR1	CGG	3	Y	11	NA	10-66
EGAF00002486833	Male	FMR1	CGG	3	Y	15	NA	15-119
EGAF00002486835	Female	FMR1	CGG	3	10	10	5-34	9-66
EGAF00002486836	Female	FMR1	CGG	3	20	20	10-20	20-57
EGAF00002486839	Male	FMR1	CGG	3	Y	14	NA	13-71
EGAF00002486840	Male	FMR1	CGG	3	Y	14	NA	14-228
EGAF00002486841	Male	FMR1	CGG	3	Y	12	NA	11-231
EGAF00002486842	Female	FMR1	CGG	3	14	14	9-30	13-46
EGAF00002486843	Male	FMR1	CGG	3	Y	6	NA	6-215
EGAF00002486844	Male	FMR1	CGG	3	Y	7	NA	7-78
EGAF00002486845	Female	FMR1	CGG	3	15	15	1-62	14-149
EGAF00002486846	Female	FMR1	CGG	3	10	10	3-26	9-47
EGAF00002486847	Female	FMR1	CGG	3	16	16	4-42	15-82
EGAF00002486848	Male	FMR1	CGG	3	Y	13	NA	13-57
EGAF00002486849	Male	FMR1	CGG	3	Y	11	NA	9-59
EGAF00002486850	Female	FMR1	CGG	3	14	14	1-69	14-163
EGAF00002486851	Male	FMR1	CGG	3	Y	11	NA	10-123
EGAF00002486854	Female	FMR1	CGG	3	11	11	6-32	10-60
EGAF00002486855	Female	FMR1	CGG	3	7	7	5-65	6-150
EGAF00002486856	Male	FMR1	CGG	3	Y	8	NA	7-77
EGAF00002486857	Male	FMR1	CGG	3	Y	13	NA	12-69
EGAF00002486858	Male	FMR1	CGG	3	Y	6	NA	5-122
EGAF00002486860	Female	FMR1	CGG	3	17	17	4-41	16-74
EGAF00002486861	Male	FMR1	CGG	3	Y	24	NA	24-54
EGAF00002486863	Female	FMR1	CGG	3	0	0	0-714	0-714
EGAF00002486864	Female	FMR1	CGG	3	8	8	2-49	8-113
EGAF00002486865	Male	FMR1	CGG	3	Y	12	NA	12-128
EGAF00002486866	Female	FMR1	CGG	3	13	13	2-37	12-79
EGAF00002486867	Female	FMR1	CGG	3	11	11	0-119	10-377
EGAF00002486868	Male	FMR1	CGG	3	Y	0	NA	0-714
EGAF00002486869	Female	FMR1	CGG	3	29	29	10-29	29-73
EGAF00002486871	Male	FMR1	CGG	3	Y	12	NA	11-52
EGAF00002486872	Male	FMR1	CGG	3	Y	8	NA	7-206
EGAF00002486873	Male	FMR1	CGG	3	Y	11	NA	10-65
EGAF00002486874	Female	FMR1	CGG	3	11	11	2-52	9-117
EGAF00002486875	Female	FMR1	CGG	3	14	14	6-47	13-90
EGAF00002486876	Male	FMR1	CGG	3	Y	13	NA	13-67
EGAF00002486879	Male	FMR1	CGG	3	Y	15	NA	14-52
EGAF00002486880	Female	FMR1	CGG	3	15	15	14-28	15-41
EGAF00002486881	Male	FMR1	CGG	3	Y	14	NA	13-126
EGAF00002486882	Male	FMR1	CGG	3	Y	14	NA	14-37
EGAF00002486883	Female	FMR1	CGG	3	11	11	6-69	10-155
EGAF00002486884	Male	FMR1	CGG	3	Y	27	NA	25-67
EGAF00002486885	Female	FMR1	CGG	3	0	0	0-714	0-714
EGAF00002486886	Female	FMR1	CGG	3	25	25	4-38	24-68
EGAF00002486887	Male	FMR1	CGG	3	Y	13	NA	13-69
EGAF00002486888	Male	FMR1	CGG	3	Y	8	NA	7-64
EGAF00002486889	Female	FMR1	CGG	3	10	10	7-32	10-57
EGAF00002486891	Female	FMR1	CGG	3	20	25	20-20	24-349
EGAF00002486892	Female	FMR1	CGG	3	0	0	0-714	0-714
EGAF00002486893	Female	FMR1	CGG	3	30	30	1-30	30-718
EGAF00002486896	Female	FMR1	CGG	3	21	21	0-576	21-696
EGAF00002486897	Female	FMR1	CGG	3	0	0	0-714	0-714
EGAF00002486898	Female	FMR1	CGG	3	13	13	3-64	13-150
EGAF00002486899	Female	FMR1	CGG	3	8	8	3-41	8-85
EGAF00002486900	Male	FMR1	CGG	3	Y	12	NA	12-37
EGAF00002486901	Female	FMR1	CGG	3	13	13	9-39	12-69
EGAF00002486902	Male	FMR1	CGG	3	Y	14	NA	14-84
EGAF00002486903	Male	FMR1	CGG	3	Y	0	NA	0-714
EGAF00002486904	Male	FMR1	CGG	3	Y	11	NA	11-228
EGAF00002486905	Female	FMR1	CGG	3	29	29	1-29	29-644
EGAF00002486906	Female	FMR1	CGG	3	8	8	0-556	8-679
EGAF00002486910	Female	FMR1	CGG	3	14	14	2-48	13-103
EGAF00002486911	Male	FMR1	CGG	3	Y	10	NA	9-122
EGAF00002486912	Female	FMR1	CGG	3	12	12	0-80	11-212
EGAF00002486913	Female	FMR1	CGG	3	15	15	4-24	15-40
EGAF00002486914	Male	FMR1	CGG	3	Y	13	NA	12-58
EGAF00002486915	Male	FMR1	CGG	3	Y	14	NA	14-73
EGAF00002486916	Female	FMR1	CGG	3	12	12	1-66	12-158
EGAF00002486917	Female	FMR1	CGG	3	13	13	5-33	12-59
EGAF00002486918	Male	FMR1	CGG	3	Y	13	NA	13-61
EGAF00002486919	Male	FMR1	CGG	3	Y	13	NA	13-90
EGAF00002486920	Female	FMR1	CGG	3	13	13	4-35	12-69
EGAF00002486921	Female	FMR1	CGG	3	12	12	6-32	11-60
EGAF00002486922	Female	FMR1	CGG	3	8	8	2-62	8-150
EGAF00002486923	Male	FMR1	CGG	3	Y	15	NA	14-71
EGAF00002486924	Female	FMR1	CGG	3	13	13	5-36	13-69
EGAF00002486925	Male	FMR1	CGG	3	Y	12	NA	12-116
EGAF00002486926	Female	FMR1	CGG	3	8	8	1-66	7-160
EGAF00002486927	Female	FMR1	CGG	3	0	0	0-714	0-714
EGAF00002486929	Female	FMR1	CGG	3	0	0	0-714	0-714
EGAF00002486930	Male	FMR1	CGG	3	Y	14	NA	13-59
EGAF00002486931	Female	FMR1	CGG	3	0	0	0-714	0-714
EGAF00002486932	Male	FMR1	CGG	3	Y	13	NA	12-38
EGAF00002486933	Male	FMR1	CGG	3	Y	7	NA	7-82
EGAF00002486934	Female	FMR1	CGG	3	17	17	1-75	16-176
EGAF00002486935	Female	FMR1	CGG	3	13	13	8-60	13-123
EGAF00002486936	Female	FMR1	CGG	3	16	16	8-52	15-96
EGAF00002486937	Male	FMR1	CGG	3	Y	23	NA	23-23
EGAF00002486938	Male	FMR1	CGG	3	Y	14	NA	13-91
EGAF00002487102	Female	FMR1	CGG	3	0	0	0-714	0-714
EGAF00002487103	Male	FMR1	CGG	3	Y	0	NA	0-714
EGAF00002487104	Female	FMR1	CGG	3	0	0	0-714	0-714
EGAF00002487105	Female	FMR1	CGG	3	9	18	9-9	17-53
EGAF00002487106	Male	FMR1	CGG	3	Y	7	NA	6-218
EGAF00002487107	Female	FMR1	CGG	3	18	18	8-47	18-85
EGAF00002487108	Male	FMR1	CGG	3	Y	11	NA	11-67
EGAF00002487109	Male	FMR1	CGG	3	Y	3	NA	3-5
EGAF00002487111	Male	FMR1	CGG	3	Y	6	NA	5-219
EGAF00002487112	Male	FMR1	CGG	3	Y	12	NA	11-86
EGAF00002487113	Female	FMR1	CGG	3	7	7	3-31	7-60
EGAF00002487114	Female	FMR1	CGG	3	22	30	22-22	30-30
EGAF00002487115	Female	FMR1	CGG	3	12	12	8-31	12-56
EGAF00002487117	Female	FMR1	CGG	3	11	11	5-55	11-120
EGAF00002487119	Female	FMR1	CGG	3	18	27	18-18	26-60
EGAF00002487120	Male	FMR1	CGG	3	Y	13	NA	12-88
EGAF00002487121	Female	FMR1	CGG	3	8	8	3-41	7-85
EGAF00002487122	Male	FMR1	CGG	3	Y	11	NA	10-76
EGAF00002487123	Male	FMR1	CGG	3	Y	12	NA	12-124
EGAF00002487124	Male	FMR1	CGG	3	Y	9	NA	9-113
EGAF00002487125	Female	FMR1	CGG	3	5	5	3-42	4-92
EGAF00002487126	Female	FMR1	CGG	3	13	13	3-58	12-129
EGAF00002487127	Male	FMR1	CGG	3	Y	19	NA	18-75
EGAF00002487128	Male	FMR1	CGG	3	Y	10	NA	10-53
EGAF00002487129	Male	FMR1	CGG	3	Y	13	NA	13-47
EGAF00002487130	Male	FMR1	CGG	3	Y	18	NA	17-225
EGAF00002487131	Male	FMR1	CGG	3	Y	15	NA	14-48
EGAF00002487132	Male	FMR1	CGG	3	Y	2	NA	2-64
EGAF00002487133	Male	FMR1	CGG	3	Y	10	NA	9-224
EGAF00002487134	Male	FMR1	CGG	3	Y	11	NA	11-87
EGAF00002487135	Male	FMR1	CGG	3	Y	10	NA	10-127
EGAF00002487136	Female	FMR1	CGG	3	12	12	0-85	11-227
EGAF00002487137	Female	FMR1	CGG	3	22	22	10-55	22-102
EGAF00002487139	Female	FMR1	CGG	3	30	30	0-575	30-705
EGAF00002487140	Female	FMR1	CGG	3	0	0	0-714	0-714
EGAF00002487141	Female	FMR1	CGG	3	0	0	0-714	0-714
EGAF00002487142	Female	FMR1	CGG	3	23	23	0-572	23-698
EGAF00002487143	Male	FMR1	CGG	3	Y	0	NA	0-714
EGAF00002487144	Male	FMR1	CGG	3	Y	11	NA	11-121
EGAF00002487145	Male	FMR1	CGG	3	Y	14	NA	14-71
EGAF00002487146	Female	FMR1	CGG	3	12	12	6-37	11-65
EGAF00002487147	Male	FMR1	CGG	3	Y	14	NA	13-88
EGAF00002487148	Female	FMR1	CGG	3	14	14	6-47	14-91
EGAF00002487149	Female	FMR1	CGG	3	16	16	2-46	15-94
EGAF00002487150	Male	FMR1	CGG	3	Y	13	NA	12-119
EGAF00002487151	Female	FMR1	CGG	3	0	0	0-714	0-714
EGAF00002487154	Female	FMR1	CGG	3	30	30	2-30	30-639
EGAF00002487156	Female	FMR1	CGG	3	0	0	0-714	0-714
EGAF00002487159	Male	FMR1	CGG	3	Y	11	NA	10-125
EGAF00002487160	Female	FMR1	CGG	3	13	13	1-64	12-154
EGAF00002487161	Female	FMR1	CGG	3	12	12	4-30	12-53
EGAF00002487162	Male	FMR1	CGG	3	Y	13	NA	12-46
EGAF00002487163	Male	FMR1	CGG	3	Y	12	NA	11-120
EGAF00002487164	Male	FMR1	CGG	3	Y	12	NA	12-69
EGAF00002487339	Male	FMR1	CGG	3	Y	13	NA	12-74
EGAF00002491152	Male	FMR1	CGG	3	Y	11	NA	10-88
EGAF00002491153	Male	FMR1	CGG	3	Y	4	NA	3-219
EGAF00002491154	Female	FMR1	CGG	3	13	13	2-58	12-127
EGAF00002491155	Male	FMR1	CGG	3	Y	13	NA	12-52
EGAF00002491157	Female	FMR1	CGG	3	4	4	0-105	3-333
EGAF00002491158	Female	FMR1	CGG	3	17	17	6-40	17-79
EGAF00002491159	Female	FMR1	CGG	3	4	4	3-26	4-54
EGAF00002491160	Female	FMR1	CGG	3	31	31	1-31	31-719
EGAF00002491161	Female	FMR1	CGG	3	9	9	0-560	9-681
EGAF00002491164	Male	FMR1	CGG	3	Y	0	NA	0-714
EGAF00002491165	Female	FMR1	CGG	3	31	31	4-31	31-377
EGAF00002491166	Female	FMR1	CGG	3	11	11	3-46	11-97
EGAF00002491167	Female	FMR1	CGG	3	26	26	0-562	26-699
EGAF00002491168	Female	FMR1	CGG	3	31	31	8-31	31-84
EGAF00002491169	Female	FMR1	CGG	3	9	9	0-562	9-681
EGAF00002491170	Female	FMR1	CGG	3	6	6	0-567	6-679
EGAF00002491171	Female	FMR1	CGG	3	23	23	2-23	23-632
EGAF00002491172	Female	FMR1	CGG	3	0	0	0-714	0-714
EGAF00002491173	Female	FMR1	CGG	3	15	15	0-88	14-237
EGAF00002491174	Male	FMR1	CGG	3	Y	23	NA	23-52
EGAF00002491175	Female	FMR1	CGG	3	17	17	7-32	17-51
EGAF00002491176	Female	FMR1	CGG	3	0	0	0-714	0-714
EGAF00002491177	Male	FMR1	CGG	3	Y	0	NA	0-714
EGAF00002491178	Male	FMR1	CGG	3	Y	0	NA	0-714
EGAF00002491179	Male	FMR1	CGG	3	Y	4	NA	3-571
EGAF00002491180	Female	FMR1	CGG	3	16	16	4-34	15-60
EGAF00002491181	Female	FMR1	CGG	3	13	13	10-35	13-61
EGAF00002491182	Female	FMR1	CGG	3	26	115	1-167	57-401
EGAF00002491183	Female	FMR1	CGG	3	14	14	6-41	13-78
EGAF00002491184	Female	FMR1	CGG	3	16	16	10-41	16-68
EGAF00002491185	Female	FMR1	CGG	3	17	17	2-60	17-131
EGAF00002491186	Male	FMR1	CGG	3	Y	15	NA	15-123
EGAF00002491187	Female	FMR1	CGG	3	14	14	12-30	14-46
EGAF00002491188	Male	FMR1	CGG	3	Y	13	NA	13-71
EGAF00002491189	Female	FMR1	CGG	3	23	23	2-23	23-639
EGAF00002491190	Male	FMR1	CGG	3	Y	4	NA	4-579
EGAF00002491191	Female	FMR1	CGG	3	0	0	0-714	0-714
EGAF00002491192	Female	FMR1	CGG	3	18	18	0-572	18-693
EGAF00002491193	Female	FMR1	CGG	3	9	9	0-85	8-229
EGAF00002491194	Female	FMR1	CGG	3	0	0	0-714	0-714
EGAF00002491195	Female	FMR1	CGG	3	16	16	11-38	16-62
EGAF00002491196	Male	FMR1	CGG	3	Y	8	NA	7-216
EGAF00002491197	Female	FMR1	CGG	3	13	13	8-40	13-72
EGAF00002491198	Male	FMR1	CGG	3	Y	9	NA	9-65
EGAF00002491199	Female	FMR1	CGG	3	8	8	0-81	8-218
EGAF00002491200	Male	FMR1	CGG	3	Y	15	NA	15-43
EGAF00002491201	Female	FMR1	CGG	3	14	14	6-46	14-87
EGAF00002491202	Female	FMR1	CGG	3	24	24	9-37	24-65
EGAF00002491203	Male	FMR1	CGG	3	Y	11	NA	11-31
EGAF00002491204	Male	FMR1	CGG	3	Y	14	NA	14-73
EGAF00002491205	Male	FMR1	CGG	3	Y	5	NA	4-126
EGAF00002491206	Male	FMR1	CGG	3	Y	25	NA	25-25
EGAF00002491207	Female	FMR1	CGG	3	5	5	0-560	5-677
EGAF00002491208	Female	FMR1	CGG	3	0	0	0-714	0-714
EGAF00002491210	Female	FMR1	CGG	3	13	13	0-560	13-685
EGAF00002491211	Male	FMR1	CGG	3	Y	0	NA	0-714
EGAF00002491212	Female	FMR1	CGG	3	24	24	8-34	23-58
EGAF00002491213	Female	FMR1	CGG	3	12	12	2-60	12-146
EGAF00002491214	Female	FMR1	CGG	3	5	5	0-72	4-197
EGAF00002491215	Male	FMR1	CGG	3	Y	6	NA	6-60
EGAF00002491216	Male	FMR1	CGG	3	Y	8	NA	8-62
EGAF00002491217	Male	FMR1	CGG	3	Y	4	NA	3-108
EGAF00002491218	Female	FMR1	CGG	3	13	13	1-68	13-160
EGAF00002491219	Male	FMR1	CGG	3	Y	16	NA	15-63
EGAF00002491220	Male	FMR1	CGG	3	Y	15	NA	15-58
EGAF00002491221	Female	FMR1	CGG	3	14	14	1-64	13-159
EGAF00002491222	Female	FMR1	CGG	3	31	31	0-96	31-248
EGAF00002491223	Female	FMR1	CGG	3	0	0	0-714	0-714
EGAF00002491224	Female	FMR1	CGG	3	19	19	5-44	19-82
EGAF00002491225	Female	FMR1	CGG	3	0	0	0-714	0-714
EGAF00002491226	Female	FMR1	CGG	3	26	26	2-26	26-638
EGAF00002491227	Male	FMR1	CGG	3	Y	0	NA	0-714
EGAF00002491228	Male	FMR1	CGG	3	Y	7	NA	7-206
EGAF00002491229	Female	FMR1	CGG	3	14	14	2-35	13-70
EGAF00002491230	Male	FMR1	CGG	3	Y	7	NA	7-53
EGAF00002491231	Male	FMR1	CGG	3	Y	2	NA	1-572
EGAF00002491232	Male	FMR1	CGG	3	Y	10	NA	10-118
EGAF00002491233	Male	FMR1	CGG	3	Y	3	NA	2-571
EGAF00002491234	Male	FMR1	CGG	3	Y	7	NA	7-209
EGAF00002491235	Male	FMR1	CGG	3	Y	5	NA	5-204
EGAF00002491236	Female	FMR1	CGG	3	12	12	3-67	12-158
EGAF00002491237	Female	FMR1	CGG	3	7	7	1-58	7-142
EGAF00002491238	Female	FMR1	CGG	3	26	26	4-55	26-109
EGAF00002491239	Female	FMR1	CGG	3	14	14	2-43	13-86
EGAF00002491240	Female	FMR1	CGG	3	12	12	6-29	12-51
EGAF00002491241	Female	FMR1	CGG	3	23	23	0-231	23-607
EGAF00002491242	Female	FMR1	CGG	3	0	0	0-714	0-714
EGAF00002491243	Male	FMR1	CGG	3	Y	18	NA	17-136
EGAF00002491244	Female	FMR1	CGG	3	11	11	7-44	11-82
EGAF00002491245	Male	FMR1	CGG	3	Y	14	NA	13-56
EGAF00002491246	Male	FMR1	CGG	3	Y	10	NA	10-215
EGAF00002491247	Male	FMR1	CGG	3	Y	23	NA	23-23
EGAF00002491248	Female	FMR1	CGG	3	8	8	0-579	8-684
EGAF00002491249	Female	FMR1	CGG	3	29	29	7-29	29-75
EGAF00002491250	Male	FMR1	CGG	3	Y	11	NA	11-57
EGAF00002491251	Female	FMR1	CGG	3	13	13	4-44	12-87
EGAF00002491252	Female	FMR1	CGG	3	17	17	7-38	17-69
EGAF00002491253	Male	FMR1	CGG	3	Y	12	NA	12-84
EGAF00002491254	Female	FMR1	CGG	3	0	0	0-714	0-714
EGAF00002491256	Male	FMR1	CGG	3	Y	14	NA	13-124
EGAF00002491257	Female	FMR1	CGG	3	4	4	3-49	4-112
EGAF00002491258	Female	FMR1	CGG	3	13	13	10-33	13-58
EGAF00002491259	Female	FMR1	CGG	3	17	17	8-36	16-64
EGAF00002491260	Male	FMR1	CGG	3	Y	12	NA	11-68
EGAF00002491261	Male	FMR1	CGG	3	Y	3	NA	3-74
EGAF00002491262	Female	FMR1	CGG	3	11	11	4-44	11-86
EGAF00002491263	Male	FMR1	CGG	3	Y	10	NA	10-67
EGAF00002491265	Female	FMR1	CGG	3	24	24	13-42	24-68
EGAF00002491266	Male	FMR1	CGG	3	Y	8	NA	8-119
EGAF00002491267	Female	FMR1	CGG	3	20	20	7-55	19-109
EGAF00002491268	Male	FMR1	CGG	3	Y	6	NA	6-36
EGAF00002491271	Male	FMR1	CGG	3	Y	11	NA	11-215
EGAF00002491272	Female	FMR1	CGG	3	17	17	0-576	17-692
EGAF00002491273	Female	FMR1	CGG	3	0	0	0-714	0-714
EGAF00002491276	Male	FMR1	CGG	3	Y	1	NA	1-564
EGAF00002491277	Female	FMR1	CGG	3	19	19	10-42	19-71
EGAF00002491278	Female	FMR1	CGG	3	14	14	4-51	13-104
EGAF00002491279	Female	FMR1	CGG	3	14	14	6-40	14-78
EGAF00002491280	Male	FMR1	CGG	3	Y	10	NA	9-118
EGAF00002491282	Male	FMR1	CGG	3	Y	29	NA	29-29
EGAF00002491283	Male	FMR1	CGG	3	Y	9	NA	8-84
EGAF00002491285	Female	FMR1	CGG	3	14	14	3-42	13-78
EGAF00002491286	Male	FMR1	CGG	3	Y	9	NA	9-219
EGAF00002491287	Male	FMR1	CGG	3	Y	10	NA	10-122
EGAF00002491288	Female	FMR1	CGG	3	0	0	0-714	0-714
EGAF00002491289	Male	FMR1	CGG	3	Y	11	NA	11-119
EGAF00002491290	Male	FMR1	CGG	3	Y	13	NA	12-222
EGAF00002491291	Male	FMR1	CGG	3	Y	11	NA	9-62
EGAF00002491292	Male	FMR1	CGG	3	Y	13	NA	13-36
EGAF00002491293	Male	FMR1	CGG	3	Y	7	NA	7-34
EGAF00002491294	Male	FMR1	CGG	3	Y	11	NA	10-212
EGAF00002491295	Male	FMR1	CGG	3	Y	6	NA	6-39
EGAF00002491296	Female	FMR1	CGG	3	29	29	6-29	29-91
EGAF00002491297	Female	FMR1	CGG	3	12	12	5-32	11-59
EGAF00002491298	Female	FMR1	CGG	3	10	10	7-38	10-75
EGAF00002491299	Male	FMR1	CGG	3	Y	1	NA	1-574
EGAF00002491300	Male	FMR1	CGG	3	Y	13	NA	13-43
EGAF00002491301	Male	FMR1	CGG	3	Y	6	NA	6-189
EGAF00002491302	Male	FMR1	CGG	3	Y	12	NA	11-82
EGAF00002491303	Female	FMR1	CGG	3	13	13	3-63	13-151
EGAF00002491304	Female	FMR1	CGG	3	11	11	5-32	11-58
EGAF00002491305	Male	FMR1	CGG	3	Y	14	NA	13-120
EGAF00002491306	Female	FMR1	CGG	3	8	8	3-42	7-91
EGAF00002491307	Female	FMR1	CGG	3	29	29	9-29	29-76
EGAF00002491308	Male	FMR1	CGG	3	Y	9	NA	9-46
EGAF00002493477	Female	FMR1	CGG	3	11	11	4-56	10-122
EGAF00002493478	Female	FMR1	CGG	3	9	9	1-62	8-150
EGAF00002493479	Female	FMR1	CGG	3	8	8	4-35	8-72
EGAF00002493481	Female	FMR1	CGG	3	17	17	9-41	16-71
EGAF00002493482	Female	FMR1	CGG	3	11	11	2-52	11-118
EGAF00002493483	Male	FMR1	CGG	3	Y	9	NA	8-80

## Sheet: EGA
Supplementary Table 2: Repeat Length Genotypes Calculated by ExpansionHunter for the European Genome-phenome Archive (EGA)
Sample ID	Sex	Gene	Repeat Unit	Repeat Length	Short Allele (Repeat Unit)	Long Allele (Repeat Unit)	Short Allele Confidence Interval	Long Allele Confidence Interval
EGAR00001587249_repeat_expansions_NA13506	Male	FMR1	CGG	3	Y	30	NA	30-30
EGAR00001587250_repeat_expansions_NA16228	Female	FMR1	CGG	3	25	34	25-25	34-34
EGAR00001587251_repeat_expansions_NA06890	Male	FMR1	CGG	3	Y	30	NA	30-30
EGAR00001587252_repeat_expansions_NA16229	Female	FMR1	CGG	3	25	29	25-25	29-29
EGAR00001587253_repeat_expansions_NA16202	Female	FMR1	CGG	3	30	30	30-30	30-30
EGAR00001587254_repeat_expansions_NA16237	Female	FMR1	CGG	3	32	34	32-32	34-34
EGAR00001587255_repeat_expansions_NA07542	Male	FMR1	CGG	3	Y	23	NA	23-23
EGAR00001587256_repeat_expansions_NA09497	Male	FMR1	CGG	3	Y	89	NA	68-127
EGAR00001587257_repeat_expansions_NA16200	Female	FMR1	CGG	3	30	33	30-30	33-33
EGAR00001587258_repeat_expansions_NA07537	Female	FMR1	CGG	3	29	72	29-29	62-99
EGAR00001587259_repeat_expansions_NA06075	Male	FMR1	CGG	3	Y	30	NA	30-30
EGAR00001587260_repeat_expansions_NA03986	Male	FMR1	CGG	3	Y	30	NA	30-30
EGAR00001587261_repeat_expansions_NA16209	Female	FMR1	CGG	3	30	32	30-30	32-32
EGAR00001587262_repeat_expansions_NA20242	Female	FMR1	CGG	3	30	68	30-30	57-96
EGAR00001587263_repeat_expansions_NA07294	Male	FMR1	CGG	3	Y	114	NA	84-164
EGAR00001587264_repeat_expansions_NA03696	Female	FMR1	CGG	3	30	33	30-30	33-48
EGAR00001587265_repeat_expansions_NA13508	Male	FMR1	CGG	3	Y	31	NA	31-31
EGAR00001587266_repeat_expansions_NA06894	Female	FMR1	CGG	3	30	79	30-31	62-131
EGAR00001587267_repeat_expansions_NA07539	Male	FMR1	CGG	3	Y	23	NA	23-23
EGAR00001587268_repeat_expansions_NA05131	Male	FMR1	CGG	3	Y	90	NA	71-121
EGAR00001587269_repeat_expansions_NA03990	Female	FMR1	CGG	3	30	31	30-30	30-31
EGAR00001587270_repeat_expansions_NA13507	Male	FMR1	CGG	3	Y	33	NA	33-33
EGAR00001587271_repeat_expansions_NA20233	Male	FMR1	CGG	3	Y	104	NA	77-149
EGAR00001587272_repeat_expansions_NA07543	Female	FMR1	CGG	3	20	29	20-20	29-29
EGAR00001587273_repeat_expansions_NA03200	Male	FMR1	CGG	3	Y	158	NA	123-222
EGAR00001587274_repeat_expansions_NA03759	Male	FMR1	CGG	3	Y	30	NA	30-30
EGAR00001587275_repeat_expansions_NA15848	Male	FMR1	CGG	3	Y	30	NA	30-30
EGAR00001587276_repeat_expansions_NA15847	Female	FMR1	CGG	3	20	31	20-20	31-31
EGAR00001587277_repeat_expansions_NA06151	Male	FMR1	CGG	3	Y	29	NA	29-29
EGAR00001587278_repeat_expansions_NA05152	Male	FMR1	CGG	3	Y	20	NA	20-20
EGAR00001587279_repeat_expansions_NA13513	Female	FMR1	CGG	3	25	30	25-25	30-30
EGAR00001587280_repeat_expansions_NA09316	Male	FMR1	CGG	3	Y	99	NA	74-141
EGAR00001587281_repeat_expansions_NA03989	Male	FMR1	CGG	3	Y	31	NA	31-31
EGAR00001587282_repeat_expansions_NA23378	Male	FMR1	CGG	3	Y	33	NA	33-33
EGAR00001587283_repeat_expansions_NA04025	Male	FMR1	CGG	3	Y	112	NA	86-154
EGAR00001587284_repeat_expansions_NA16205	Male	FMR1	CGG	3	Y	29	NA	29-29
EGAR00001587285_repeat_expansions_NA07175	Female	FMR1	CGG	3	23	30	23-23	30-30
EGAR00001587286_repeat_expansions_NA06889	Female	FMR1	CGG	3	23	30	23-23	30-30
EGAR00001587287_repeat_expansions_NA06906	Male	FMR1	CGG	3	Y	81	NA	62-116
EGAR00001587288_repeat_expansions_NA03816	Female	FMR1	CGG	3	29	30	29-29	30-30
EGAR00001587289_repeat_expansions_NA07730	Male	FMR1	CGG	3	Y	120	NA	88-171
EGAR00001587290_repeat_expansions_NA16213	Male	FMR1	CGG	3	Y	30	NA	30-30
EGAR00001587291_repeat_expansions_NA16212	Female	FMR1	CGG	3	20	26	20-20	26-26
EGAR00001587292_repeat_expansions_NA16210	Male	FMR1	CGG	3	Y	20	NA	20-20
EGAR00001587293_repeat_expansions_NA09237	Male	FMR1	CGG	3	Y	124	NA	91-177
EGAR00001587294_repeat_expansions_NA07174	Male	FMR1	CGG	3	Y	30	NA	30-30
EGAR00001587295_repeat_expansions_NA04648	Male	FMR1	CGG	3	Y	29	NA	29-29
EGAR00001587296_repeat_expansions_NA13504	Male	FMR1	CGG	3	Y	30	NA	30-30
EGAR00001587297_repeat_expansions_NA13515	Male	FMR1	CGG	3	Y	30	NA	30-30
EGAR00001587298_repeat_expansions_NA13536	Female	FMR1	CGG	3	33	36	33-33	34-79
EGAR00001587299_repeat_expansions_NA23374	Female	FMR1	CGG	3	17	20	17-17	20-20
EGAR00001587300_repeat_expansions_NA04567	Female	FMR1	CGG	3	20	30	20-20	30-30
EGAR00001587302_repeat_expansions_NA06926	Male	FMR1	CGG	3	Y	30	NA	30-30
EGAR00001587303_repeat_expansions_NA13503	Female	FMR1	CGG	3	30	31	30-30	31-31
EGAR00001587304_repeat_expansions_NA07541	Female	FMR1	CGG	3	29	31	29-29	31-31
EGAR00001587305_repeat_expansions_NA16207	Female	FMR1	CGG	3	26	32	26-26	32-32
EGAR00001587306_repeat_expansions_NA13514	Female	FMR1	CGG	3	29	30	29-29	30-30
EGAR00001587307_repeat_expansions_NA13717	Male	FMR1	CGG	3	Y	20	NA	20-20
EGAR00001587308_repeat_expansions_NA06852	Male	FMR1	CGG	3	Y	74	NA	61-97
EGAR00001587309_repeat_expansions_NA06904	Female	FMR1	CGG	3	24	29	24-24	29-29
EGAR00001587310_repeat_expansions_NA20239	Female	FMR1	CGG	3	20	106	20-20	76-152
EGAR00001587311_repeat_expansions_NA06893	Female	FMR1	CGG	3	23	30	23-23	30-30
EGAR00001587312_repeat_expansions_NA20240	Female	FMR1	CGG	3	94	94	33-113	69-180
EGAR00001587313_repeat_expansions_NA16215	Female	FMR1	CGG	3	23	42	23-23	41-61
EGAR00001587314_repeat_expansions_NA13511	Male	FMR1	CGG	3	Y	30	NA	30-30
EGAR00001587315_repeat_expansions_NA20236	Female	FMR1	CGG	3	31	44	31-31	43-62
EGAR00001587316_repeat_expansions_NA07536	Male	FMR1	CGG	3	Y	23	NA	23-23
EGAR00001587317_repeat_expansions_NA07540	Female	FMR1	CGG	3	23	29	23-23	29-29
EGAR00001587318_repeat_expansions_NA03697	Male	FMR1	CGG	3	Y	29	NA	29-29
EGAR00001587319_repeat_expansions_NA20232	Male	FMR1	CGG	3	Y	45	NA	44-60
EGAR00001587320_repeat_expansions_NA06891	Male	FMR1	CGG	3	Y	110	NA	78-166
EGAR00001587321_repeat_expansions_NA03132	Male	FMR1	CGG	3	Y	30	NA	30-30
EGAR00001587322_repeat_expansions_NA13537	Male	FMR1	CGG	3	Y	29	NA	29-29
EGAR00001587323_repeat_expansions_NA20243	Female	FMR1	CGG	3	29	32	29-29	30-51
EGAR00001587324_repeat_expansions_NA05164	Female	FMR1	CGG	3	20	30	20-20	30-30
EGAR00001587325_repeat_expansions_NA20238	Female	FMR1	CGG	3	29	30	29-29	30-30
EGAR00001587326_repeat_expansions_NA16227	Female	FMR1	CGG	3	25	34	25-25	34-34
EGAR00001587327_repeat_expansions_NA06897	Male	FMR1	CGG	3	Y	80	NA	114-114
EGAR00001587328_repeat_expansions_NA06907	Female	FMR1	CGG	3	29	90	29-29	70-141
EGAR00001587329_repeat_expansions_NA13510	Male	FMR1	CGG	3	Y	30	NA	30-30
EGAR00001587330_repeat_expansions_NA07063	Female	FMR1	CGG	3	32	95	32-32	80-130
EGAR00001587331_repeat_expansions_NA06895	Male	FMR1	CGG	3	Y	23	NA	23-23
EGAR00001587332_repeat_expansions_NA20237	Male	FMR1	CGG	3	Y	87	NA	68-121
EGAR00001587333_repeat_expansions_NA06896	Female	FMR1	CGG	3	23	81	23-23	69-122
EGAR00001587334_repeat_expansions_NA04926	Male	FMR1	CGG	3	Y	126	NA	95-174
EGAR00001587335_repeat_expansions_NA04079	Male	FMR1	CGG	3	Y	30	NA	30-30
EGAR00001587336_repeat_expansions_NA20234	Female	FMR1	CGG	3	31	46	31-31	46-46
EGAR00001587337_repeat_expansions_NA20235	Female	FMR1	CGG	3	29	40	29-29	40-66
EGAR00001587338_repeat_expansions_NA06903	Female	FMR1	CGG	3	24	65	24-24	54-90
EGAR00001587339_repeat_expansions_NA20230	Male	FMR1	CGG	3	Y	65	NA	55-87
EGAR00001587340_repeat_expansions_NA06905	Female	FMR1	CGG	3	23	66	23-23	55-96
EGAR00001587341_repeat_expansions_NA06968	Female	FMR1	CGG	3	33	99	33-33	77-135
EGAR00001587342_repeat_expansions_NA06910	Female	FMR1	CGG	3	30	73	30-30	64-107
EGAR00001587343_repeat_expansions_NA09317	Male	FMR1	CGG	3	Y	88	NA	63-144
EGAR00001587344_repeat_expansions_NA13509	Female	FMR1	CGG	3	30	30	30-30	30-30
EGAR00001587345_repeat_expansions_NA13716	Male	FMR1	CGG	3	Y	20	NA	20-20
EGAR00001587346_repeat_expansions_NA16243	Male	FMR1	CGG	3	Y	32	NA	32-32
EGAR00001587347_repeat_expansions_NA07538	Female	FMR1	CGG	3	29	29	18-29	29-39
EGAR00001587348_repeat_expansions_NA15850	Male	FMR1	CGG	3	Y	31	NA	31-31
EGAR00001587349_repeat_expansions_NA20241	Female	FMR1	CGG	3	29	73	29-29	63-116
EGAR00001587350_repeat_expansions_NA14519	Female	FMR1	CGG	3	23	30	23-23	30-30
EGAR00001587351_repeat_expansions_NA05185	Male	FMR1	CGG	3	Y	78	NA	62-110
EGAR00001587352_repeat_expansions_NA23300	Male	FMR1	CGG	3	Y	29	NA	29-29
EGAR00001587353_repeat_expansions_NA07862	Male	FMR1	CGG	3	Y	98	NA	77-131
EGAR00001587355_repeat_expansions_NA16216	Female	FMR1	CGG	3	19	30	19-19	30-30
EGAR00001587356_repeat_expansions_NA16203	Female	FMR1	CGG	3	30	31	30-30	31-31
EGAR00001587357_repeat_expansions_NA16240	Male	FMR1	CGG	3	Y	32	NA	32-32
EGAR00001587358_repeat_expansions_NA20244	Male	FMR1	CGG	3	Y	40	NA	39-66
EGAR00001587359_repeat_expansions_NA13512	Female	FMR1	CGG	3	30	30	27-30	30-36
EGAR00001587360_repeat_expansions_NA03756	Male	FMR1	CGG	3	Y	31	NA	31-31
EGAR00001587361_repeat_expansions_NA09145	Male	FMR1	CGG	3	Y	125	NA	93-178
EGAR00001587362_repeat_expansions_NA16214	Male	FMR1	CGG	3	Y	23	NA	23-23
EGAR00001587363_repeat_expansions_NA20231	Male	FMR1	CGG	3	Y	84	NA	64-122
EGAR00001587364_repeat_expansions_NA13505	Male	FMR1	CGG	3	Y	30	NA	30-30
EGAR00001587365_repeat_expansions_NA23709	Male	FMR1	CGG	3	Y	30	NA	30-30
EGAR00001587366_repeat_expansions_NA16197	Male	FMR1	CGG	3	Y	30	NA	30-30
EGAR00001587367_repeat_expansions_NA04034	Male	FMR1	CGG	3	Y	31	NA	31-31
EGAR00001587368_repeat_expansions_NA06892	Male	FMR1	CGG	3	Y	70	NA	58-90
