# Supplementary material for: Large-Scale Whole Genome Sequence Analysis of >22,000 Subjects Provides no Evidence of FMR1 Premutation Allele Involvement in Autism Spectrum Disorder
Source: Genes (Basel). 2023 Jul 25;14(8):1518. doi: 10.3390/genes14081518 (PMC10454383; doi:10.3390/genes14081518)
Supplement: Supplementary file 1 [file genes-14-01518-s001.zip › Supplementary_Table3.xlsx]

## Sheet: Sheet1
Supplementary Table 3: FMR1 Repeat Length Genotypes Calculated by ExpansionHunter with Off-Target Regions Removed
SSC02135					SSC02349					SSC07297	13390-FA				SSC12025	14489-FA
chr1	Y/23	chr13	Y/23		chr1	Y/281	chr13	Y/281		chr1	Y/30	chr13	Y/30		chr1	Y/30	chr13	Y/30
chr2	Y/23	chr14	Y/23		chr2	Y/129	chr14	Y/281		chr2	Y/30	chr14	Y/30		chr2	Y/30	chr14	Y/30
chr3	Y/23	chr15	Y/23		chr3	Y/281	chr15	Y/281		chr3	Y/30	chr15	Y/30		chr3	Y/30	chr15	Y/30
chr4	Y/23	chr16	Y/23		chr4	Y/281	chr16	Y/281		chr4	Y/30	chr16	Y/30		chr4	Y/30	chr16	Y/30
chr5	Y/23	chr17	Y/23		chr5	Y/281	chr17	Y/281		chr5	Y/30	chr17	Y/30		chr5	Y/30	chr17	Y/30
chr6	Y/23	chr18	Y/23		chr6	Y/281	chr18	Y/281		chr6	Y/30	chr18	Y/30		chr6	Y/30	chr18	Y/30
chr7	Y/23	chr19	Y/23		chr7	Y/229	chr19	Y/281		chr7	Y/30	chr19	Y/30		chr7	Y/30	chr19	Y/30
chr8	Y/23	chr20	Y/23		chr8	Y/281	chr20	Y/281		chr8	Y/30	chr20	Y/30		chr8	Y/30	chr20	Y/30
chr9	Y/23	chr21	Y/23		chr9	Y/281	chr21	Y/281		chr9	Y/30	chr21	Y/30		chr9	Y/30	chr21	Y/30
chr10	Y/23	chr22	Y/23		chr10	Y/281	chr22	Y/281		chr10	Y/30	chr22	Y/30		chr10	Y/30	chr22	Y/30
chr11	Y/23	chrX	Y/23		chr11	Y/281	chrX	Y/27		chr11	Y/30	chrX	Y/30		chr11	Y/30	chrX	Y/30
chr12	Y/23				chr12	Y/281				chr12	Y/30				chr12	Y/30
SSC02130					SSC02338	11676-MO				SSC07289	13390-MO				SSC12020	14489-MO
chr1	29/70	chr13	29/70		chr1	29/30	chr13	29/30		chr1	30/33	chr13	30/33		chr1	39/92	chr13	39/92
chr2	29/70	chr14	29/70		chr2	29/30	chr14	29/30		chr2	30/33	chr14	30/33		chr2	39/86	chr14	39/92
chr3	29/70	chr15	29/70		chr3	29/30	chr15	29/30		chr3	30/33	chr15	30/33		chr3	39/92	chr15	39/92
chr4	29/70	chr16	29/70		chr4	29/30	chr16	29/30		chr4	30/33	chr16	30/33		chr4	39/92	chr16	39/92
chr5	29/70	chr17	29/70		chr5	29/30	chr17	29/30		chr5	30/33	chr17	30/33		chr5	39/92	chr17	39/92
chr6	29/70	chr18	29/70		chr6	29/30	chr18	29/30		chr6	30/33	chr18	30/33		chr6	39/92	chr18	39/92
chr7	29/70	chr19	29/70		chr7	29/30	chr19	29/30		chr7	30/33	chr19	30/33		chr7	39/86	chr19	39/92
chr8	29/70	chr20	29/70		chr8	29/30	chr20	29/30		chr8	30/33	chr20	30/33		chr8	39/92	chr20	39/92
chr9	29/70	chr21	29/70		chr9	29/30	chr21	29/30		chr9	30/33	chr21	30/33		chr9	39/92	chr21	39/92
chr10	29/70	chr22	29/70		chr10	29/30	chr22	29/30		chr10	30/33	chr22	30/33		chr10	39/92	chr22	39/92
chr11	29/70	chrX	29/70		chr11	29/30	chrX	29/30		chr11	30/33	chrX	30/33		chr11	39/92	chrX	39/68
chr12	29/70				chr12	29/30				chr12	30/33				chr12	39/92
SSC02128					SSC02330	11676-P1				SSC07282	13390-P1				SSC12016	14489-P1
chr1	Y/46	chr13	Y/46		chr1	27/30	chr13	27/30		chr1	Y/157	chr13	Y/157		chr1	Y/128	chr13	Y/128
chr2	Y/46	chr14	Y/46		chr2	27/30	chr14	27/30		chr2	Y/137	chr14	Y/157		chr2	Y/114	chr14	Y/128
chr3	Y/46	chr15	Y/46		chr3	27/30	chr15	27/30		chr3	Y/157	chr15	Y/157		chr3	Y/128	chr15	Y/128
chr4	Y/46	chr16	Y/46		chr4	27/30	chr16	27/30		chr4	Y/157	chr16	Y/157		chr4	Y/128	chr16	Y/128
chr5	Y/46	chr17	Y/46		chr5	27/30	chr17	27/30		chr5	Y/157	chr17	Y/157		chr5	Y/128	chr17	Y/128
chr6	Y/46	chr18	Y/46		chr6	27/30	chr18	27/30		chr6	Y/157	chr18	Y/157		chr6	Y/128	chr18	Y/128
chr7	Y/46	chr19	Y/46		chr7	27/30	chr19	27/30		chr7	Y/137	chr19	Y/157		chr7	Y/114	chr19	Y/128
chr8	Y/46	chr20	Y/46		chr8	27/30	chr20	27/30		chr8	Y/157	chr20	Y/157		chr8	Y/128	chr20	Y/128
chr9	Y/46	chr21	Y/46		chr9	27/30	chr21	27/30		chr9	Y/157	chr21	Y/157		chr9	Y/128	chr21	Y/128
chr10	Y/46	chr22	Y/46		chr10	27/30	chr22	27/30		chr10	Y/157	chr22	Y/157		chr10	Y/128	chr22	Y/128
chr11	Y/46	chrX	Y/46		chr11	27/30	chrX	27/30		chr11	Y/157	chrX	Y/71		chr11	Y/128	chrX	Y/71
chr12	Y/46				chr12	27/30				chr12	Y/157				chr12	Y/128
SSC02136	11372-S1				SSC02350	11676-S1				SSC07298					SSC12026	14489-S1
chr1	Y/57	chr13	Y/57		chr1	27/29	chr13	27/29		*Data for sample was not available on SFARI Base for further testing					chr1	Y/168	chr13	Y/168
chr2	Y/57	chr14	Y/57		chr2	27/29	chr14	27/30							chr2	Y/154	chr14	Y/168
chr3	Y/57	chr15	Y/57		chr3	27/29	chr15	27/31							chr3	Y/168	chr15	Y/168
chr4	Y/57	chr16	Y/57		chr4	27/29	chr16	27/32							chr4	Y/168	chr16	Y/168
chr5	Y/57	chr17	Y/57		chr5	27/29	chr17	27/33							chr5	Y/168	chr17	Y/168
chr6	Y/57	chr18	Y/57		chr6	27/29	chr18	27/34							chr6	Y/154	chr18	Y/168
chr7	Y/57	chr19	Y/57		chr7	27/29	chr19	27/35							chr7	Y/140	chr19	Y/168
chr8	Y/57	chr20	Y/57		chr8	27/29	chr20	27/36							chr8	Y/168	chr20	Y/168
chr9	Y/57	chr21	Y/57		chr9	27/29	chr21	27/37							chr9	Y/168	chr21	Y/168
chr10	Y/57	chr22	Y/57		chr10	27/29	chr22	27/38							chr10	Y/168	chr22	Y/168
chr11	Y/57	chrX	Y/51		chr11	27/29	chrX	27/29							chr11	Y/168	chrX	Y/72
chr12	Y/57				chr12	27/29									chr12	Y/168
