# Supplementary material for: Large-Scale Whole Genome Sequence Analysis of >22,000 Subjects Provides no Evidence of FMR1 Premutation Allele Involvement in Autism Spectrum Disorder
Source: Genes (Basel). 2023 Jul 25;14(8):1518. doi: 10.3390/genes14081518 (PMC10454383; doi:10.3390/genes14081518)
Supplement: Supplementary file 1 [file genes-14-01518-s001.zip › Supplementary_Table4.xlsx]

## Sheet: Sheet1
Supplementary Table 4: FMR1 Repeat Length Genotypes Calucated for European Genome Archive (EGA) Samples with Off-Target Regions Removed
Sample ID	Sex	only_chrX	rm_chr2	rm_chr5	rm_chr7	rm_chr9	rm_chr10	rm_chr12	rm_chr16	rm_chr17	rm_chr20
EGAR00001587256_repeat_expansions_NA09497	Male	89	89	89	89	89	89	89	89	89	89
EGAR00001587258_repeat_expansions_NA07537	Female	72	72	72	72	72	72	72	72	72	72
EGAR00001587262_repeat_expansions_NA20242	Female	68	68	68	68	68	68	68	68	68	68
EGAR00001587263_repeat_expansions_NA07294	Male	114	114	114	114	114	114	114	114	114	114
EGAR00001587266_repeat_expansions_NA06894	Female	79	79	79	79	79	79	79	79	79	79
EGAR00001587268_repeat_expansions_NA05131	Male	90	90	90	90	90	90	90	90	90	90
EGAR00001587271_repeat_expansions_NA20233	Male	104	104	104	104	104	104	104	104	104	104
EGAR00001587273_repeat_expansions_NA03200	Male	158	158	158	158	158	158	158	158	158	158
EGAR00001587280_repeat_expansions_NA09316	Male	99	99	99	99	99	99	99	99	99	99
EGAR00001587283_repeat_expansions_NA04025	Male	112	112	112	112	112	112	112	112	112	112
EGAR00001587287_repeat_expansions_NA06906	Male	81	81	81	81	81	81	81	81	81	81
EGAR00001587289_repeat_expansions_NA07730	Male	120	120	120	120	120	120	120	120	120	120
EGAR00001587293_repeat_expansions_NA09237	Male	124	124	124	124	124	124	124	124	124	124
EGAR00001587308_repeat_expansions_NA06852	Male	74	74	74	74	74	74	74	74	74	74
EGAR00001587310_repeat_expansions_NA20239	Female	106	106	106	106	106	106	106	106	106	106
EGAR00001587312_repeat_expansions_NA20240	Female	94	94	94	94	94	94	94	94	94	94
EGAR00001587320_repeat_expansions_NA06891	Male	110	110	110	110	110	110	110	110	110	110
EGAR00001587330_repeat_expansions_NA07063	Female	95	95	95	95	95	95	95	95	95	95
EGAR00001587332_repeat_expansions_NA20237	Male	87	87	87	87	87	87	87	87	87	87
EGAR00001587333_repeat_expansions_NA06896	Female	81	81	81	81	81	81	81	81	81	81
EGAR00001587334_repeat_expansions_NA04926	Male	126	126	126	126	126	126	126	126	126	126
EGAR00001587338_repeat_expansions_NA06903	Female	65	65	65	65	65	65	65	65	65	65
EGAR00001587339_repeat_expansions_NA20230	Male	65	65	65	65	65	65	65	65	65	65
EGAR00001587340_repeat_expansions_NA06905	Female	66	66	66	66	66	66	66	66	66	66
EGAR00001587341_repeat_expansions_NA06968	Female	99	99	99	99	99	99	99	99	99	99
EGAR00001587342_repeat_expansions_NA06910	Female	73	73	73	73	73	73	73	73	73	73
EGAR00001587343_repeat_expansions_NA09317	Male	88	88	88	88	88	88	88	88	88	88
EGAR00001587349_repeat_expansions_NA20241	Female	73	73	73	73	73	73	73	73	73	73
EGAR00001587351_repeat_expansions_NA05185	Male	78	78	78	78	78	78	78	78	78	78
EGAR00001587353_repeat_expansions_NA07862	Male	98	98	98	98	98	98	98	98	98	98
EGAR00001587361_repeat_expansions_NA09145	Male	125	125	125	125	125	125	125	125	125	125
EGAR00001587363_repeat_expansions_NA20231	Male	84	84	84	84	84	84	84	84	84	84
EGAR00001587368_repeat_expansions_NA06892	Male	70	70	70	70	70	70	70	70	70	70
